# Supplementary material for: Epilithic Bacterial Assemblages on Subtidal Rocky Reefs: Variation Among Alternative Habitats at Ambient and Enhanced Nutrient Levels
Source: Microb Ecol. 2023 Feb 15;86(3):1552–64. doi: 10.1007/s00248-023-02174-1 (PMC10497455; doi:10.1007/s00248-023-02174-1)
Supplement: Supplementary file 1 — Supplementary file1 (XLSX 379 KB) [file 248_2023_2174_MOESM1_ESM.xlsx]

## Sheet: Table_S1_Ambient_ASV_comparison
ASV comparison between canopy and barren at ambient nutrient levels
asv_id	holm_bonferroni_p.value	raw_p.value	barren_mean_clr	canopy_mean_clr	Phylum	Class	Order	Family	Genus	Species
ASV13656	1.11e-05	2.61e-09	2.97645	-1.3331	Proteobacteria	Alphaproteobacteria	Unannotated	Unannotated	Unannotated	Unannotated
ASV26709	2.8e-05	6.59e-09	-2.16968	1.72928	Proteobacteria	Gammaproteobacteria	Unannotated	Unannotated	Unannotated	Unannotated
ASV27983	2.87e-05	6.76e-09	-1.60881	1.48899	Bacteroidetes	Sphingobacteriia	Sphingobacteriales	Unannotated	Unannotated	Unannotated
ASV23677	4.33e-05	1.02e-08	-1.04471	1.70281	Bacteroidetes	Unannotated	Unannotated	Unannotated	Unannotated	Unannotated
ASV06967	0.000106	2.51e-08	-2.46098	2.01301	Verrucomicrobia	Opitutae	Puniceicoccales	Puniceicoccaceae	Pelagicoccus	Unannotated
ASV10766	0.000461	1.09e-07	3.8429	-1.22507	Proteobacteria	Alphaproteobacteria	Unannotated	Unannotated	Unannotated	Unannotated
ASV32345	0.000534	1.26e-07	-1.57178	1.78352	Proteobacteria	Gammaproteobacteria	Unannotated	Unannotated	Unannotated	Unannotated
ASV21389	0.00100234	2.36e-07	-2.53664	1.36028	Proteobacteria	Alphaproteobacteria	Unannotated	Unannotated	Unannotated	Unannotated
ASV24195	0.00123802	2.92e-07	-1.3341	1.03012	Bacteroidetes	Flavobacteriia	Flavobacteriales	Flavobacteriaceae	Unannotated	Unannotated
ASV02290	0.00162281	3.83e-07	-2.39733	1.90766	Actinobacteria	Actinobacteria	Unannotated	Unannotated	Unannotated	Unannotated
ASV28156	0.00338131	7.97e-07	1.69257	-1.29816	Bacteroidetes	Sphingobacteriia	Sphingobacteriales	Saprospiraceae	Lewinella	Unannotated
ASV22074	0.00357139	8.43e-07	-1.18227	1.4862	Proteobacteria	Alphaproteobacteria	Rhizobiales	Unannotated	Unannotated	Unannotated
ASV19067	0.00559376	1.32e-06	-0.687481	1.94882	Cyanobacteria/Chloroplast	Cyanobacteria	Family_VIII	GpVIII	Unannotated	Unannotated
ASV23876	0.00573831	1.35e-06	2.49443	-0.804872	Bacteroidetes	Cytophagia	Cytophagales	Unannotated	Unannotated	Unannotated
ASV23229	0.00782276	1.85e-06	2.13587	-1.03803	Proteobacteria	Alphaproteobacteria	Rhodobacterales	Rhodobacteraceae	Unannotated	Unannotated
ASV13945	0.00887673	2.1e-06	-0.728183	1.55521	Proteobacteria	Deltaproteobacteria	Bdellovibrionales	Bacteriovoracaceae	Halobacteriovorax	Unannotated
ASV25313	0.00917217	2.17e-06	-2.21792	2.59183	Proteobacteria	Gammaproteobacteria	Unannotated	Unannotated	Unannotated	Unannotated
ASV02289	0.0099797	2.36e-06	-1.01451	1.05778	Actinobacteria	Actinobacteria	Unannotated	Unannotated	Unannotated	Unannotated
ASV22803	0.0101714	2.4e-06	2.12669	-0.807876	Proteobacteria	Alphaproteobacteria	Rhodobacterales	Rhodobacteraceae	Unannotated	Unannotated
ASV21927	0.0109344	2.58e-06	-1.14638	1.0121	Proteobacteria	Alphaproteobacteria	Unannotated	Unannotated	Unannotated	Unannotated
ASV26005	0.0123657	2.92e-06	-0.759649	1.43143	Proteobacteria	Gammaproteobacteria	Unannotated	Unannotated	Unannotated	Unannotated
ASV40163	0.0134295	3.18e-06	-1.46787	1.98431	Proteobacteria	Gammaproteobacteria	Unannotated	Unannotated	Unannotated	Unannotated
ASV19482	0.0149425	3.53e-06	3.57428	-1.23249	Bacteroidetes	Sphingobacteriia	Sphingobacteriales	Saprospiraceae	Unannotated	Unannotated
ASV19718	0.0169196	4e-06	-3.11193	1.35233	Proteobacteria	Gammaproteobacteria	Unannotated	Unannotated	Unannotated	Unannotated
ASV11465	0.0222464	5.26e-06	-0.904028	1.23967	Proteobacteria	Alphaproteobacteria	Unannotated	Unannotated	Unannotated	Unannotated
ASV24293	0.0222949	5.28e-06	-0.887093	1.27039	Bacteroidetes	Unannotated	Unannotated	Unannotated	Unannotated	Unannotated
ASV04512	0.0247794	5.87e-06	2.11075	-0.958849	Cyanobacteria/Chloroplast	Cyanobacteria	Family_IV	GpIV	Unannotated	Unannotated
ASV19873	0.0250826	5.94e-06	2.43311	-0.650089	Proteobacteria	Alphaproteobacteria	Sphingomonadales	Erythrobacteraceae	Altererythrobacter	Unannotated
ASV13482	0.0252072	5.97e-06	-0.905685	1.13744	Proteobacteria	Unannotated	Unannotated	Unannotated	Unannotated	Unannotated
ASV29665	0.035536	8.42e-06	-0.680714	1.86176	Bacteroidetes	Unannotated	Unannotated	Unannotated	Unannotated	Unannotated
ASV22642	0.0397064	9.41e-06	1.60608	-1.35826	Proteobacteria	Alphaproteobacteria	Rhodobacterales	Rhodobacteraceae	Unannotated	Unannotated
ASV19977	0.0409437	9.7e-06	-0.791801	1.77573	Proteobacteria	Alphaproteobacteria	Sphingomonadales	Unannotated	Unannotated	Unannotated
ASV23638	0.0445987	1.06e-05	-1.65443	1.67097	Bacteroidetes	Unannotated	Unannotated	Unannotated	Unannotated	Unannotated
ASV01683	0.0460445	1.09e-05	-1.03512	0.806038	Planctomycetes	Planctomycetia	Planctomycetales	Planctomycetaceae	Unannotated	Unannotated
ASV12887	0.0464839	1.1e-05	-2.16699	1.06898	Proteobacteria	Alphaproteobacteria	Rhizobiales	Unannotated	Unannotated	Unannotated
ASV24144	0.046721	1.11e-05	-0.985214	1.30424	Bacteroidetes	Flavobacteriia	Flavobacteriales	Flavobacteriaceae	Spongiibacterium	Unannotated
ASV32165	0.0472197	1.12e-05	-2.18394	1.34525	Proteobacteria	Gammaproteobacteria	Unannotated	Unannotated	Unannotated	Unannotated
ASV24078	0.0481056	1.14e-05	-2.40378	2.31656	Proteobacteria	Gammaproteobacteria	Alteromonadales	Colwelliaceae	Thalassotalea	Unannotated
ASV25298	0.0513615	1.22e-05	-1.61745	2.09525	Proteobacteria	Gammaproteobacteria	Unannotated	Unannotated	Unannotated	Unannotated
ASV12407	0.0519009	1.23e-05	-1.65862	1.12687	Proteobacteria	Alphaproteobacteria	Unannotated	Unannotated	Unannotated	Unannotated
ASV25158	0.0590442	1.4e-05	-1.07972	2.00542	Proteobacteria	Gammaproteobacteria	Unannotated	Unannotated	Unannotated	Unannotated
ASV19995	0.0633587	1.51e-05	2.57893	-1.52951	Proteobacteria	Alphaproteobacteria	Sphingomonadales	Erythrobacteraceae	Erythrobacter	longus
ASV23225	0.0642991	1.53e-05	2.12141	-1.95413	Proteobacteria	Alphaproteobacteria	Rhodobacterales	Rhodobacteraceae	Loktanella	Unannotated
ASV26368	0.065336	1.55e-05	-1.28847	2.43631	Proteobacteria	Gammaproteobacteria	Oceanospirillales	Unannotated	Unannotated	Unannotated
ASV30656	0.0680816	1.62e-05	-0.867337	1.55751	Bacteroidetes	Unannotated	Unannotated	Unannotated	Unannotated	Unannotated
ASV30669	0.0700236	1.67e-05	2.97061	-0.743692	Bacteroidetes	Cytophagia	Cytophagales	Unannotated	Unannotated	Unannotated
ASV33086	0.0737729	1.75e-05	-1.64875	0.881687	Proteobacteria	Gammaproteobacteria	Unannotated	Unannotated	Unannotated	Unannotated
ASV16833	0.0773534	1.84e-05	-2.11566	1.44675	Proteobacteria	Gammaproteobacteria	Alteromonadales	Colwelliaceae	Colwellia	Unannotated
ASV23221	0.0824489	1.96e-05	1.80258	-0.682777	Proteobacteria	Alphaproteobacteria	Rhodobacterales	Rhodobacteraceae	Unannotated	Unannotated
ASV26361	0.0826813	1.97e-05	-1.3629	1.24741	Proteobacteria	Gammaproteobacteria	Unannotated	Unannotated	Unannotated	Unannotated
ASV05726	0.0870549	2.07e-05	-0.711124	1.48999	Proteobacteria	Unannotated	Unannotated	Unannotated	Unannotated	Unannotated
ASV13313	0.0873263	2.08e-05	-3.45299	1.01267	Proteobacteria	Alphaproteobacteria	Rhizobiales	Phyllobacteriaceae	Unannotated	Unannotated
ASV33143	0.0900212	2.14e-05	-1.91466	1.63667	Proteobacteria	Gammaproteobacteria	Alteromonadales	Colwelliaceae	Thalassotalea	Unannotated
ASV18561	0.0901089	2.15e-05	-1.50935	1.29439	Bacteroidetes	Flavobacteriia	Flavobacteriales	Flavobacteriaceae	Unannotated	Unannotated
ASV26546	0.0921416	2.2e-05	-1.67265	1.35201	Proteobacteria	Gammaproteobacteria	Arenicellales	Arenicellaceae	Arenicella	Unannotated
ASV06009	0.0958996	2.29e-05	-0.975432	0.988785	Actinobacteria	Actinobacteria	Acidimicrobiales	Unannotated	Unannotated	Unannotated
ASV32439	0.0969458	2.31e-05	-2.87216	1.52922	Proteobacteria	Gammaproteobacteria	Alteromonadales	Alteromonadaceae	Unannotated	Unannotated
ASV21761	0.0980709	2.34e-05	-1.05714	0.955229	Proteobacteria	Alphaproteobacteria	Unannotated	Unannotated	Unannotated	Unannotated
ASV30447	0.0998942	2.38e-05	-1.07763	0.930112	Bacteroidetes	Cytophagia	Cytophagales	Flammeovirgaceae	Reichenbachiella	faecimaris
ASV20929	0.104209	2.49e-05	-0.722844	2.0223	Proteobacteria	Alphaproteobacteria	Rhodospirillales	Rhodospirillaceae	Unannotated	Unannotated
ASV26196	0.104708	2.5e-05	-2.03642	2.25578	Proteobacteria	Gammaproteobacteria	Oceanospirillales	Oceanospirillales_incertae_sedis	Pseudohongiella	Unannotated
ASV19162	0.106164	2.53e-05	0.710733	-1.70697	Bacteroidetes	Flavobacteriia	Flavobacteriales	Flavobacteriaceae	Unannotated	Unannotated
ASV27456	0.106601	2.55e-05	3.07485	-0.833143	Bacteroidetes	Unannotated	Unannotated	Unannotated	Unannotated	Unannotated
ASV13318	0.107443	2.57e-05	-1.44236	1.25919	Proteobacteria	Alphaproteobacteria	Unannotated	Unannotated	Unannotated	Unannotated
ASV25180	0.108935	2.6e-05	-0.810713	1.51703	Proteobacteria	Gammaproteobacteria	Unannotated	Unannotated	Unannotated	Unannotated
ASV33013	0.110086	2.63e-05	-1.08969	1.43423	Proteobacteria	Gammaproteobacteria	Chromatiales	Unannotated	Unannotated	Unannotated
ASV25735	0.120048	2.87e-05	-2.15655	1.27979	Proteobacteria	Gammaproteobacteria	Unannotated	Unannotated	Unannotated	Unannotated
ASV23169	0.12645	3.02e-05	-2.25066	0.936882	Proteobacteria	Alphaproteobacteria	Rhodobacterales	Rhodobacteraceae	Roseovarius	aestuarii
ASV22054	0.127331	3.04e-05	-0.946816	1.23133	Proteobacteria	Alphaproteobacteria	Rhizobiales	Rhodobiaceae	Anderseniella	Unannotated
ASV10849	0.129979	3.11e-05	1.59573	-0.686811	Proteobacteria	Alphaproteobacteria	Parvularculales	Parvularculaceae	Parvularcula	Unannotated
ASV19732	0.135323	3.24e-05	-2.21294	1.51593	Proteobacteria	Gammaproteobacteria	Unannotated	Unannotated	Unannotated	Unannotated
ASV19960	0.139055	3.33e-05	1.80207	-3.31228	Proteobacteria	Alphaproteobacteria	Sphingomonadales	Erythrobacteraceae	Erythrobacter	Unannotated
ASV20744	0.142694	3.42e-05	-0.771634	1.59085	Acidobacteria	Acidobacteria_Gp10	Gp10	Unannotated	Unannotated	Unannotated
ASV20427	0.146084	3.5e-05	-0.663955	1.57807	Proteobacteria	Alphaproteobacteria	Unannotated	Unannotated	Unannotated	Unannotated
ASV25363	0.155927	3.73e-05	-1.56506	1.75494	Proteobacteria	Gammaproteobacteria	Unannotated	Unannotated	Unannotated	Unannotated
ASV20936	0.159722	3.83e-05	3.38665	-0.258054	Proteobacteria	Alphaproteobacteria	Rhodospirillales	Rhodospirillaceae	Pelagibius	Unannotated
ASV12403	0.160913	3.86e-05	-2.3754	0.577385	Proteobacteria	Alphaproteobacteria	Rhodobacterales	Rhodobacteraceae	Unannotated	Unannotated
ASV02362	0.162703	3.9e-05	-1.57923	0.569411	Actinobacteria	Actinobacteria	Unannotated	Unannotated	Unannotated	Unannotated
ASV13654	0.164801	3.95e-05	2.21975	-0.719275	Proteobacteria	Alphaproteobacteria	Unannotated	Unannotated	Unannotated	Unannotated
ASV21058	0.167241	4.01e-05	-1.04121	2.00883	Proteobacteria	Alphaproteobacteria	Rhodospirillales	Rhodospirillaceae	Unannotated	Unannotated
ASV19902	0.17064	4.09e-05	-1.70783	0.629943	Proteobacteria	Alphaproteobacteria	Sphingomonadales	Sphingomonadaceae	Unannotated	Unannotated
ASV13081	0.171819	4.12e-05	-0.764172	1.60543	Proteobacteria	Alphaproteobacteria	Unannotated	Unannotated	Unannotated	Unannotated
ASV19729	0.172617	4.14e-05	-1.38691	1.58287	Proteobacteria	Gammaproteobacteria	Unannotated	Unannotated	Unannotated	Unannotated
ASV25789	0.179816	4.32e-05	-1.25688	2.13479	Proteobacteria	Gammaproteobacteria	Unannotated	Unannotated	Unannotated	Unannotated
ASV30879	0.181034	4.35e-05	-0.843727	0.980008	Bacteroidetes	Cytophagia	Cytophagales	Flammeovirgaceae	Unannotated	Unannotated
ASV25443	0.181639	4.36e-05	-0.814999	1.47868	Proteobacteria	Gammaproteobacteria	Unannotated	Unannotated	Unannotated	Unannotated
ASV26619	0.186087	4.47e-05	-1.35842	0.962231	Proteobacteria	Gammaproteobacteria	Arenicellales	Arenicellaceae	Arenicella	Unannotated
ASV32164	0.186145	4.47e-05	-0.812873	1.27067	Proteobacteria	Gammaproteobacteria	Unannotated	Unannotated	Unannotated	Unannotated
ASV30525	0.189735	4.56e-05	-0.765785	1.55212	Bacteroidetes	Cytophagia	Cytophagales	Flammeovirgaceae	Roseivirga	Unannotated
ASV18545	0.190145	4.57e-05	-1.34703	1.75663	Bacteroidetes	Flavobacteriia	Flavobacteriales	Flavobacteriaceae	Unannotated	Unannotated
ASV20957	0.203277	4.89e-05	-0.894356	1.35695	Proteobacteria	Alphaproteobacteria	Rhodospirillales	Rhodospirillaceae	Unannotated	Unannotated
ASV22397	0.205682	4.95e-05	-1.17139	1.69432	Proteobacteria	Alphaproteobacteria	Rhodospirillales	Rhodospirillaceae	Unannotated	Unannotated
ASV32970	0.205687	4.95e-05	-1.21899	1.74664	Proteobacteria	Gammaproteobacteria	Unannotated	Unannotated	Unannotated	Unannotated
ASV23202	0.21197	5.1e-05	1.47262	-0.623859	Proteobacteria	Alphaproteobacteria	Rhodobacterales	Rhodobacteraceae	Unannotated	Unannotated
ASV04032	0.216968	5.22e-05	-2.34295	0.496581	Planctomycetes	Planctomycetia	Planctomycetales	Planctomycetaceae	Rhodopirellula	Unannotated
ASV25910	0.221352	5.33e-05	-1.83873	0.948193	Proteobacteria	Gammaproteobacteria	Oceanospirillales	Oceanospirillaceae	Reinekea	Unannotated
ASV26974	0.221388	5.33e-05	-1.03122	0.706802	Proteobacteria	Gammaproteobacteria	Unannotated	Unannotated	Unannotated	Unannotated
ASV05675	0.228599	5.5e-05	-2.16945	1.36611	Proteobacteria	Alphaproteobacteria	Unannotated	Unannotated	Unannotated	Unannotated
ASV24290	0.234483	5.65e-05	-1.56621	1.59285	Bacteroidetes	Unannotated	Unannotated	Unannotated	Unannotated	Unannotated
ASV33129	0.243113	5.86e-05	-1.27013	2.45692	Proteobacteria	Gammaproteobacteria	Alteromonadales	Colwelliaceae	Unannotated	Unannotated
ASV25515	0.246351	5.94e-05	-0.816893	1.51372	Proteobacteria	Gammaproteobacteria	Unannotated	Unannotated	Unannotated	Unannotated
ASV25802	0.24792	5.98e-05	-1.49859	1.69136	Proteobacteria	Gammaproteobacteria	Unannotated	Unannotated	Unannotated	Unannotated
ASV26292	0.249828	6.02e-05	-0.936729	0.94733	Proteobacteria	Gammaproteobacteria	Unannotated	Unannotated	Unannotated	Unannotated
ASV26011	0.254043	6.13e-05	-1.9828	1.07919	Proteobacteria	Gammaproteobacteria	Unannotated	Unannotated	Unannotated	Unannotated
ASV29187	0.256339	6.18e-05	3.06725	-2.41381	Bacteroidetes	Unannotated	Unannotated	Unannotated	Unannotated	Unannotated
ASV12410	0.261058	6.3e-05	-0.851276	1.42277	Proteobacteria	Alphaproteobacteria	Unannotated	Unannotated	Unannotated	Unannotated
ASV32328	0.268375	6.48e-05	-1.74434	1.99536	Proteobacteria	Gammaproteobacteria	Unannotated	Unannotated	Unannotated	Unannotated
ASV22435	0.274808	6.63e-05	-1.10183	1.45895	Proteobacteria	Alphaproteobacteria	Unannotated	Unannotated	Unannotated	Unannotated
ASV25325	0.280295	6.77e-05	-0.87189	0.972599	Proteobacteria	Gammaproteobacteria	Unannotated	Unannotated	Unannotated	Unannotated
ASV21055	0.280665	6.78e-05	5.50188	-1.96947	Proteobacteria	Alphaproteobacteria	Rhodospirillales	Rhodospirillaceae	Unannotated	Unannotated
ASV05703	0.281717	6.8e-05	-1.49302	0.896164	Proteobacteria	Alphaproteobacteria	Unannotated	Unannotated	Unannotated	Unannotated
ASV22147	0.29496	7.13e-05	-1.69385	1.01234	Proteobacteria	Alphaproteobacteria	Unannotated	Unannotated	Unannotated	Unannotated
ASV21413	0.327137	7.91e-05	-1.49263	1.49766	Proteobacteria	Alphaproteobacteria	Rhodospirillales	Rhodospirillaceae	Unannotated	Unannotated
ASV21912	0.342704	8.28e-05	-0.986567	0.502686	Proteobacteria	Alphaproteobacteria	Unannotated	Unannotated	Unannotated	Unannotated
ASV21608	0.346073	8.37e-05	-1.34223	1.51255	Proteobacteria	Alphaproteobacteria	Rhodospirillales	Rhodospirillaceae	Unannotated	Unannotated
ASV22286	0.346046	8.37e-05	-0.685292	1.85977	Proteobacteria	Alphaproteobacteria	Caulobacterales	Hyphomonadaceae	Unannotated	Unannotated
ASV24319	0.348046	8.42e-05	-1.25388	1.55997	Proteobacteria	Gammaproteobacteria	Unannotated	Unannotated	Unannotated	Unannotated
ASV12954	0.372755	9.02e-05	2.60465	-1.23888	Proteobacteria	Alphaproteobacteria	Caulobacterales	Hyphomonadaceae	Hyphomonas	Unannotated
ASV28195	0.373077	9.03e-05	2.65236	-0.519766	Bacteroidetes	Sphingobacteriia	Sphingobacteriales	Saprospiraceae	Lewinella	Unannotated
ASV32716	0.373311	9.04e-05	-0.932561	1.30081	Proteobacteria	Unannotated	Unannotated	Unannotated	Unannotated	Unannotated
ASV22325	0.374914	9.08e-05	1.31472	-1.73174	Proteobacteria	Alphaproteobacteria	Caulobacterales	Hyphomonadaceae	Algimonas	Unannotated
ASV02431	0.394761	9.56e-05	-0.677828	1.68667	Actinobacteria	Actinobacteria	Unannotated	Unannotated	Unannotated	Unannotated
ASV11210	0.396324	9.6e-05	-0.679711	1.36186	Proteobacteria	Alphaproteobacteria	SAR11	Candidatus_Pelagibacter	Unannotated	Unannotated
ASV26389	0.402044	9.74e-05	-0.963107	0.850974	Proteobacteria	Gammaproteobacteria	Chromatiales	Unannotated	Unannotated	Unannotated
ASV24321	0.414773	0.000101	-0.936494	0.910922	Proteobacteria	Gammaproteobacteria	Unannotated	Unannotated	Unannotated	Unannotated
ASV17530	0.419653	0.000102	1.99717	-0.752599	Bacteroidetes	Sphingobacteriia	Sphingobacteriales	Saprospiraceae	Lewinella	Unannotated
ASV08881	0.421127	0.000102	-0.651794	2.04993	Proteobacteria	Gammaproteobacteria	Chromatiales	Unannotated	Unannotated	Unannotated
ASV21687	0.422929	0.000103	-1.10386	1.36213	Proteobacteria	Alphaproteobacteria	Unannotated	Unannotated	Unannotated	Unannotated
ASV40158	0.443926	0.000108	-0.901954	1.09297	Proteobacteria	Gammaproteobacteria	Pseudomonadales	Pseudomonadales_incertae_sedis	Dasania	Unannotated
ASV12759	0.443853	0.000108	1.77619	-0.781376	Proteobacteria	Alphaproteobacteria	Caulobacterales	Hyphomonadaceae	Hyphomonas	Unannotated
ASV26712	0.445658	0.000108	-2.00724	1.72738	Proteobacteria	Gammaproteobacteria	Unannotated	Unannotated	Unannotated	Unannotated
ASV10894	0.453031	0.00011	-1.12578	0.785348	Proteobacteria	Deltaproteobacteria	Bdellovibrionales	Pseudobacteriovoracaceae	Pseudobacteriovorax	Unannotated
ASV28571	0.4568	0.000111	-2.00644	2.17252	Bacteroidetes	Sphingobacteriia	Sphingobacteriales	Unannotated	Unannotated	Unannotated
ASV05751	0.461354	0.000112	-2.18275	0.80425	Proteobacteria	Alphaproteobacteria	Unannotated	Unannotated	Unannotated	Unannotated
ASV19858	0.481924	0.000117	-1.83188	1.51019	Proteobacteria	Alphaproteobacteria	Unannotated	Unannotated	Unannotated	Unannotated
ASV12288	0.491473	0.000119	-2.09448	1.64272	Proteobacteria	Alphaproteobacteria	Unannotated	Unannotated	Unannotated	Unannotated
ASV19144	0.514775	0.000125	-0.867127	1.3832	Bacteroidetes	Flavobacteriia	Flavobacteriales	Flavobacteriaceae	Unannotated	Unannotated
ASV22170	0.519418	0.000126	-1.01214	1.20888	Proteobacteria	Alphaproteobacteria	Unannotated	Unannotated	Unannotated	Unannotated
ASV22045	0.545426	0.000133	2.41545	-1.13541	Proteobacteria	Alphaproteobacteria	Rhodobacterales	Rhodobacteraceae	Unannotated	Unannotated
ASV26360	0.59583	0.000145	-1.41114	1.36276	Proteobacteria	Gammaproteobacteria	Oceanospirillales	Unannotated	Unannotated	Unannotated
ASV25393	0.607301	0.000148	-1.76214	0.827353	Proteobacteria	Gammaproteobacteria	Unannotated	Unannotated	Unannotated	Unannotated
ASV28564	0.608012	0.000148	-0.746686	0.78396	Bacteroidetes	Sphingobacteriia	Sphingobacteriales	Saprospiraceae	Unannotated	Unannotated
ASV14733	0.611902	0.000149	-0.887862	1.54316	Verrucomicrobia	Verrucomicrobiae	Verrucomicrobiales	Verrucomicrobiaceae	Haloferula	Unannotated
ASV40240	0.618086	0.00015	-1.19791	1.73433	Proteobacteria	Gammaproteobacteria	Unannotated	Unannotated	Unannotated	Unannotated
ASV28685	0.633133	0.000154	-1.63982	1.154	Bacteroidetes	Flavobacteriia	Flavobacteriales	Cryomorphaceae	Unannotated	Unannotated
ASV23331	0.644015	0.000157	-1.13852	1.05225	Proteobacteria	Gammaproteobacteria	Unannotated	Unannotated	Unannotated	Unannotated
ASV12508	0.660079	0.000161	2.95204	-1.62319	Proteobacteria	Alphaproteobacteria	Unannotated	Unannotated	Unannotated	Unannotated
ASV31417	0.671682	0.000164	2.36471	-1.0469	Proteobacteria	Deltaproteobacteria	Desulfobacterales	Desulfobulbaceae	Unannotated	Unannotated
ASV27933	0.680573	0.000166	-0.311265	1.74173	Bacteroidetes	Sphingobacteriia	Sphingobacteriales	Saprospiraceae	Portibacter	Unannotated
ASV25275	0.680484	0.000166	-1.35258	1.057	Proteobacteria	Gammaproteobacteria	Unannotated	Unannotated	Unannotated	Unannotated
ASV27919	0.682	0.000166	1.79297	-0.749256	Bacteroidetes	Sphingobacteriia	Sphingobacteriales	Unannotated	Unannotated	Unannotated
ASV33715	0.686951	0.000168	3.56022	-0.678635	Bacteroidetes	Cytophagia	Cytophagales	Flammeovirgaceae	Flexithrix	Unannotated
ASV23209	0.687835	0.000168	1.99702	-1.60517	Proteobacteria	Alphaproteobacteria	Rhodobacterales	Rhodobacteraceae	Unannotated	Unannotated
ASV25860	0.719536	0.000176	-0.699702	1.64305	Proteobacteria	Gammaproteobacteria	Unannotated	Unannotated	Unannotated	Unannotated
ASV20995	0.723075	0.000177	-0.921278	1.27904	Proteobacteria	Alphaproteobacteria	Rhodospirillales	Unannotated	Unannotated	Unannotated
ASV27427	0.723525	0.000177	2.60469	-1.39115	Bacteroidetes	Sphingobacteriia	Sphingobacteriales	Saprospiraceae	Unannotated	Unannotated
ASV19728	0.774075	0.000189	-1.29574	1.34976	Proteobacteria	Gammaproteobacteria	Unannotated	Unannotated	Unannotated	Unannotated
ASV23122	0.791326	0.000193	0.587421	-2.01021	Proteobacteria	Alphaproteobacteria	Rhodobacterales	Rhodobacteraceae	Sulfitobacter	Unannotated
ASV22736	0.800572	0.000196	1.92694	-0.554306	Proteobacteria	Alphaproteobacteria	Rhodobacterales	Rhodobacteraceae	Loktanella	Unannotated
ASV22813	0.801883	0.000196	0.891028	-1.63625	Proteobacteria	Alphaproteobacteria	Rhodobacterales	Rhodobacteraceae	Unannotated	Unannotated
ASV27761	0.803365	0.000196	-0.735785	1.67109	Bacteroidetes	Sphingobacteriia	Sphingobacteriales	Saprospiraceae	Unannotated	Unannotated
ASV25540	0.819721	0.0002	-1.11958	0.993892	Proteobacteria	Gammaproteobacteria	Unannotated	Unannotated	Unannotated	Unannotated
ASV25959	0.827561	0.000202	-1.0577	1.99629	Proteobacteria	Gammaproteobacteria	Unannotated	Unannotated	Unannotated	Unannotated
ASV24017	0.831426	0.000203	-0.664908	1.72427	Proteobacteria	Gammaproteobacteria	Unannotated	Unannotated	Unannotated	Unannotated
ASV26182	0.844949	0.000207	-1.58073	1.59744	Proteobacteria	Gammaproteobacteria	Unannotated	Unannotated	Unannotated	Unannotated
ASV20120	0.868812	0.000213	-1.27996	1.63807	Proteobacteria	Gammaproteobacteria	Unannotated	Unannotated	Unannotated	Unannotated
ASV26217	0.870495	0.000213	-1.17236	0.611094	Proteobacteria	Gammaproteobacteria	Unannotated	Unannotated	Unannotated	Unannotated
ASV12841	0.872593	0.000214	2.13291	-0.955836	Proteobacteria	Alphaproteobacteria	Rhizobiales	Phyllobacteriaceae	Aminobacter	Unannotated
ASV22618	0.890223	0.000218	-0.784062	1.65383	Proteobacteria	Alphaproteobacteria	Rhodobacterales	Rhodobacteraceae	Unannotated	Unannotated
ASV22960	0.902232	0.000221	2.9584	-0.769145	Proteobacteria	Alphaproteobacteria	Rhodobacterales	Rhodobacteraceae	Unannotated	Unannotated
ASV26068	0.904358	0.000222	-1.11051	1.02884	Proteobacteria	Gammaproteobacteria	Alteromonadales	Unannotated	Unannotated	Unannotated
ASV12420	0.927351	0.000227	-1.46862	0.607829	Proteobacteria	Alphaproteobacteria	Rhodobacterales	Rhodobacteraceae	Labrenzia	Unannotated
ASV37762	0.942104	0.000231	-0.698455	1.75547	Actinobacteria	Unannotated	Unannotated	Unannotated	Unannotated	Unannotated
ASV27988	0.9498	0.000233	1.79839	-0.862351	Bacteroidetes	Sphingobacteriia	Sphingobacteriales	Saprospiraceae	Lewinella	Unannotated
ASV19911	0.949586	0.000233	1.65243	-0.324676	Proteobacteria	Alphaproteobacteria	Sphingomonadales	Erythrobacteraceae	Erythrobacter	Unannotated
ASV23927	0.9551	0.000234	-0.678252	1.79172	Bacteroidetes	Unannotated	Unannotated	Unannotated	Unannotated	Unannotated
ASV32257	0.966967	0.000237	-0.615952	1.73929	Proteobacteria	Gammaproteobacteria	Unannotated	Unannotated	Unannotated	Unannotated
ASV18559	0.9813	0.000241	-1.15325	1.43297	Bacteroidetes	Flavobacteriia	Flavobacteriales	Flavobacteriaceae	Unannotated	Unannotated
ASV24300	0.986149	0.000242	-1.16502	0.844641	Bacteroidetes	Unannotated	Unannotated	Unannotated	Unannotated	Unannotated
ASV32793	1.00834	0.000248	-1.79538	1.22798	Proteobacteria	Gammaproteobacteria	Unannotated	Unannotated	Unannotated	Unannotated
ASV14869	1.00908	0.000248	3.52004	-0.574166	Verrucomicrobia	Verrucomicrobiae	Verrucomicrobiales	Unannotated	Unannotated	Unannotated
ASV19970	1.01357	0.000249	2.25939	-1.64054	Proteobacteria	Alphaproteobacteria	Sphingomonadales	Erythrobacteraceae	Erythrobacter	Unannotated
ASV21415	1.01608	0.00025	-1.34774	1.3593	Proteobacteria	Alphaproteobacteria	Rhodospirillales	Rhodospirillaceae	Unannotated	Unannotated
ASV27941	1.01625	0.00025	-0.739555	1.34537	Bacteroidetes	Sphingobacteriia	Sphingobacteriales	Unannotated	Unannotated	Unannotated
ASV23731	1.03434	0.000254	-1.005	1.21074	Bacteroidetes	Unannotated	Unannotated	Unannotated	Unannotated	Unannotated
ASV22673	1.0593	0.000261	-0.8384	1.38977	Proteobacteria	Alphaproteobacteria	Rhodobacterales	Rhodobacteraceae	Unannotated	Unannotated
ASV22624	1.06283	0.000262	1.33695	-0.461537	Proteobacteria	Alphaproteobacteria	Rhodobacterales	Rhodobacteraceae	Unannotated	Unannotated
ASV24178	1.0684	0.000263	-1.19722	1.86858	Bacteroidetes	Flavobacteriia	Flavobacteriales	Flavobacteriaceae	Unannotated	Unannotated
ASV22152	1.06906	0.000263	1.99537	-0.737319	Proteobacteria	Alphaproteobacteria	Rhodobacterales	Rhodobacteraceae	Unannotated	Unannotated
ASV26490	1.07315	0.000264	-1.20014	1.67082	Proteobacteria	Gammaproteobacteria	Alteromonadales	Psychromonadaceae	Psychromonas	antarctica
ASV23074	1.07402	0.000265	1.44134	-1.02386	Proteobacteria	Alphaproteobacteria	Rhodobacterales	Rhodobacteraceae	Unannotated	Unannotated
ASV20981	1.08456	0.000267	3.51796	-1.28344	Proteobacteria	Alphaproteobacteria	Rhodospirillales	Unannotated	Unannotated	Unannotated
ASV20378	1.09388	0.00027	-2.25229	0.854609	Proteobacteria	Alphaproteobacteria	Rhodobacterales	Rhodobacteraceae	Unannotated	Unannotated
ASV12817	1.1004	0.000271	1.32674	-1.78597	Proteobacteria	Alphaproteobacteria	Caulobacterales	Hyphomonadaceae	Hyphomonas	Unannotated
ASV40195	1.10208	0.000272	-1.53828	0.638766	Proteobacteria	Gammaproteobacteria	Unannotated	Unannotated	Unannotated	Unannotated
ASV10996	1.14354	0.000282	2.09076	-0.574796	Planctomycetes	Planctomycetia	Planctomycetales	Planctomycetaceae	Unannotated	Unannotated
ASV38520	1.14483	0.000282	-1.30813	1.79442	Proteobacteria	Betaproteobacteria	Nitrosomonadales	Nitrosomonadaceae	Nitrosospira	Unannotated
ASV12962	1.16461	0.000287	1.98639	-0.638407	Proteobacteria	Alphaproteobacteria	Caulobacterales	Hyphomonadaceae	Unannotated	Unannotated
ASV22180	1.17596	0.00029	-1.37012	0.819496	Proteobacteria	Alphaproteobacteria	Rhodobacterales	Rhodobacteraceae	Unannotated	Unannotated
ASV26183	1.17769	0.000291	-2.06761	0.767183	Proteobacteria	Gammaproteobacteria	Chromatiales	Unannotated	Unannotated	Unannotated
ASV25944	1.18704	0.000293	-0.899514	0.845817	Proteobacteria	Gammaproteobacteria	Alteromonadales	Alteromonadales_incertae_sedis	Teredinibacter	Unannotated
ASV17499	1.1873	0.000293	-1.05123	0.775224	Proteobacteria	Gammaproteobacteria	Unannotated	Unannotated	Unannotated	Unannotated
ASV12418	1.19513	0.000295	-1.13346	1.86467	Proteobacteria	Alphaproteobacteria	Unannotated	Unannotated	Unannotated	Unannotated
ASV05236	1.211	0.000299	-0.664228	0.862972	Proteobacteria	Alphaproteobacteria	Rickettsiales	Rickettsiaceae	Rickettsia	Unannotated
ASV12780	1.21499	0.0003	0.447923	-0.777312	Proteobacteria	Alphaproteobacteria	Caulobacterales	Hyphomonadaceae	Hyphomonas	Unannotated
ASV37896	1.21642	0.000301	-0.926751	2.15622	Actinobacteria	Actinobacteria	Unannotated	Unannotated	Unannotated	Unannotated
ASV25758	1.21804	0.000301	-1.0487	1.38665	Proteobacteria	Gammaproteobacteria	Chromatiales	Granulosicoccaceae	Granulosicoccus	Unannotated
ASV23306	1.23275	0.000305	-0.750901	1.59071	Proteobacteria	Gammaproteobacteria	Unannotated	Unannotated	Unannotated	Unannotated
ASV25658	1.24731	0.000309	-0.453677	1.29085	Proteobacteria	Gammaproteobacteria	Chromatiales	Granulosicoccaceae	Granulosicoccus	Unannotated
ASV30687	1.28331	0.000318	-1.08404	0.944828	Bacteroidetes	Cytophagia	Cytophagales	Unannotated	Unannotated	Unannotated
ASV11527	1.30722	0.000324	-1.21478	1.53031	Proteobacteria	Alphaproteobacteria	Rhodobacterales	Rhodobacteraceae	Unannotated	Unannotated
ASV37756	1.3127	0.000325	-0.802334	1.474	Acidobacteria	Acidobacteria_Gp4	Unannotated	Unannotated	Unannotated	Unannotated
ASV13234	1.37761	0.000341	1.37233	-1.45711	Proteobacteria	Alphaproteobacteria	Unannotated	Unannotated	Unannotated	Unannotated
ASV26194	1.42352	0.000353	-1.2537	2.12561	Proteobacteria	Gammaproteobacteria	Oceanospirillales	Oceanospirillales_incertae_sedis	Pseudohongiella	Unannotated
ASV19733	1.43746	0.000356	-1.37445	1.53467	Proteobacteria	Gammaproteobacteria	Chromatiales	Unannotated	Unannotated	Unannotated
ASV21774	1.4439	0.000358	-0.919936	1.42923	Proteobacteria	Alphaproteobacteria	Unannotated	Unannotated	Unannotated	Unannotated
ASV26562	1.44456	0.000358	-0.81193	1.56066	Proteobacteria	Gammaproteobacteria	Arenicellales	Arenicellaceae	Arenicella	Unannotated
ASV26342	1.47059	0.000365	-0.78802	0.871387	Proteobacteria	Gammaproteobacteria	Alteromonadales	Alteromonadaceae	Haliea	Unannotated
ASV20930	1.50886	0.000374	-1.10507	1.25222	Proteobacteria	Alphaproteobacteria	Rhodospirillales	Rhodospirillaceae	Unannotated	Unannotated
ASV25759	1.57087	0.00039	0.358894	-1.42505	Proteobacteria	Gammaproteobacteria	Chromatiales	Granulosicoccaceae	Granulosicoccus	Unannotated
ASV24472	1.57121	0.00039	-0.777628	1.00408	Proteobacteria	Deltaproteobacteria	Myxococcales	Nannocystaceae	Unannotated	Unannotated
ASV16837	1.57116	0.00039	-1.25974	1.87351	Proteobacteria	Gammaproteobacteria	Alteromonadales	Colwelliaceae	Colwellia	Unannotated
ASV14873	1.6059	0.000399	1.67118	-2.17917	Verrucomicrobia	Verrucomicrobiae	Verrucomicrobiales	Unannotated	Unannotated	Unannotated
ASV31971	1.64879	0.000409	-0.875639	1.27162	Proteobacteria	Unannotated	Unannotated	Unannotated	Unannotated	Unannotated
ASV21460	1.68266	0.000418	3.82653	-1.01793	Proteobacteria	Alphaproteobacteria	Rhodospirillales	Rhodospirillaceae	Unannotated	Unannotated
ASV22063	1.69323	0.000421	-1.02425	1.17408	Proteobacteria	Alphaproteobacteria	Unannotated	Unannotated	Unannotated	Unannotated
ASV32348	1.75624	0.000436	-0.986395	0.957832	Proteobacteria	Gammaproteobacteria	Unannotated	Unannotated	Unannotated	Unannotated
ASV20933	1.81287	0.000451	-0.775367	1.88101	Proteobacteria	Alphaproteobacteria	Rhodospirillales	Rhodospirillaceae	Unannotated	Unannotated
ASV25239	1.83859	0.000457	2.00986	-1.37725	Proteobacteria	Gammaproteobacteria	Alteromonadales	Alteromonadaceae	Unannotated	Unannotated
ASV21059	1.86455	0.000464	-0.909989	1.03401	Proteobacteria	Alphaproteobacteria	Rhodospirillales	Rhodospirillaceae	Unannotated	Unannotated
ASV20352	1.89458	0.000471	-0.713176	1.4054	Proteobacteria	Alphaproteobacteria	Unannotated	Unannotated	Unannotated	Unannotated
ASV19965	1.9256	0.000479	1.72825	-1.22371	Proteobacteria	Alphaproteobacteria	Sphingomonadales	Erythrobacteraceae	Erythrobacter	Unannotated
ASV34303	1.9531	0.000486	-1.50402	1.03368	Verrucomicrobia	Subdivision3	Unannotated	Unannotated	Unannotated	Unannotated
ASV18388	1.97799	0.000492	-0.982848	1.62772	Bacteroidetes	Flavobacteriia	Flavobacteriales	Flavobacteriaceae	Unannotated	Unannotated
ASV32528	1.98994	0.000496	1.59887	-1.22017	Proteobacteria	Gammaproteobacteria	Vibrionales	Vibrionaceae	Photobacterium	Unannotated
ASV28106	2.07479	0.000517	2.94094	-0.680842	Bacteroidetes	Sphingobacteriia	Sphingobacteriales	Unannotated	Unannotated	Unannotated
ASV23060	2.08423	0.000519	-1.13867	1.03787	Proteobacteria	Alphaproteobacteria	Rhodobacterales	Rhodobacteraceae	Unannotated	Unannotated
ASV28414	2.09911	0.000523	-1.24777	1.33217	Bacteroidetes	Flavobacteriia	Flavobacteriales	Flavobacteriaceae	Maritimimonas	Unannotated
ASV30582	2.12953	0.000531	-1.68914	1.14498	Bacteroidetes	Cytophagia	Cytophagales	Unannotated	Unannotated	Unannotated
ASV21931	2.22219	0.000554	-0.951314	1.03881	Proteobacteria	Alphaproteobacteria	Rhodobacterales	Rhodobacteraceae	Unannotated	Unannotated
ASV11532	2.28983	0.000571	-1.09444	0.409312	Proteobacteria	Alphaproteobacteria	Rhodobacterales	Rhodobacteraceae	Unannotated	Unannotated
ASV24271	2.31156	0.000577	-0.962748	1.49051	Bacteroidetes	Flavobacteriia	Flavobacteriales	Flavobacteriaceae	Unannotated	Unannotated
ASV28078	2.32547	0.00058	-1.07981	1.06265	Bacteroidetes	Sphingobacteriia	Sphingobacteriales	Saprospiraceae	Lewinella	Unannotated
ASV23211	2.35802	0.000588	0.485962	-1.3898	Proteobacteria	Alphaproteobacteria	Rhodobacterales	Rhodobacteraceae	Unannotated	Unannotated
ASV32926	2.41768	0.000604	-1.77907	0.933608	Proteobacteria	Gammaproteobacteria	Unannotated	Unannotated	Unannotated	Unannotated
ASV22605	2.4688	0.000616	1.49512	-0.430105	Proteobacteria	Alphaproteobacteria	Rhodobacterales	Rhodobacteraceae	Unannotated	Unannotated
ASV22507	2.52104	0.00063	-1.61033	1.45467	Proteobacteria	Alphaproteobacteria	Rhodospirillales	Rhodospirillaceae	Unannotated	Unannotated
ASV22725	2.5251	0.000631	-1.8538	1.05929	Proteobacteria	Alphaproteobacteria	Rhodobacterales	Rhodobacteraceae	Ruegeria	Unannotated
ASV32731	2.54494	0.000636	-2.17949	1.65028	Proteobacteria	Gammaproteobacteria	Unannotated	Unannotated	Unannotated	Unannotated
ASV22580	2.5465	0.000636	2.52767	-0.719696	Proteobacteria	Alphaproteobacteria	Unannotated	Unannotated	Unannotated	Unannotated
ASV25929	2.6056	0.000651	-2.32426	0.884978	Proteobacteria	Gammaproteobacteria	Alteromonadales	Alteromonadaceae	Microbulbifer	Unannotated
ASV12302	2.63396	0.000659	2.26264	-1.14013	Proteobacteria	Alphaproteobacteria	Rhizobiales	Unannotated	Unannotated	Unannotated
ASV14805	2.63996	0.00066	-1.33839	0.730444	Verrucomicrobia	Verrucomicrobiae	Verrucomicrobiales	Verrucomicrobiaceae	Unannotated	Unannotated
ASV26653	2.66465	0.000667	-0.639096	1.11744	Proteobacteria	Gammaproteobacteria	Unannotated	Unannotated	Unannotated	Unannotated
ASV19721	2.66488	0.000667	-0.892465	1.03667	Proteobacteria	Gammaproteobacteria	Unannotated	Unannotated	Unannotated	Unannotated
ASV32511	2.67733	0.00067	-1.75001	1.77371	Proteobacteria	Gammaproteobacteria	Alteromonadales	Moritellaceae	Paramoritella	sediminis
ASV14527	2.74456	0.000687	2.57656	-0.565692	Verrucomicrobia	Verrucomicrobiae	Verrucomicrobiales	Unannotated	Unannotated	Unannotated
ASV32397	2.76375	0.000692	-0.877765	1.03493	Proteobacteria	Gammaproteobacteria	Alteromonadales	Alteromonadaceae	Unannotated	Unannotated
ASV14868	2.76674	0.000693	2.77432	-0.710266	Verrucomicrobia	Verrucomicrobiae	Verrucomicrobiales	Unannotated	Unannotated	Unannotated
ASV25005	2.86484	0.000718	-0.476981	1.74531	Proteobacteria	Gammaproteobacteria	Unannotated	Unannotated	Unannotated	Unannotated
ASV13188	2.90679	0.000729	3.3025	-0.790937	Proteobacteria	Alphaproteobacteria	Unannotated	Unannotated	Unannotated	Unannotated
ASV22312	2.95805	0.000742	-1.10492	0.706321	Proteobacteria	Alphaproteobacteria	Caulobacterales	Hyphomonadaceae	Unannotated	Unannotated
ASV26146	3.01782	0.000757	-0.585675	1.81404	Proteobacteria	Gammaproteobacteria	Oceanospirillales	Oceanospirillales_incertae_sedis	Pseudohongiella	Unannotated
ASV13871	3.14341	0.000788	-0.688694	1.5672	Proteobacteria	Deltaproteobacteria	Bdellovibrionales	Bacteriovoracaceae	Unannotated	Unannotated
ASV19962	3.14876	0.00079	2.56854	-0.509275	Proteobacteria	Alphaproteobacteria	Sphingomonadales	Erythrobacteraceae	Erythrobacter	Unannotated
ASV23340	3.20417	0.000804	-0.747928	1.48189	Proteobacteria	Unannotated	Unannotated	Unannotated	Unannotated	Unannotated
ASV24289	3.21437	0.000807	1.08715	-0.326321	Bacteroidetes	Unannotated	Unannotated	Unannotated	Unannotated	Unannotated
ASV26386	3.22718	0.00081	-0.623014	1.44197	Proteobacteria	Gammaproteobacteria	Unannotated	Unannotated	Unannotated	Unannotated
ASV33728	3.29478	0.000827	-1.13316	0.725379	Bacteroidetes	Cytophagia	Cytophagales	Unannotated	Unannotated	Unannotated
ASV22822	3.3528	0.000842	2.2696	-1.41869	Proteobacteria	Alphaproteobacteria	Rhodobacterales	Rhodobacteraceae	Unannotated	Unannotated
ASV26668	3.37486	0.000848	-0.642314	1.58801	Proteobacteria	Gammaproteobacteria	Arenicellales	Arenicellaceae	Arenicella	Unannotated
ASV22880	3.41805	0.000859	1.97356	-0.724179	Proteobacteria	Alphaproteobacteria	Rhodobacterales	Rhodobacteraceae	Jannaschia	Unannotated
ASV24143	3.43984	0.000865	1.05062	-1.47224	Bacteroidetes	Flavobacteriia	Flavobacteriales	Flavobacteriaceae	Unannotated	Unannotated
ASV18924	3.46318	0.000871	-0.812549	1.53401	Bacteroidetes	Unannotated	Unannotated	Unannotated	Unannotated	Unannotated
ASV25019	3.48005	0.000875	-1.0531	0.624231	Proteobacteria	Gammaproteobacteria	Unannotated	Unannotated	Unannotated	Unannotated
ASV13241	3.65404	0.000919	0.835651	-1.62647	Proteobacteria	Alphaproteobacteria	Unannotated	Unannotated	Unannotated	Unannotated
ASV12507	3.71164	0.000934	1.37299	-2.50283	Proteobacteria	Alphaproteobacteria	Unannotated	Unannotated	Unannotated	Unannotated
ASV33331	3.71722	0.000936	-0.752198	1.38588	Proteobacteria	Gammaproteobacteria	Unannotated	Unannotated	Unannotated	Unannotated
ASV22688	3.80108	0.000957	0.967148	-0.792164	Proteobacteria	Alphaproteobacteria	Rhodobacterales	Rhodobacteraceae	Sulfitobacter	Unannotated
ASV13031	3.8767	0.000976	3.02137	-0.785914	Proteobacteria	Alphaproteobacteria	Unannotated	Unannotated	Unannotated	Unannotated
ASV18362	3.87722	0.000977	3.01662	-1.15764	Bacteroidetes	Flavobacteriia	Flavobacteriales	Flavobacteriaceae	Unannotated	Unannotated
ASV11488	3.98221	0.00100333	-1.49111	0.815871	Proteobacteria	Alphaproteobacteria	Unannotated	Unannotated	Unannotated	Unannotated
ASV22360	3.98162	0.00100343	-1.49709	1.25824	Proteobacteria	Alphaproteobacteria	Caulobacterales	Hyphomonadaceae	Hellea	balneolensis
ASV29410	4.10275	0.00103422	-0.796825	0.956936	Bacteroidetes	Flavobacteriia	Flavobacteriales	Unannotated	Unannotated	Unannotated
ASV14963	4.27711	0.00107844	-1.4166	0.85671	Verrucomicrobia	Verrucomicrobiae	Verrucomicrobiales	Unannotated	Unannotated	Unannotated
ASV25071	4.29286	0.00108269	-1.49637	1.76532	Proteobacteria	Gammaproteobacteria	Unannotated	Unannotated	Unannotated	Unannotated
ASV18401	4.29193	0.00108273	-0.675238	1.76095	Bacteroidetes	Flavobacteriia	Flavobacteriales	Flavobacteriaceae	Aquimarina	Unannotated
ASV23147	4.34404	0.00109615	1.56161	-0.643212	Proteobacteria	Alphaproteobacteria	Rhodobacterales	Rhodobacteraceae	Unannotated	Unannotated
ASV33150	4.37294	0.00110372	-1.3066	0.515413	Proteobacteria	Gammaproteobacteria	Unannotated	Unannotated	Unannotated	Unannotated
ASV27838	4.40119	0.00111113	-1.10016	1.46809	Bacteroidetes	Sphingobacteriia	Sphingobacteriales	Saprospiraceae	Lewinella	Unannotated
ASV32927	4.49643	0.00113546	-0.971446	0.871792	Proteobacteria	Gammaproteobacteria	Alteromonadales	Alteromonadaceae	Haliea	Unannotated
ASV27403	4.52362	0.00114262	1.15234	-0.903174	Bacteroidetes	Sphingobacteriia	Sphingobacteriales	Saprospiraceae	Unannotated	Unannotated
ASV22371	4.54328	0.00114787	-0.307239	1.47767	Proteobacteria	Alphaproteobacteria	Caulobacterales	Hyphomonadaceae	Unannotated	Unannotated
ASV23318	4.62971	0.00117001	-0.386094	1.79423	Proteobacteria	Gammaproteobacteria	Unannotated	Unannotated	Unannotated	Unannotated
ASV32447	4.64195	0.0011734	-1.92867	0.12364	Proteobacteria	Gammaproteobacteria	Alteromonadales	Alteromonadaceae	Paraglaciecola	Unannotated
ASV19948	4.69841	0.00118797	-0.486659	1.76832	Proteobacteria	Alphaproteobacteria	Kordiimonadales	Kordiimonadaceae	Kordiimonas	Unannotated
ASV15421	4.71475	0.0011924	0.989227	-1.05719	Proteobacteria	Unannotated	Unannotated	Unannotated	Unannotated	Unannotated
ASV32829	4.74429	0.00120017	-1.51481	2.02396	Proteobacteria	Gammaproteobacteria	Unannotated	Unannotated	Unannotated	Unannotated
ASV31744	4.79595	0.00121355	-0.927739	1.39712	Proteobacteria	Deltaproteobacteria	Unannotated	Unannotated	Unannotated	Unannotated
ASV27563	4.82952	0.00122235	2.01584	-0.752469	Bacteroidetes	Unannotated	Unannotated	Unannotated	Unannotated	Unannotated
ASV32140	4.87345	0.00123379	-0.842189	1.70592	Proteobacteria	Gammaproteobacteria	Unannotated	Unannotated	Unannotated	Unannotated
ASV14377	4.90684	0.00124255	-1.10398	0.997614	Proteobacteria	Alphaproteobacteria	Unannotated	Unannotated	Unannotated	Unannotated
ASV28393	5.0337	0.001275	-0.743139	1.53067	Bacteroidetes	Flavobacteriia	Flavobacteriales	Flavobacteriaceae	Unannotated	Unannotated
ASV27423	5.04462	0.00127809	3.28313	-0.829669	Bacteroidetes	Sphingobacteriia	Sphingobacteriales	Saprospiraceae	Unannotated	Unannotated
ASV32699	5.33455	0.00135189	-0.729518	1.12785	Proteobacteria	Gammaproteobacteria	Unannotated	Unannotated	Unannotated	Unannotated
ASV04495	5.33829	0.00135318	1.0285	-0.690494	Cyanobacteria/Chloroplast	Cyanobacteria	Family_IV	GpIV	Unannotated	Unannotated
ASV08601	5.46561	0.0013858	-1.18687	0.544535	Proteobacteria	Deltaproteobacteria	Myxococcales	Unannotated	Unannotated	Unannotated
ASV23351	5.50096	0.00139512	-0.760551	1.69521	Proteobacteria	Gammaproteobacteria	Unannotated	Unannotated	Unannotated	Unannotated
ASV22977	5.66324	0.00143664	1.11061	-1.61194	Proteobacteria	Alphaproteobacteria	Rhodobacterales	Rhodobacteraceae	Unannotated	Unannotated
ASV27407	5.68048	0.00144138	2.15663	-0.921453	Bacteroidetes	Sphingobacteriia	Sphingobacteriales	Saprospiraceae	Lewinella	Unannotated
ASV22970	5.76559	0.00146335	-1.58214	0.757946	Proteobacteria	Alphaproteobacteria	Rhodobacterales	Rhodobacteraceae	Unannotated	Unannotated
ASV12948	5.78517	0.00146869	2.72316	-0.521389	Proteobacteria	Alphaproteobacteria	Unannotated	Unannotated	Unannotated	Unannotated
ASV29657	5.82043	0.00147802	2.09539	-0.291305	Bacteroidetes	Unannotated	Unannotated	Unannotated	Unannotated	Unannotated
ASV30342	5.88671	0.00149523	-1.13784	1.99762	Bacteroidetes	Cytophagia	Cytophagales	Cytophagaceae	Ekhidna	Unannotated
ASV32507	5.8878	0.00149588	-0.874583	1.1125	Proteobacteria	Gammaproteobacteria	Unannotated	Unannotated	Unannotated	Unannotated
ASV24277	5.94191	0.00151002	1.22607	-0.747998	Bacteroidetes	Unannotated	Unannotated	Unannotated	Unannotated	Unannotated
ASV16813	5.95943	0.00151485	-1.12976	1.08075	Proteobacteria	Gammaproteobacteria	Unannotated	Unannotated	Unannotated	Unannotated
ASV29479	6.22126	0.00158181	-1.01288	1.14676	Bacteroidetes	Unannotated	Unannotated	Unannotated	Unannotated	Unannotated
ASV22623	6.40505	0.00162896	1.78678	-0.973264	Proteobacteria	Alphaproteobacteria	Rhodobacterales	Rhodobacteraceae	Oceanicola	Unannotated
ASV07744	6.4398	0.00163821	-1.18604	1.17193	Proteobacteria	Deltaproteobacteria	Myxococcales	Unannotated	Unannotated	Unannotated
ASV20947	6.5647	0.00167041	3.89973	-0.689926	Proteobacteria	Alphaproteobacteria	Rhodospirillales	Rhodospirillaceae	Unannotated	Unannotated
ASV25880	6.61942	0.00168476	-0.971051	1.3026	Proteobacteria	Gammaproteobacteria	Unannotated	Unannotated	Unannotated	Unannotated
ASV34304	6.70833	0.00170782	-0.836883	1.0593	Verrucomicrobia	Subdivision3	Unannotated	Unannotated	Unannotated	Unannotated
ASV27676	6.94953	0.00176968	-0.752285	1.64698	Bacteroidetes	Sphingobacteriia	Sphingobacteriales	Saprospiraceae	Unannotated	Unannotated
ASV17920	7.01951	0.00178795	-1.47915	0.533124	Verrucomicrobia	Opitutae	Puniceicoccales	Puniceicoccaceae	Coraliomargarita	Unannotated
ASV05718	7.04824	0.00179573	-0.642706	1.59177	Proteobacteria	Unannotated	Unannotated	Unannotated	Unannotated	Unannotated
ASV27642	7.07776	0.00180371	-0.979096	0.757629	Bacteroidetes	Sphingobacteriia	Sphingobacteriales	Saprospiraceae	Unannotated	Unannotated
ASV13178	7.08933	0.00180712	0.47691	-1.58713	Proteobacteria	Alphaproteobacteria	Unannotated	Unannotated	Unannotated	Unannotated
ASV36171	7.2172	0.00184018	-0.832501	0.680796	Proteobacteria	Gammaproteobacteria	Unannotated	Unannotated	Unannotated	Unannotated
ASV32900	7.24027	0.00184654	-0.980317	1.75385	Proteobacteria	Gammaproteobacteria	Unannotated	Unannotated	Unannotated	Unannotated
ASV25026	7.30745	0.00186415	-0.830848	0.968206	Proteobacteria	Gammaproteobacteria	Unannotated	Unannotated	Unannotated	Unannotated
ASV33140	7.33258	0.00187103	-0.987739	0.931379	Proteobacteria	Gammaproteobacteria	Alteromonadales	Colwelliaceae	Thalassotalea	Unannotated
ASV23796	7.44334	0.00189978	2.07082	-0.797844	Bacteroidetes	Unannotated	Unannotated	Unannotated	Unannotated	Unannotated
ASV32644	7.5222	0.0019204	-0.882386	0.904831	Proteobacteria	Gammaproteobacteria	Unannotated	Unannotated	Unannotated	Unannotated
ASV30579	7.57877	0.00193533	1.94268	-0.494447	Bacteroidetes	Cytophagia	Cytophagales	Unannotated	Unannotated	Unannotated
ASV13220	7.60279	0.00194196	2.27196	-1.23328	Proteobacteria	Alphaproteobacteria	Unannotated	Unannotated	Unannotated	Unannotated
ASV19715	7.64047	0.00195209	-0.706322	1.91021	Proteobacteria	Gammaproteobacteria	Vibrionales	Vibrionaceae	Unannotated	Unannotated
ASV27557	7.75362	0.0019815	-0.833857	0.848092	Bacteroidetes	Sphingobacteriia	Sphingobacteriales	Saprospiraceae	Unannotated	Unannotated
ASV22941	7.84338	0.00200495	-1.29572	1.0497	Proteobacteria	Alphaproteobacteria	Rhodobacterales	Rhodobacteraceae	Unannotated	Unannotated
ASV01746	7.9658	0.00203677	-0.962231	0.649248	Planctomycetes	Planctomycetia	Planctomycetales	Planctomycetaceae	Rhodopirellula	Unannotated
ASV22027	8.0101	0.00204862	1.14253	-1.55983	Proteobacteria	Alphaproteobacteria	Rhodobacterales	Rhodobacteraceae	Unannotated	Unannotated
ASV33112	8.02933	0.00205406	-2.13246	0.196556	Proteobacteria	Gammaproteobacteria	Alteromonadales	Pseudoalteromonadaceae	Psychrosphaera	saromensis
ASV22643	8.03066	0.00205493	0.554665	-1.85266	Proteobacteria	Alphaproteobacteria	Rhodobacterales	Rhodobacteraceae	Unannotated	Unannotated
ASV23437	8.3989	0.00214971	-1.17803	0.809974	Bacteroidetes	Flavobacteriia	Flavobacteriales	Flavobacteriaceae	Lutimonas	Unannotated
ASV06996	8.43279	0.00215893	-0.763968	1.19663	Verrucomicrobia	Opitutae	Puniceicoccales	Puniceicoccaceae	Pelagicoccus	Unannotated
ASV05730	8.67209	0.00222077	-1.02311	0.920453	Proteobacteria	Alphaproteobacteria	Unannotated	Unannotated	Unannotated	Unannotated
ASV23492	8.70943	0.0022309	-0.849056	1.24315	Bacteroidetes	Flavobacteriia	Flavobacteriales	Cryomorphaceae	Crocinitomix	Unannotated
ASV08598	8.84704	0.00226673	-1.68639	0.895442	Proteobacteria	Unannotated	Unannotated	Unannotated	Unannotated	Unannotated
ASV22095	8.92512	0.00228732	2.09146	-1.06964	Proteobacteria	Alphaproteobacteria	Rhodobacterales	Rhodobacteraceae	Unannotated	Unannotated
ASV31159	9.02977	0.00231473	-0.789278	1.20787	Proteobacteria	Deltaproteobacteria	Unannotated	Unannotated	Unannotated	Unannotated
ASV25361	9.03622	0.00231698	-0.907411	0.736721	Proteobacteria	Gammaproteobacteria	Unannotated	Unannotated	Unannotated	Unannotated
ASV21917	9.09583	0.00233286	-0.833149	0.793411	Proteobacteria	Alphaproteobacteria	Unannotated	Unannotated	Unannotated	Unannotated
ASV26034	9.1238	0.00234064	-0.858868	1.11789	Proteobacteria	Gammaproteobacteria	Unannotated	Unannotated	Unannotated	Unannotated
ASV20129	9.14533	0.00234676	-0.609518	1.83405	Proteobacteria	Gammaproteobacteria	Unannotated	Unannotated	Unannotated	Unannotated
ASV19462	9.16111	0.00235141	-1.18168	1.48175	Bacteroidetes	Unannotated	Unannotated	Unannotated	Unannotated	Unannotated
ASV13080	9.24932	0.00237467	-0.710106	1.45737	Proteobacteria	Alphaproteobacteria	Unannotated	Unannotated	Unannotated	Unannotated
ASV21949	9.41551	0.00241795	-0.87775	1.11183	Proteobacteria	Alphaproteobacteria	Unannotated	Unannotated	Unannotated	Unannotated
ASV24179	9.43508	0.0024236	-1.00464	0.643666	Bacteroidetes	Flavobacteriia	Flavobacteriales	Flavobacteriaceae	Flavicella	Unannotated
ASV33218	9.45641	0.0024297	-1.88937	1.9224	Proteobacteria	Gammaproteobacteria	Alteromonadales	Colwelliaceae	Thalassomonas	Unannotated
ASV25790	9.49017	0.00243901	-0.870655	0.94206	Proteobacteria	Gammaproteobacteria	Chromatiales	Thioalkalispiraceae	Thioprofundum	Unannotated
ASV23382	9.68893	0.00249073	-0.886946	1.05553	Proteobacteria	Gammaproteobacteria	Unannotated	Unannotated	Unannotated	Unannotated
ASV26343	9.7407	0.00250468	-1.9061	0.317567	Proteobacteria	Gammaproteobacteria	Alteromonadales	Alteromonadaceae	Unannotated	Unannotated
ASV04757	9.76881	0.00251255	2.29953	-0.475199	Cyanobacteria/Chloroplast	Unannotated	Unannotated	Unannotated	Unannotated	Unannotated
ASV26500	9.82405	0.00252741	-0.690851	1.61279	Proteobacteria	Gammaproteobacteria	Unannotated	Unannotated	Unannotated	Unannotated
ASV03922	9.87654	0.00254157	-0.689549	1.4897	Planctomycetes	Planctomycetia	Planctomycetales	Planctomycetaceae	Unannotated	Unannotated
ASV22198	9.8983	0.00254782	1.16434	-1.59864	Proteobacteria	Alphaproteobacteria	Rhodobacterales	Rhodobacteraceae	Rhodovulum	Unannotated
ASV30333	9.9407	0.0025594	-0.86702	1.60915	Bacteroidetes	Cytophagia	Cytophagales	Cytophagaceae	Ekhidna	Unannotated
ASV26186	9.96045	0.00256514	-0.728017	1.26766	Proteobacteria	Gammaproteobacteria	Chromatiales	Thioalkalispiraceae	Thioprofundum	Unannotated
ASV22372	10.0012	0.00257629	-0.35851	2.0237	Proteobacteria	Alphaproteobacteria	Caulobacterales	Hyphomonadaceae	Unannotated	Unannotated
ASV32967	10.0299	0.00258436	-1.00722	0.493976	Proteobacteria	Gammaproteobacteria	Unannotated	Unannotated	Unannotated	Unannotated
ASV05698	10.0713	0.0025957	-0.685039	1.46188	Proteobacteria	Alphaproteobacteria	Unannotated	Unannotated	Unannotated	Unannotated
ASV20876	10.1359	0.00261302	-1.66033	0.989872	Proteobacteria	Alphaproteobacteria	Unannotated	Unannotated	Unannotated	Unannotated
ASV05778	10.1876	0.00262702	-1.61801	0.507249	Proteobacteria	Alphaproteobacteria	Unannotated	Unannotated	Unannotated	Unannotated
ASV14520	10.1851	0.00262705	-0.782931	1.45414	Verrucomicrobia	Verrucomicrobiae	Verrucomicrobiales	Unannotated	Unannotated	Unannotated
ASV32817	10.1968	0.00263074	-0.804289	1.33119	Proteobacteria	Gammaproteobacteria	Unannotated	Unannotated	Unannotated	Unannotated
ASV22567	10.2012	0.00263258	-1.64216	0.984173	Proteobacteria	Alphaproteobacteria	Rhodobacterales	Rhodobacteraceae	Ruegeria	conchae
ASV34083	10.2546	0.00264704	1.82373	-1.04307	Proteobacteria	Unannotated	Unannotated	Unannotated	Unannotated	Unannotated
ASV23607	10.2573	0.00264842	-0.885749	0.66533	Bacteroidetes	Flavobacteriia	Flavobacteriales	Cryomorphaceae	Unannotated	Unannotated
ASV26404	10.3841	0.00268184	-0.643941	0.857661	Proteobacteria	Gammaproteobacteria	Chromatiales	Unannotated	Unannotated	Unannotated
ASV11523	10.393	0.00268483	1.40959	-1.15409	Proteobacteria	Alphaproteobacteria	Rhodobacterales	Rhodobacteraceae	Unannotated	Unannotated
ASV20865	10.4772	0.00270728	-0.856643	1.23191	Proteobacteria	Alphaproteobacteria	Rhodospirillales	Unannotated	Unannotated	Unannotated
ASV35964	10.4794	0.00270856	-0.714509	0.956338	Acidobacteria	Acidobacteria_Gp9	Gp9	Unannotated	Unannotated	Unannotated
ASV26465	10.478	0.00270889	-1.04427	1.20852	Proteobacteria	Gammaproteobacteria	Arenicellales	Arenicellaceae	Arenicella	xantha
ASV27507	10.5849	0.00273725	2.85924	-0.724533	Bacteroidetes	Unannotated	Unannotated	Unannotated	Unannotated	Unannotated
ASV17995	10.6114	0.00274481	-0.623388	1.74383	Verrucomicrobia	Opitutae	Puniceicoccales	Puniceicoccaceae	Coraliomargarita	Unannotated
ASV32402	10.7255	0.00277504	2.42222	-1.28982	Proteobacteria	Gammaproteobacteria	Alteromonadales	Alteromonadaceae	Unannotated	Unannotated
ASV12297	10.7334	0.00277779	-0.762912	1.19876	Proteobacteria	Alphaproteobacteria	Unannotated	Unannotated	Unannotated	Unannotated
ASV25621	10.7506	0.00278296	-0.795383	1.13275	Proteobacteria	Gammaproteobacteria	Pseudomonadales	Pseudomonadales_incertae_sedis	Dasania	Unannotated
ASV20355	10.7732	0.00278954	-0.575094	1.06553	Proteobacteria	Unannotated	Unannotated	Unannotated	Unannotated	Unannotated
ASV33332	10.8259	0.00280391	-0.620877	1.64144	Proteobacteria	Gammaproteobacteria	Unannotated	Unannotated	Unannotated	Unannotated
ASV22646	11.0358	0.002859	1.34167	-0.964934	Proteobacteria	Alphaproteobacteria	Rhodobacterales	Rhodobacteraceae	Unannotated	Unannotated
ASV22159	11.1112	0.00287929	1.57316	-1.17482	Proteobacteria	Alphaproteobacteria	Rhodobacterales	Rhodobacteraceae	Unannotated	Unannotated
ASV19739	11.2124	0.00290627	-0.735404	1.25269	Proteobacteria	Gammaproteobacteria	Unannotated	Unannotated	Unannotated	Unannotated
ASV23081	11.2107	0.00290659	0.637599	-0.51989	Proteobacteria	Alphaproteobacteria	Rhodobacterales	Rhodobacteraceae	Unannotated	Unannotated
ASV20963	11.3697	0.00294857	-0.9738	1.3035	Proteobacteria	Alphaproteobacteria	Rhodospirillales	Rhodospirillaceae	Unannotated	Unannotated
ASV25297	11.7054	0.00303641	-1.11193	0.917106	Proteobacteria	Gammaproteobacteria	Unannotated	Unannotated	Unannotated	Unannotated
ASV28913	11.9776	0.00310784	-0.795447	1.26067	Bacteroidetes	Unannotated	Unannotated	Unannotated	Unannotated	Unannotated
ASV19638	11.9858	0.00311078	-0.774932	1.05584	Proteobacteria	Alphaproteobacteria	Kordiimonadales	Kordiimonadaceae	Kordiimonas	Unannotated
ASV02028	12.0213	0.00312079	-0.870661	1.04212	Acidobacteria	Acidobacteria_Gp26	Gp26	Unannotated	Unannotated	Unannotated
ASV16842	12.171	0.00316047	-1.80318	0.899877	Proteobacteria	Gammaproteobacteria	Alteromonadales	Colwelliaceae	Colwellia	Unannotated
ASV20379	12.1812	0.00316395	-1.55943	0.540387	Proteobacteria	Alphaproteobacteria	Rhodobacterales	Rhodobacteraceae	Unannotated	Unannotated
ASV32760	12.2108	0.00317247	-0.659506	1.41984	Proteobacteria	Gammaproteobacteria	Unannotated	Unannotated	Unannotated	Unannotated
ASV29231	12.2094	0.00317291	-0.694574	1.60182	Bacteroidetes	Unannotated	Unannotated	Unannotated	Unannotated	Unannotated
ASV09257	12.2142	0.00317498	-0.904432	0.696671	Verrucomicrobia	Subdivision3	Unannotated	Unannotated	Unannotated	Unannotated
ASV32707	12.2451	0.00318385	-0.846355	1.03019	Proteobacteria	Gammaproteobacteria	Unannotated	Unannotated	Unannotated	Unannotated
ASV14852	12.2898	0.00319631	-0.728958	0.630238	Verrucomicrobia	Verrucomicrobiae	Verrucomicrobiales	Verrucomicrobiaceae	Unannotated	Unannotated
ASV33571	12.3266	0.00320672	0.954645	-0.454959	Bacteroidetes	Unannotated	Unannotated	Unannotated	Unannotated	Unannotated
ASV32733	12.3362	0.00321005	-0.727804	1.53292	Proteobacteria	Gammaproteobacteria	Chromatiales	Unannotated	Unannotated	Unannotated
ASV33710	12.3763	0.00322132	-0.625845	1.72603	Bacteroidetes	Unannotated	Unannotated	Unannotated	Unannotated	Unannotated
ASV25070	12.3994	0.00322818	-0.845126	1.60873	Proteobacteria	Gammaproteobacteria	Unannotated	Unannotated	Unannotated	Unannotated
ASV25697	12.4355	0.00323842	1.27513	-0.657545	Proteobacteria	Gammaproteobacteria	Chromatiales	Granulosicoccaceae	Granulosicoccus	Unannotated
ASV39301	12.4324	0.00323845	-1.13999	1.5103	Lentisphaerae	Lentisphaeria	Lentisphaerales	Lentisphaeraceae	Lentisphaera	Unannotated
ASV27956	12.5678	0.00327457	-0.708805	1.37666	Bacteroidetes	Sphingobacteriia	Sphingobacteriales	Unannotated	Unannotated	Unannotated
ASV08876	12.5906	0.00328136	-0.696386	1.46596	Proteobacteria	Gammaproteobacteria	Chromatiales	Unannotated	Unannotated	Unannotated
ASV37408	12.6823	0.00330613	-0.783237	1.52826	Acidobacteria	Acidobacteria_Gp3	Gp3	Unannotated	Unannotated	Unannotated
ASV35484	12.7071	0.00331345	2.38206	-0.543037	Cyanobacteria/Chloroplast	Cyanobacteria	Family_IV	GpIV	Unannotated	Unannotated
ASV12293	12.7215	0.00331808	-0.80887	0.848557	Proteobacteria	Alphaproteobacteria	Unannotated	Unannotated	Unannotated	Unannotated
ASV18591	12.7644	0.00333012	-0.691634	1.53317	Bacteroidetes	Flavobacteriia	Flavobacteriales	Flavobacteriaceae	Unannotated	Unannotated
ASV32344	12.9905	0.00339001	-0.632495	0.93918	Proteobacteria	Gammaproteobacteria	Unannotated	Unannotated	Unannotated	Unannotated
ASV32442	13.0694	0.00341148	-1.19265	0.0783806	Proteobacteria	Gammaproteobacteria	Alteromonadales	Alteromonadaceae	Unannotated	Unannotated
ASV25280	13.0882	0.00341727	-0.626564	1.58111	Proteobacteria	Gammaproteobacteria	Unannotated	Unannotated	Unannotated	Unannotated
ASV33314	13.1374	0.00343102	-0.864644	0.488643	Proteobacteria	Gammaproteobacteria	Unannotated	Unannotated	Unannotated	Unannotated
ASV29452	13.1397	0.00343252	-1.07947	0.896414	Bacteroidetes	Flavobacteriia	Flavobacteriales	Unannotated	Unannotated	Unannotated
ASV19849	13.1591	0.00343848	-1.09261	1.1871	Proteobacteria	Alphaproteobacteria	Sphingomonadales	Erythrobacteraceae	Altererythrobacter	Unannotated
ASV25727	13.1623	0.00344023	-0.727738	1.23295	Proteobacteria	Gammaproteobacteria	Unannotated	Unannotated	Unannotated	Unannotated
ASV30457	13.1689	0.00344285	-0.94496	0.806481	Bacteroidetes	Cytophagia	Cytophagales	Flammeovirgaceae	Reichenbachiella	Unannotated
ASV27787	13.2675	0.00346953	-1.25969	1.19706	Bacteroidetes	Sphingobacteriia	Sphingobacteriales	Saprospiraceae	Portibacter	Unannotated
ASV04467	13.2672	0.00347036	2.26113	-0.751675	Cyanobacteria/Chloroplast	Cyanobacteria	Family_IV	GpIV	Unannotated	Unannotated
ASV40223	13.4993	0.003532	-0.588429	1.29898	Proteobacteria	Gammaproteobacteria	Chromatiales	Unannotated	Unannotated	Unannotated
ASV08074	13.5222	0.0035389	1.56414	-0.19679	Proteobacteria	Gammaproteobacteria	Pseudomonadales	Pseudomonadaceae	Pseudomonas	Unannotated
ASV24163	13.6595	0.00357579	-0.886943	0.984551	Bacteroidetes	Flavobacteriia	Flavobacteriales	Flavobacteriaceae	Unannotated	Unannotated
ASV36185	13.7296	0.00359507	-0.686882	1.2701	Proteobacteria	Gammaproteobacteria	Unannotated	Unannotated	Unannotated	Unannotated
ASV20854	13.7542	0.00360245	-0.783101	1.12052	Nitrospinae	Nitrospinia	Nitrospinales	Nitrospinaceae	Nitrospina	Unannotated
ASV27442	13.7621	0.00360546	-0.769284	1.33192	Bacteroidetes	Sphingobacteriia	Sphingobacteriales	Saprospiraceae	Lewinella	Unannotated
ASV28410	13.7929	0.00361448	-0.765443	1.39904	Bacteroidetes	Flavobacteriia	Flavobacteriales	Flavobacteriaceae	Maritimimonas	Unannotated
ASV26921	13.8039	0.00361831	-0.90021	1.29372	Proteobacteria	Gammaproteobacteria	Unannotated	Unannotated	Unannotated	Unannotated
ASV14521	13.9738	0.00366381	0.684838	-1.70786	Verrucomicrobia	Verrucomicrobiae	Verrucomicrobiales	Unannotated	Unannotated	Unannotated
ASV10812	14.0375	0.00368149	1.91727	-1.09482	Proteobacteria	Alphaproteobacteria	Parvularculales	Parvularculaceae	Parvularcula	Unannotated
ASV22559	14.1196	0.00370399	0.988677	-1.22372	Proteobacteria	Alphaproteobacteria	Rhodobacterales	Rhodobacteraceae	Unannotated	Unannotated
ASV23008	14.1916	0.00372385	2.39855	-1.16012	Proteobacteria	Alphaproteobacteria	Rhodobacterales	Rhodobacteraceae	Unannotated	Unannotated
ASV33310	14.2854	0.00374946	-1.03567	0.66218	Proteobacteria	Gammaproteobacteria	Unannotated	Unannotated	Unannotated	Unannotated
ASV25178	14.2903	0.00375171	-0.54647	1.89977	Proteobacteria	Gammaproteobacteria	Unannotated	Unannotated	Unannotated	Unannotated
ASV19722	14.3786	0.00377589	-0.912957	1.75605	Proteobacteria	Gammaproteobacteria	Unannotated	Unannotated	Unannotated	Unannotated
ASV23111	14.423	0.00378855	0.495239	-0.916112	Proteobacteria	Alphaproteobacteria	Rhodobacterales	Rhodobacteraceae	Unannotated	Unannotated
ASV23438	14.4682	0.00380143	-0.953594	0.817172	Bacteroidetes	Flavobacteriia	Flavobacteriales	Flavobacteriaceae	Lutimonas	Unannotated
ASV23024	14.475	0.00380422	1.42651	-0.445916	Proteobacteria	Alphaproteobacteria	Rhodobacterales	Rhodobacteraceae	Loktanella	Unannotated
ASV12294	14.5349	0.00382095	-1.13031	1.12417	Proteobacteria	Alphaproteobacteria	Rhizobiales	Phyllobacteriaceae	Pseudahrensia	Unannotated
ASV26543	14.5325	0.00382132	-1.46657	1.00421	Proteobacteria	Gammaproteobacteria	Gammaproteobacteria_incertae_sedis	Halioglobus	Unannotated	Unannotated
ASV23780	14.534	0.00382272	-0.649324	1.60903	Bacteroidetes	Flavobacteriia	Flavobacteriales	Unannotated	Unannotated	Unannotated
ASV23330	14.559	0.00383031	-0.712987	0.835142	Proteobacteria	Gammaproteobacteria	Unannotated	Unannotated	Unannotated	Unannotated
ASV32939	14.5633	0.00383244	-1.64678	0.476166	Proteobacteria	Gammaproteobacteria	Alteromonadales	Alteromonadaceae	Haliea	Unannotated
ASV25937	14.6071	0.003845	-0.61871	1.49196	Proteobacteria	Gammaproteobacteria	Unannotated	Unannotated	Unannotated	Unannotated
ASV28459	14.6288	0.0038517	-0.7337	0.701932	Bacteroidetes	Sphingobacteriia	Sphingobacteriales	Saprospiraceae	Unannotated	Unannotated
ASV03475	14.6388	0.00385536	-0.697702	1.58982	Proteobacteria	Deltaproteobacteria	Myxococcales	Unannotated	Unannotated	Unannotated
ASV38504	14.7254	0.0038792	-0.748831	1.23267	Proteobacteria	Betaproteobacteria	Unannotated	Unannotated	Unannotated	Unannotated
ASV40157	14.8203	0.00390523	-0.605926	1.29033	Proteobacteria	Gammaproteobacteria	Chromatiales	Unannotated	Unannotated	Unannotated
ASV17561	14.9124	0.00393052	-0.944714	0.585401	Bacteroidetes	Unannotated	Unannotated	Unannotated	Unannotated	Unannotated
ASV34219	15.0154	0.0039587	-0.648428	1.5457	Proteobacteria	Deltaproteobacteria	Myxococcales	Nannocystaceae	Unannotated	Unannotated
ASV26114	15.1184	0.00398692	-1.23381	2.22769	Proteobacteria	Gammaproteobacteria	Oceanospirillales	Oceanospirillales_incertae_sedis	Pseudohongiella	Unannotated
ASV27468	15.1803	0.00400429	-0.823512	0.70024	Bacteroidetes	Sphingobacteriia	Sphingobacteriales	Saprospiraceae	Unannotated	Unannotated
ASV22850	15.2149	0.00401448	-1.41397	1.0544	Proteobacteria	Alphaproteobacteria	Rhodobacterales	Rhodobacteraceae	Unannotated	Unannotated
ASV32847	15.244	0.00402323	-0.922013	0.868668	Proteobacteria	Gammaproteobacteria	Unannotated	Unannotated	Unannotated	Unannotated
ASV25192	15.37	0.00405754	-0.848564	0.864592	Proteobacteria	Gammaproteobacteria	Chromatiales	Unannotated	Unannotated	Unannotated
ASV32636	15.3768	0.00406041	-0.820583	1.03595	Proteobacteria	Gammaproteobacteria	Unannotated	Unannotated	Unannotated	Unannotated
ASV20962	15.3737	0.00406067	-0.923154	0.799656	Proteobacteria	Alphaproteobacteria	Unannotated	Unannotated	Unannotated	Unannotated
ASV06086	15.3953	0.00406746	-0.920181	0.67875	Actinobacteria	Actinobacteria	Unannotated	Unannotated	Unannotated	Unannotated
ASV28812	15.4691	0.00408802	-0.774768	0.595805	Bacteroidetes	Unannotated	Unannotated	Unannotated	Unannotated	Unannotated
ASV33813	15.4984	0.00409684	-0.653757	1.66875	Proteobacteria	Deltaproteobacteria	Myxococcales	Unannotated	Unannotated	Unannotated
ASV22666	15.5845	0.00412069	-1.07564	0.294362	Proteobacteria	Alphaproteobacteria	Rhodobacterales	Rhodobacteraceae	Ruegeria	Unannotated
ASV33387	15.6168	0.00413034	-0.721946	1.41002	Proteobacteria	Gammaproteobacteria	Unannotated	Unannotated	Unannotated	Unannotated
ASV32575	15.7153	0.00415749	1.56626	-1.10991	Proteobacteria	Gammaproteobacteria	Vibrionales	Vibrionaceae	Vibrio	Unannotated
ASV21393	15.7422	0.00416571	-0.922536	0.861458	Proteobacteria	Alphaproteobacteria	Unannotated	Unannotated	Unannotated	Unannotated
ASV18714	15.7448	0.0041675	-0.727127	1.38899	Bacteroidetes	Unannotated	Unannotated	Unannotated	Unannotated	Unannotated
ASV11777	15.8333	0.00419203	-0.821744	1.36713	Proteobacteria	Alphaproteobacteria	Rhodospirillales	Rhodospirillaceae	Unannotated	Unannotated
ASV31074	15.8601	0.00420025	-0.772345	1.18945	Proteobacteria	Deltaproteobacteria	Unannotated	Unannotated	Unannotated	Unannotated
ASV07598	16.0447	0.00425025	2.69857	-0.436115	Proteobacteria	Unannotated	Unannotated	Unannotated	Unannotated	Unannotated
ASV30519	16.1838	0.00428824	-0.927142	0.437286	Bacteroidetes	Unannotated	Unannotated	Unannotated	Unannotated	Unannotated
ASV26317	16.1885	0.00429061	-0.625395	1.86097	Proteobacteria	Gammaproteobacteria	Unannotated	Unannotated	Unannotated	Unannotated
ASV28201	16.2393	0.00430523	-1.73373	0.753955	Bacteroidetes	Sphingobacteriia	Sphingobacteriales	Saprospiraceae	Unannotated	Unannotated
ASV03481	16.2573	0.00431113	-0.682576	1.42119	Proteobacteria	Deltaproteobacteria	Myxococcales	Unannotated	Unannotated	Unannotated
ASV19720	16.3148	0.00432754	-0.974563	0.862074	Proteobacteria	Gammaproteobacteria	Unannotated	Unannotated	Unannotated	Unannotated
ASV22664	16.3275	0.00433206	-0.625047	1.71832	Proteobacteria	Alphaproteobacteria	Rhodobacterales	Rhodobacteraceae	Unannotated	Unannotated
ASV26479	16.362	0.00434235	-0.966035	0.867254	Proteobacteria	Gammaproteobacteria	Unannotated	Unannotated	Unannotated	Unannotated
ASV23990	16.4536	0.00436781	-0.685315	0.901351	Proteobacteria	Gammaproteobacteria	Unannotated	Unannotated	Unannotated	Unannotated
ASV26652	16.5356	0.00439076	-0.742232	1.17004	Proteobacteria	Gammaproteobacteria	Unannotated	Unannotated	Unannotated	Unannotated
ASV37885	16.5421	0.00439366	-0.519351	1.79819	Actinobacteria	Actinobacteria	Unannotated	Unannotated	Unannotated	Unannotated
ASV29134	16.5597	0.00439948	-0.742363	1.68039	Bacteroidetes	Unannotated	Unannotated	Unannotated	Unannotated	Unannotated
ASV21725	16.5839	0.00440711	-0.697846	1.61142	Proteobacteria	Alphaproteobacteria	Rhizobiales	Rhodobiaceae	Methyloligella	Unannotated
ASV20399	16.5798	0.00440719	-0.633352	1.63239	Proteobacteria	Alphaproteobacteria	Unannotated	Unannotated	Unannotated	Unannotated
ASV22010	16.6416	0.00442479	-0.865191	1.37816	Proteobacteria	Alphaproteobacteria	Unannotated	Unannotated	Unannotated	Unannotated
ASV26078	16.6587	0.00443049	-0.907703	2.16659	Proteobacteria	Gammaproteobacteria	Unannotated	Unannotated	Unannotated	Unannotated
ASV23054	16.6916	0.00444044	-0.645549	1.32275	Proteobacteria	Alphaproteobacteria	Rhodobacterales	Rhodobacteraceae	Unannotated	Unannotated
ASV05725	16.7154	0.00444796	-1.13608	1.11402	Proteobacteria	Alphaproteobacteria	Unannotated	Unannotated	Unannotated	Unannotated
ASV30541	16.7708	0.00446387	-0.92819	0.902333	Bacteroidetes	Cytophagia	Cytophagales	Flammeovirgaceae	Unannotated	Unannotated
ASV27261	16.7767	0.00446664	-0.648645	1.66954	Bacteroidetes	Cytophagia	Cytophagales	Unannotated	Unannotated	Unannotated
ASV27535	16.8073	0.00447599	-0.718729	1.48847	Bacteroidetes	Sphingobacteriia	Sphingobacteriales	Saprospiraceae	Unannotated	Unannotated
ASV23136	16.8242	0.00448168	1.17729	-1.13446	Proteobacteria	Alphaproteobacteria	Rhodobacterales	Rhodobacteraceae	Sulfitobacter	Unannotated
ASV19956	16.8361	0.00448605	-0.579851	1.40514	Proteobacteria	Alphaproteobacteria	Kordiimonadales	Kordiimonadaceae	Kordiimonas	Unannotated
ASV26019	16.9466	0.00451669	-0.659855	1.16866	Proteobacteria	Gammaproteobacteria	Unannotated	Unannotated	Unannotated	Unannotated
ASV27937	16.9521	0.00451936	-1.32751	0.471871	Bacteroidetes	Sphingobacteriia	Sphingobacteriales	Unannotated	Unannotated	Unannotated
ASV25127	17.0269	0.00454051	-0.821367	0.891217	Proteobacteria	Unannotated	Unannotated	Unannotated	Unannotated	Unannotated
ASV33755	17.0843	0.00455702	-1.4224	1.13099	Bacteroidetes	Cytophagia	Cytophagales	Unannotated	Unannotated	Unannotated
ASV23068	17.1918	0.00458691	0.241214	-1.13418	Proteobacteria	Alphaproteobacteria	Rhodobacterales	Rhodobacteraceae	Unannotated	Unannotated
ASV02305	17.1985	0.00458994	-0.73228	0.886814	Actinobacteria	Actinobacteria	Unannotated	Unannotated	Unannotated	Unannotated
ASV26559	17.2483	0.00460446	-0.843366	1.02283	Proteobacteria	Gammaproteobacteria	Arenicellales	Arenicellaceae	Arenicella	Unannotated
ASV28064	17.2802	0.00461421	-0.842358	1.30177	Bacteroidetes	Sphingobacteriia	Sphingobacteriales	Saprospiraceae	Unannotated	Unannotated
ASV02291	17.4398	0.00465808	-1.9675	1.53021	Actinobacteria	Actinobacteria	Unannotated	Unannotated	Unannotated	Unannotated
ASV24805	17.7013	0.00472918	-0.649335	1.56144	Chlamydiae	Chlamydiia	Chlamydiales	Parachlamydiaceae	Parachlamydia	Unannotated
ASV38576	17.8395	0.00476737	-0.644096	1.60309	Bacteroidetes	Cytophagia	Cytophagales	Unannotated	Unannotated	Unannotated
ASV02349	17.8785	0.00477907	-0.617027	1.81957	Actinobacteria	Actinobacteria	Unannotated	Unannotated	Unannotated	Unannotated
ASV22670	17.8989	0.0047858	1.37713	-0.346801	Proteobacteria	Alphaproteobacteria	Rhodobacterales	Rhodobacteraceae	Unannotated	Unannotated
ASV19712	17.9156	0.00479156	-0.79026	1.64023	Proteobacteria	Gammaproteobacteria	Unannotated	Unannotated	Unannotated	Unannotated
ASV25031	18.0106	0.00481824	-0.699043	1.30598	Proteobacteria	Gammaproteobacteria	Unannotated	Unannotated	Unannotated	Unannotated
ASV28010	18.1034	0.00484437	-0.76806	0.88591	Bacteroidetes	Sphingobacteriia	Sphingobacteriales	Saprospiraceae	Lewinella	Unannotated
ASV25791	18.1267	0.00485189	-1.1418	1.4006	Proteobacteria	Gammaproteobacteria	Unannotated	Unannotated	Unannotated	Unannotated
ASV11418	18.2523	0.00488684	-0.659876	1.67	Proteobacteria	Alphaproteobacteria	Unannotated	Unannotated	Unannotated	Unannotated
ASV25209	18.2805	0.00489569	-0.679447	1.17853	Proteobacteria	Gammaproteobacteria	Unannotated	Unannotated	Unannotated	Unannotated
ASV21032	18.421	0.00493462	-0.660424	1.41894	Proteobacteria	Alphaproteobacteria	Rhodospirillales	Rhodospirillaceae	Unannotated	Unannotated
ASV33108	18.4195	0.00493556	-1.29123	1.10385	Proteobacteria	Gammaproteobacteria	Alteromonadales	Pseudoalteromonadaceae	Unannotated	Unannotated
ASV23182	18.4606	0.00494789	-0.973955	0.601053	Proteobacteria	Alphaproteobacteria	Rhodobacterales	Rhodobacteraceae	Unannotated	Unannotated
ASV25848	18.4633	0.00494994	-0.857081	0.895549	Proteobacteria	Gammaproteobacteria	Unannotated	Unannotated	Unannotated	Unannotated
ASV23043	18.4692	0.00495286	-0.595723	1.36902	Proteobacteria	Alphaproteobacteria	Rhodobacterales	Rhodobacteraceae	Unannotated	Unannotated
ASV27854	18.5698	0.00498117	2.22561	-1.6602	Bacteroidetes	Sphingobacteriia	Sphingobacteriales	Saprospiraceae	Unannotated	Unannotated
ASV27723	18.5684	0.00498212	-0.702357	1.50526	Bacteroidetes	Sphingobacteriia	Sphingobacteriales	Saprospiraceae	Unannotated	Unannotated
ASV26878	18.7168	0.00502329	-1.4063	1.94835	Proteobacteria	Gammaproteobacteria	Unannotated	Unannotated	Unannotated	Unannotated
ASV12917	18.8509	0.00506063	-0.766132	1.40759	Proteobacteria	Unannotated	Unannotated	Unannotated	Unannotated	Unannotated
ASV27615	18.8888	0.00507217	-0.751576	1.19238	Bacteroidetes	Sphingobacteriia	Sphingobacteriales	Unannotated	Unannotated	Unannotated
ASV33355	18.9587	0.00509232	-1.20878	0.533538	Proteobacteria	Gammaproteobacteria	Gammaproteobacteria_incertae_sedis	Marinicella	Unannotated	Unannotated
ASV28266	18.9697	0.00509665	-0.762431	0.985884	Bacteroidetes	Flavobacteriia	Flavobacteriales	Flavobacteriaceae	Unannotated	Unannotated
ASV26099	19.0303	0.0051143	-1.22766	0.571189	Proteobacteria	Gammaproteobacteria	Unannotated	Unannotated	Unannotated	Unannotated
ASV01671	19.0289	0.00511529	-0.770037	1.12504	Planctomycetes	Planctomycetia	Planctomycetales	Planctomycetaceae	Pirellula	Unannotated
ASV04038	19.0579	0.00512448	-0.845993	1.00815	Planctomycetes	Planctomycetia	Planctomycetales	Planctomycetaceae	Blastopirellula	Unannotated
ASV25035	19.0609	0.00512665	-0.766026	0.964717	Proteobacteria	Gammaproteobacteria	Unannotated	Unannotated	Unannotated	Unannotated
ASV21060	19.2265	0.00517258	-1.53106	1.81614	Proteobacteria	Alphaproteobacteria	Rhodospirillales	Rhodospirillaceae	Unannotated	Unannotated
ASV12857	19.4348	0.00523004	1.26849	-1.01139	Proteobacteria	Alphaproteobacteria	Caulobacterales	Hyphomonadaceae	Hyphomonas	Unannotated
ASV12301	19.4627	0.00523895	-2.18489	1.41078	Proteobacteria	Alphaproteobacteria	Rhizobiales	Phyllobacteriaceae	Unannotated	Unannotated
ASV12963	19.6981	0.00530374	0.962322	-1.47257	Proteobacteria	Alphaproteobacteria	Caulobacterales	Hyphomonadaceae	Hyphomonas	Unannotated
ASV22029	19.7737	0.00532553	-1.02695	1.23583	Proteobacteria	Alphaproteobacteria	Rhizobiales	Rhodobiaceae	Methyloceanibacter	Unannotated
ASV24194	19.7786	0.00532829	-1.22726	1.11053	Bacteroidetes	Flavobacteriia	Flavobacteriales	Flavobacteriaceae	Unannotated	Unannotated
ASV28560	19.8078	0.0053376	-0.779549	1.57563	Bacteroidetes	Sphingobacteriia	Sphingobacteriales	Saprospiraceae	Unannotated	Unannotated
ASV19916	19.9128	0.00536734	-2.2484	0.0764476	Proteobacteria	Alphaproteobacteria	Sphingomonadales	Sphingomonadaceae	Sphingorhabdus	marina
ASV21457	19.9102	0.00536809	-0.675952	1.59348	Proteobacteria	Alphaproteobacteria	Rhodospirillales	Rhodospirillaceae	Unannotated	Unannotated
ASV23898	20.0287	0.00540147	-0.782933	1.26223	Bacteroidetes	Cytophagia	Cytophagales	Unannotated	Unannotated	Unannotated
ASV32923	20.6025	0.00555774	-1.86565	1.20703	Proteobacteria	Gammaproteobacteria	Alteromonadales	Alteromonadaceae	Haliea	Unannotated
ASV30588	20.6427	0.00557007	-1.1117	1.14238	Bacteroidetes	Cytophagia	Cytophagales	Flammeovirgaceae	Unannotated	Unannotated
ASV26329	20.6531	0.0055744	-1.59857	0.096432	Proteobacteria	Gammaproteobacteria	Alteromonadales	Alteromonadaceae	Haliea	Unannotated
ASV32227	20.6851	0.00558454	-0.715958	1.54021	Proteobacteria	Gammaproteobacteria	Chromatiales	Unannotated	Unannotated	Unannotated
ASV22875	20.7251	0.00559683	1.61871	-1.77568	Proteobacteria	Alphaproteobacteria	Rhodobacterales	Rhodobacteraceae	Unannotated	Unannotated
ASV30639	20.8803	0.00564028	-1.15163	1.06385	Bacteroidetes	Cytophagia	Cytophagales	Unannotated	Unannotated	Unannotated
ASV27684	20.8971	0.00564635	-1.46885	0.836661	Bacteroidetes	Sphingobacteriia	Sphingobacteriales	Unannotated	Unannotated	Unannotated
ASV25488	21.0622	0.00569249	-0.801393	0.59152	Proteobacteria	Gammaproteobacteria	Unannotated	Unannotated	Unannotated	Unannotated
ASV21446	21.2145	0.00573519	-0.971023	1.1164	Proteobacteria	Alphaproteobacteria	Rhodospirillales	Rhodospirillaceae	Unannotated	Unannotated
ASV26650	21.2321	0.0057415	-1.55481	0.937028	Proteobacteria	Gammaproteobacteria	Alteromonadales	Alteromonadaceae	Unannotated	Unannotated
ASV17899	21.2616	0.00575104	-0.816647	1.36987	Verrucomicrobia	Opitutae	Unannotated	Unannotated	Unannotated	Unannotated
ASV11003	21.4504	0.00580368	-0.805235	0.938346	Planctomycetes	Planctomycetia	Planctomycetales	Planctomycetaceae	Blastopirellula	Unannotated
ASV30164	21.5401	0.00582951	-0.630614	1.44048	Bacteroidetes	Unannotated	Unannotated	Unannotated	Unannotated	Unannotated
ASV35962	21.5518	0.00583427	-0.697408	0.997719	Acidobacteria	Acidobacteria_Gp9	Gp9	Unannotated	Unannotated	Unannotated
ASV23309	21.547	0.00583456	-0.699464	1.32486	Proteobacteria	Gammaproteobacteria	Unannotated	Unannotated	Unannotated	Unannotated
ASV24181	21.6488	0.00586372	-0.991967	0.808123	Bacteroidetes	Flavobacteriia	Flavobacteriales	Flavobacteriaceae	Unannotated	Unannotated
ASV14945	21.6963	0.00587817	-1.20168	0.627119	Verrucomicrobia	Verrucomicrobiae	Verrucomicrobiales	Verrucomicrobiaceae	Unannotated	Unannotated
ASV33061	21.7769	0.00590159	-0.744886	0.848056	Proteobacteria	Gammaproteobacteria	Unannotated	Unannotated	Unannotated	Unannotated
ASV32346	21.7803	0.00590412	-1.06998	1.11108	Proteobacteria	Gammaproteobacteria	Unannotated	Unannotated	Unannotated	Unannotated
ASV27505	21.8595	0.00592721	-1.31645	0.985412	Bacteroidetes	Sphingobacteriia	Sphingobacteriales	Saprospiraceae	Unannotated	Unannotated
ASV26591	21.8706	0.00593183	-1.13623	1.12484	Proteobacteria	Gammaproteobacteria	Arenicellales	Arenicellaceae	Arenicella	Unannotated
ASV32320	22.0208	0.00597418	1.55984	-1.78283	Proteobacteria	Gammaproteobacteria	Unannotated	Unannotated	Unannotated	Unannotated
ASV27399	22.2483	0.00603753	-0.429575	0.862973	Bacteroidetes	Sphingobacteriia	Sphingobacteriales	Saprospiraceae	Portibacter	Unannotated
ASV23669	22.4953	0.0061062	-0.709943	1.34469	Bacteroidetes	Unannotated	Unannotated	Unannotated	Unannotated	Unannotated
ASV29759	22.5048	0.00611047	-1.18364	0.537317	Proteobacteria	Unannotated	Unannotated	Unannotated	Unannotated	Unannotated
ASV21412	22.5128	0.00611428	-1.68954	1.29048	Proteobacteria	Alphaproteobacteria	Rhodospirillales	Rhodospirillaceae	Unannotated	Unannotated
ASV26243	22.5663	0.00613049	-0.57378	1.21399	Proteobacteria	Gammaproteobacteria	Unannotated	Unannotated	Unannotated	Unannotated
ASV32971	22.5862	0.00613754	-1.01094	0.970444	Proteobacteria	Gammaproteobacteria	Unannotated	Unannotated	Unannotated	Unannotated
ASV19138	22.7209	0.00617582	-0.692551	1.35571	Bacteroidetes	Flavobacteriia	Flavobacteriales	Flavobacteriaceae	Unannotated	Unannotated
ASV20974	22.8261	0.00620612	-1.26942	1.09221	Proteobacteria	Alphaproteobacteria	Rhodospirillales	Rhodospirillaceae	Unannotated	Unannotated
ASV24042	22.8373	0.00621084	-1.20788	2.15637	Proteobacteria	Gammaproteobacteria	Alteromonadales	Alteromonadaceae	Haliea	Unannotated
ASV22731	22.8769	0.00622333	1.48403	-1.32841	Proteobacteria	Alphaproteobacteria	Rhodobacterales	Rhodobacteraceae	Unannotated	Unannotated
ASV05252	22.9475	0.00624423	-0.875637	1.21671	Proteobacteria	Alphaproteobacteria	Unannotated	Unannotated	Unannotated	Unannotated
ASV23793	23.1004	0.00628755	2.64421	-1.09302	Bacteroidetes	Unannotated	Unannotated	Unannotated	Unannotated	Unannotated
ASV16797	23.1335	0.00629827	-0.678074	1.22866	Proteobacteria	Gammaproteobacteria	Alteromonadales	Alteromonadales_incertae_sedis	Neiella	Unannotated
ASV24205	23.1356	0.00630053	-1.25656	0.477122	Bacteroidetes	Flavobacteriia	Flavobacteriales	Flavobacteriaceae	Unannotated	Unannotated
ASV26300	23.1671	0.00631085	-0.888627	0.878343	Proteobacteria	Gammaproteobacteria	Alteromonadales	Alteromonadaceae	Haliea	Unannotated
ASV28421	23.2871	0.00634525	-0.836613	0.991621	Bacteroidetes	Flavobacteriia	Flavobacteriales	Cryomorphaceae	Crocinitomix	Unannotated
ASV32292	23.2886	0.0063474	-1.55947	1.04058	Proteobacteria	Gammaproteobacteria	Unannotated	Unannotated	Unannotated	Unannotated
ASV28116	23.3005	0.00635237	2.14322	-0.775801	Bacteroidetes	Sphingobacteriia	Sphingobacteriales	Saprospiraceae	Lewinella	Unannotated
ASV05062	23.4711	0.00640062	-0.64454	0.987259	Proteobacteria	Alphaproteobacteria	Unannotated	Unannotated	Unannotated	Unannotated
ASV22500	23.6756	0.00645817	-0.720747	1.43677	Proteobacteria	Alphaproteobacteria	Unannotated	Unannotated	Unannotated	Unannotated
ASV28466	23.8984	0.00652072	-0.740435	0.866763	Bacteroidetes	Sphingobacteriia	Sphingobacteriales	Saprospiraceae	Unannotated	Unannotated
ASV30337	23.9739	0.0065431	-0.918276	0.793055	Bacteroidetes	Cytophagia	Cytophagales	Cytophagaceae	Ekhidna	Unannotated
ASV11095	24.0068	0.00655386	-0.661884	1.37982	Planctomycetes	Planctomycetia	Planctomycetales	Planctomycetaceae	Unannotated	Unannotated
ASV25827	24.044	0.0065658	-1.13447	1.63469	Proteobacteria	Gammaproteobacteria	Unannotated	Unannotated	Unannotated	Unannotated
ASV27396	24.1326	0.00659181	-0.795316	1.26423	Bacteroidetes	Sphingobacteriia	Sphingobacteriales	Saprospiraceae	Unannotated	Unannotated
ASV30417	24.1832	0.00660743	-0.927292	1.36319	Bacteroidetes	Cytophagia	Cytophagales	Unannotated	Unannotated	Unannotated
ASV23859	24.247	0.00662668	-0.903916	1.03573	Bacteroidetes	Flavobacteriia	Flavobacteriales	Unannotated	Unannotated	Unannotated
ASV17852	24.2648	0.00663334	-0.797553	1.13846	Verrucomicrobia	Opitutae	Puniceicoccales	Puniceicoccaceae	Cerasicoccus	Unannotated
ASV23017	24.3833	0.00666756	-0.815989	0.86131	Proteobacteria	Alphaproteobacteria	Rhodobacterales	Rhodobacteraceae	Unannotated	Unannotated
ASV23932	24.4348	0.00668349	-1.27978	1.36848	Bacteroidetes	Unannotated	Unannotated	Unannotated	Unannotated	Unannotated
ASV35740	24.4757	0.00669651	-0.722859	1.24473	Proteobacteria	Alphaproteobacteria	Kordiimonadales	Temperatibacteraceae	Temperatibacter	Unannotated
ASV22621	24.5663	0.00672314	0.468756	-1.29788	Proteobacteria	Alphaproteobacteria	Rhodobacterales	Rhodobacteraceae	Unannotated	Unannotated
ASV23098	24.6407	0.00674534	-0.620321	1.49818	Proteobacteria	Alphaproteobacteria	Rhodobacterales	Rhodobacteraceae	Unannotated	Unannotated
ASV40267	24.6917	0.00676114	-0.650664	0.926113	Proteobacteria	Gammaproteobacteria	Unannotated	Unannotated	Unannotated	Unannotated
ASV16782	24.7081	0.0067675	-0.66316	0.909937	Proteobacteria	Gammaproteobacteria	Unannotated	Unannotated	Unannotated	Unannotated
ASV30919	24.7253	0.00677405	-1.23849	0.443817	Bacteroidetes	Cytophagia	Cytophagales	Flammeovirgaceae	Unannotated	Unannotated
ASV27462	24.7251	0.00677584	-0.706869	1.4511	Bacteroidetes	Unannotated	Unannotated	Unannotated	Unannotated	Unannotated
ASV22768	24.7279	0.00677848	-0.694286	0.631785	Proteobacteria	Alphaproteobacteria	Rhodobacterales	Rhodobacteraceae	Celeribacter	Unannotated
ASV02007	25.0404	0.00686603	-0.557199	1.45281	Proteobacteria	Deltaproteobacteria	Desulfobacterales	Desulfobacteraceae	Unannotated	Unannotated
ASV20851	25.1801	0.00690622	-0.774901	0.793824	Acidobacteria	Acidobacteria_Gp26	Gp26	Unannotated	Unannotated	Unannotated
ASV20919	25.2293	0.00692162	-1.20754	1.35398	Proteobacteria	Alphaproteobacteria	Rhodospirillales	Rhodospirillaceae	Pelagibius	Unannotated
ASV19746	25.2982	0.00694241	-1.7062	0.437467	Proteobacteria	Gammaproteobacteria	Unannotated	Unannotated	Unannotated	Unannotated
ASV22784	25.3717	0.0069645	-1.09151	0.899086	Proteobacteria	Alphaproteobacteria	Rhodobacterales	Rhodobacteraceae	Unannotated	Unannotated
ASV24023	25.4414	0.00698556	-0.636877	1.35374	Proteobacteria	Gammaproteobacteria	Unannotated	Unannotated	Unannotated	Unannotated
ASV30334	25.53	0.00701181	-0.738193	1.58021	Bacteroidetes	Cytophagia	Cytophagales	Cytophagaceae	Ekhidna	Unannotated
ASV32961	25.6327	0.00704195	1.36617	-1.29485	Proteobacteria	Gammaproteobacteria	Gammaproteobacteria_incertae_sedis	Unannotated	Unannotated	Unannotated
ASV02428	25.6467	0.00704773	-0.562756	1.61421	Actinobacteria	Actinobacteria	Unannotated	Unannotated	Unannotated	Unannotated
ASV14834	25.7137	0.00706809	-0.891772	0.512794	Verrucomicrobia	Verrucomicrobiae	Verrucomicrobiales	Verrucomicrobiaceae	Unannotated	Unannotated
ASV32628	25.8268	0.00710111	-0.775835	1.75287	Proteobacteria	Gammaproteobacteria	Unannotated	Unannotated	Unannotated	Unannotated
ASV17482	25.8418	0.00710722	-0.645839	1.51384	Proteobacteria	Gammaproteobacteria	Unannotated	Unannotated	Unannotated	Unannotated
ASV30369	25.9466	0.00713799	-1.08342	0.628065	Bacteroidetes	Cytophagia	Cytophagales	Flammeovirgaceae	Unannotated	Unannotated
ASV23335	26.0965	0.0071812	-0.63836	1.40676	Proteobacteria	Gammaproteobacteria	Unannotated	Unannotated	Unannotated	Unannotated
ASV03459	26.4118	0.00726996	-1.61427	0.924963	Proteobacteria	Deltaproteobacteria	Myxococcales	Unannotated	Unannotated	Unannotated
ASV27578	26.5447	0.00730856	-1.73602	0.775576	Bacteroidetes	Sphingobacteriia	Sphingobacteriales	Saprospiraceae	Unannotated	Unannotated
ASV31745	26.6076	0.0073279	-0.884721	1.59998	Proteobacteria	Deltaproteobacteria	Myxococcales	Unannotated	Unannotated	Unannotated
ASV20097	26.6106	0.00733074	-0.831529	1.2744	Proteobacteria	Gammaproteobacteria	Unannotated	Unannotated	Unannotated	Unannotated
ASV16822	26.6204	0.00733546	-1.50408	0.557157	Proteobacteria	Gammaproteobacteria	Unannotated	Unannotated	Unannotated	Unannotated
ASV22662	26.7322	0.00736831	-1.82838	0.512479	Proteobacteria	Alphaproteobacteria	Rhodobacterales	Rhodobacteraceae	Ruegeria	meonggei
ASV22651	26.7553	0.0073767	-0.877777	0.529352	Proteobacteria	Alphaproteobacteria	Rhodobacterales	Rhodobacteraceae	Jannaschia	Unannotated
ASV32658	26.7499	0.00737725	-0.686823	1.59454	Proteobacteria	Gammaproteobacteria	Unannotated	Unannotated	Unannotated	Unannotated
ASV37978	26.7721	0.0073854	-0.701353	1.40719	Proteobacteria	Betaproteobacteria	Burkholderiales	Unannotated	Unannotated	Unannotated
ASV27452	26.8997	0.00742266	-0.843813	1.03049	Bacteroidetes	Unannotated	Unannotated	Unannotated	Unannotated	Unannotated
ASV26366	27.1042	0.00748115	-0.733713	1.29434	Proteobacteria	Gammaproteobacteria	Unannotated	Unannotated	Unannotated	Unannotated
ASV28278	27.176	0.00750304	0.344386	-1.03852	Bacteroidetes	Flavobacteriia	Flavobacteriales	Flavobacteriaceae	Unannotated	Unannotated
ASV25934	27.2999	0.00753932	-0.94239	0.562062	Proteobacteria	Gammaproteobacteria	Alteromonadales	Alteromonadaceae	Haliea	Unannotated
ASV19735	27.311	0.00754448	-1.59807	0.203636	Proteobacteria	Gammaproteobacteria	Unannotated	Unannotated	Unannotated	Unannotated
ASV10695	27.31	0.00754629	-0.914371	0.8068	Proteobacteria	Alphaproteobacteria	Parvularculales	Parvularculaceae	Parvularcula	Unannotated
ASV22726	27.4248	0.00758011	-1.53493	0.776615	Proteobacteria	Alphaproteobacteria	Rhodobacterales	Rhodobacteraceae	Unannotated	Unannotated
ASV19967	27.4498	0.0075891	-1.77114	0.557081	Proteobacteria	Alphaproteobacteria	Sphingomonadales	Unannotated	Unannotated	Unannotated
ASV15691	27.4646	0.0075953	-0.783893	1.17412	Proteobacteria	Alphaproteobacteria	Unannotated	Unannotated	Unannotated	Unannotated
ASV13038	27.5464	0.00762002	1.19892	-0.643419	Proteobacteria	Alphaproteobacteria	Unannotated	Unannotated	Unannotated	Unannotated
ASV18965	27.6344	0.00764648	1.45228	-1.81359	Bacteroidetes	Flavobacteriia	Flavobacteriales	Flavobacteriaceae	Psychroflexus	Unannotated
ASV19628	27.6473	0.00765216	-0.753493	1.01361	Proteobacteria	Alphaproteobacteria	Unannotated	Unannotated	Unannotated	Unannotated
ASV14385	27.6458	0.00765388	1.55593	-1.12726	Proteobacteria	Alphaproteobacteria	Unannotated	Unannotated	Unannotated	Unannotated
ASV19472	27.7852	0.00769459	-0.831928	1.36866	Bacteroidetes	Unannotated	Unannotated	Unannotated	Unannotated	Unannotated
ASV32822	27.8851	0.00772441	-1.18674	0.870644	Proteobacteria	Gammaproteobacteria	Unannotated	Unannotated	Unannotated	Unannotated
ASV32030	27.9688	0.00774975	-0.564716	1.17075	Proteobacteria	Deltaproteobacteria	Bdellovibrionales	Bacteriovoracaceae	Unannotated	Unannotated
ASV20375	28.247	0.00782899	-0.7522	0.412175	Proteobacteria	Alphaproteobacteria	Rhodobacterales	Rhodobacteraceae	Unannotated	Unannotated
ASV38251	28.2396	0.0078291	-0.845948	0.434524	Bacteroidetes	Cytophagia	Cytophagales	Flammeovirgaceae	Fulvivirga	Unannotated
ASV33729	28.3257	0.00785517	-0.651816	1.64505	Bacteroidetes	Cytophagia	Cytophagales	Flammeovirgaceae	Unannotated	Unannotated
ASV21688	28.34	0.00786131	-0.716069	0.99422	Proteobacteria	Alphaproteobacteria	Unannotated	Unannotated	Unannotated	Unannotated
ASV10774	28.3368	0.00786259	2.70594	-0.816214	Proteobacteria	Alphaproteobacteria	Parvularculales	Parvularculaceae	Parvularcula	Unannotated
ASV27708	28.461	0.00789924	-0.721459	0.950392	Bacteroidetes	Sphingobacteriia	Sphingobacteriales	Saprospiraceae	Unannotated	Unannotated
ASV37352	28.475	0.00790532	-1.28644	0.61495	Candidatus_Saccharibacteria	Unannotated	Unannotated	Unannotated	Unannotated	Unannotated
ASV37441	28.4883	0.00791121	-0.742307	0.919029	Actinobacteria	Actinobacteria	Acidimicrobiales	Unannotated	Unannotated	Unannotated
ASV33169	28.8289	0.00800802	-0.928648	0.682873	Proteobacteria	Gammaproteobacteria	Unannotated	Unannotated	Unannotated	Unannotated
ASV23056	28.8294	0.0080104	-1.34126	0.71111	Proteobacteria	Alphaproteobacteria	Rhodobacterales	Rhodobacteraceae	Unannotated	Unannotated
ASV32772	29.1157	0.00809218	-0.766451	0.750839	Proteobacteria	Gammaproteobacteria	Alteromonadales	Psychromonadaceae	Psychromonas	ingrahamii
ASV25807	29.1397	0.00810112	-0.585715	1.7938	Proteobacteria	Gammaproteobacteria	Unannotated	Unannotated	Unannotated	Unannotated
ASV21933	29.2541	0.00813518	-0.79542	0.317723	Proteobacteria	Alphaproteobacteria	Rhodobacterales	Rhodobacteraceae	Unannotated	Unannotated
ASV31924	29.3376	0.00816066	-0.70126	1.16742	Proteobacteria	Deltaproteobacteria	Bdellovibrionales	Bacteriovoracaceae	Peredibacter	Unannotated
ASV33690	29.4785	0.00820214	-0.835861	0.51734	Bacteroidetes	Cytophagia	Cytophagales	Unannotated	Unannotated	Unannotated
ASV22897	29.5688	0.00822957	0.958232	-0.94379	Proteobacteria	Alphaproteobacteria	Rhodobacterales	Rhodobacteraceae	Jannaschia	Unannotated
ASV26482	29.6122	0.00824394	0.849889	0.0633384	Proteobacteria	Gammaproteobacteria	Gammaproteobacteria_incertae_sedis	Unannotated	Unannotated	Unannotated
ASV19991	29.7815	0.00829336	2.13729	-0.588457	Proteobacteria	Alphaproteobacteria	Sphingomonadales	Unannotated	Unannotated	Unannotated
ASV17495	29.8389	0.00831168	-0.806529	0.972002	Proteobacteria	Unannotated	Unannotated	Unannotated	Unannotated	Unannotated
ASV39673	29.8892	0.008328	1.62337	-1.06208	Fusobacteria	Fusobacteriia	Fusobacteriales	Fusobacteriaceae	Unannotated	Unannotated
ASV21711	29.9411	0.00834479	-1.31554	1.02315	Proteobacteria	Alphaproteobacteria	Rhodospirillales	Unannotated	Unannotated	Unannotated
ASV25981	30.0332	0.00837278	-0.925898	1.28036	Proteobacteria	Gammaproteobacteria	Alteromonadales	Unannotated	Unannotated	Unannotated
ASV34239	30.0281	0.00837371	-1.10021	0.690143	Bacteroidetes	Unannotated	Unannotated	Unannotated	Unannotated	Unannotated
ASV30655	30.0311	0.00837688	-1.1127	1.13339	Bacteroidetes	Unannotated	Unannotated	Unannotated	Unannotated	Unannotated
ASV27577	30.038	0.00838113	-0.687787	1.15031	Bacteroidetes	Sphingobacteriia	Sphingobacteriales	Saprospiraceae	Unannotated	Unannotated
ASV16917	30.0811	0.0083955	-0.8169	0.945757	Proteobacteria	Deltaproteobacteria	Bdellovibrionales	Unannotated	Unannotated	Unannotated
ASV18456	30.3255	0.00846609	1.60196	-1.33384	Bacteroidetes	Flavobacteriia	Flavobacteriales	Flavobacteriaceae	Aquimarina	Unannotated
ASV22967	30.473	0.00850963	1.61391	-0.798205	Proteobacteria	Alphaproteobacteria	Rhodobacterales	Rhodobacteraceae	Unannotated	Unannotated
ASV02254	30.584	0.00854302	-0.794037	0.879087	Actinobacteria	Actinobacteria	Acidimicrobiales	Acidimicrobiaceae	Ilumatobacter	Unannotated
ASV25859	30.5993	0.00854967	-1.92569	0.324543	Proteobacteria	Gammaproteobacteria	Unannotated	Unannotated	Unannotated	Unannotated
ASV25264	30.6173	0.00855711	-0.806742	0.894627	Proteobacteria	Gammaproteobacteria	Unannotated	Unannotated	Unannotated	Unannotated
ASV24284	30.7219	0.00858874	1.52704	-0.848111	Bacteroidetes	Unannotated	Unannotated	Unannotated	Unannotated	Unannotated
ASV28112	30.7625	0.00860249	1.90387	-0.64258	Bacteroidetes	Sphingobacteriia	Sphingobacteriales	Saprospiraceae	Lewinella	Unannotated
ASV23785	30.8789	0.00863744	-0.717479	1.19589	Bacteroidetes	Flavobacteriia	Flavobacteriales	Unannotated	Unannotated	Unannotated
ASV32763	30.8833	0.00864109	-0.863455	0.969405	Proteobacteria	Gammaproteobacteria	Unannotated	Unannotated	Unannotated	Unannotated
ASV11479	30.9624	0.00866565	-0.776399	0.789316	Proteobacteria	Alphaproteobacteria	Rhizobiales	Phyllobacteriaceae	Unannotated	Unannotated
ASV35222	31.0723	0.00869884	0.674122	-0.0870977	Cyanobacteria/Chloroplast	Cyanobacteria	Family_II	GpIIa	Unannotated	Unannotated
ASV29008	31.0868	0.00870535	2.04861	-0.886766	Bacteroidetes	Unannotated	Unannotated	Unannotated	Unannotated	Unannotated
ASV26612	31.2391	0.00875044	-0.729423	1.25891	Proteobacteria	Gammaproteobacteria	Arenicellales	Arenicellaceae	Arenicella	Unannotated
ASV23339	31.3019	0.00877048	-0.523733	1.03383	Proteobacteria	Unannotated	Unannotated	Unannotated	Unannotated	Unannotated
ASV30766	31.3161	0.00877693	-1.58871	0.826221	Bacteroidetes	Cytophagia	Cytophagales	Flammeovirgaceae	Unannotated	Unannotated
ASV30183	31.3332	0.00878418	-0.730859	0.992409	Bacteroidetes	Cytophagia	Cytophagales	Unannotated	Unannotated	Unannotated
ASV22347	31.4369	0.00881574	-0.609095	1.52004	Proteobacteria	Alphaproteobacteria	Caulobacterales	Hyphomonadaceae	Unannotated	Unannotated
ASV10915	31.4821	0.0088309	-1.02959	2.08842	Proteobacteria	Deltaproteobacteria	Bdellovibrionales	Pseudobacteriovoracaceae	Pseudobacteriovorax	Unannotated
ASV06004	31.5422	0.00885023	-0.959645	0.615062	Actinobacteria	Actinobacteria	Unannotated	Unannotated	Unannotated	Unannotated
ASV22987	31.5617	0.00885818	1.10048	-0.986508	Proteobacteria	Alphaproteobacteria	Rhodobacterales	Rhodobacteraceae	Unannotated	Unannotated
ASV13589	31.5977	0.00887076	1.89357	-0.138828	Proteobacteria	Alphaproteobacteria	Unannotated	Unannotated	Unannotated	Unannotated
ASV22568	31.6668	0.00889267	-1.62576	0.703292	Proteobacteria	Alphaproteobacteria	Rhodobacterales	Rhodobacteraceae	Unannotated	Unannotated
ASV27904	31.9063	0.00896244	-0.732561	1.15074	Bacteroidetes	Sphingobacteriia	Sphingobacteriales	Saprospiraceae	Unannotated	Unannotated
ASV28155	31.9183	0.00896834	-0.68857	1.31997	Bacteroidetes	Sphingobacteriia	Sphingobacteriales	Saprospiraceae	Unannotated	Unannotated
ASV37440	32.4156	0.00911063	-0.94193	0.386992	Actinobacteria	Actinobacteria	Acidimicrobiales	Unannotated	Unannotated	Unannotated
ASV02244	32.793	0.00921928	-1.48926	0.513816	Actinobacteria	Actinobacteria	Acidimicrobiales	Acidimicrobiaceae	Ilumatobacter	Unannotated
ASV08272	32.9254	0.00925911	-0.67729	1.15738	Proteobacteria	Gammaproteobacteria	Unannotated	Unannotated	Unannotated	Unannotated
ASV19875	32.9182	0.00925968	-0.811149	1.47945	Proteobacteria	Alphaproteobacteria	Rhodobacterales	Rhodobacteraceae	Unannotated	Unannotated
ASV02415	33.4617	0.00941521	-0.749553	0.852916	Actinobacteria	Actinobacteria	Acidimicrobiales	Unannotated	Unannotated	Unannotated
ASV05727	33.7141	0.00948892	-0.976934	1.44163	Proteobacteria	Alphaproteobacteria	Unannotated	Unannotated	Unannotated	Unannotated
ASV24076	33.7467	0.00950076	-0.940118	0.809922	Proteobacteria	Gammaproteobacteria	Alteromonadales	Colwelliaceae	Thalassotalea	Unannotated
ASV33016	33.7674	0.00950927	-0.5876	0.896144	Proteobacteria	Gammaproteobacteria	Unannotated	Unannotated	Unannotated	Unannotated
ASV27978	33.7623	0.00951052	-0.742857	1.19729	Bacteroidetes	Sphingobacteriia	Sphingobacteriales	Saprospiraceae	Unannotated	Unannotated
ASV18568	33.9587	0.00956852	-0.937424	1.4749	Bacteroidetes	Flavobacteriia	Flavobacteriales	Flavobacteriaceae	Unannotated	Unannotated
ASV21945	33.965	0.009573	-0.470173	1.48628	Proteobacteria	Alphaproteobacteria	Unannotated	Unannotated	Unannotated	Unannotated
ASV33152	33.9949	0.00958413	-0.636419	1.43322	Proteobacteria	Gammaproteobacteria	Unannotated	Unannotated	Unannotated	Unannotated
ASV20993	34.032	0.0095973	-1.35308	1.78599	Proteobacteria	Alphaproteobacteria	Rhodospirillales	Unannotated	Unannotated	Unannotated
ASV18535	34.2856	0.00967153	-0.667335	0.773467	Bacteroidetes	Flavobacteriia	Flavobacteriales	Flavobacteriaceae	Algibacter	Unannotated
ASV22439	34.4473	0.00971988	-0.777016	1.43751	Proteobacteria	Alphaproteobacteria	Unannotated	Unannotated	Unannotated	Unannotated
ASV28949	34.63	0.00977419	1.05185	-0.855602	Bacteroidetes	Unannotated	Unannotated	Unannotated	Unannotated	Unannotated
ASV08724	34.7587	0.00981331	1.88181	-0.450357	Proteobacteria	Gammaproteobacteria	Pseudomonadales	Moraxellaceae	Unannotated	Unannotated
ASV05697	34.7623	0.00981709	-1.38602	1.11828	Proteobacteria	Alphaproteobacteria	Unannotated	Unannotated	Unannotated	Unannotated
ASV25062	35.0379	0.00989771	-1.39153	1.30611	Proteobacteria	Gammaproteobacteria	Unannotated	Unannotated	Unannotated	Unannotated
ASV10755	35.0486	0.00990354	-0.983962	0.266619	Proteobacteria	Alphaproteobacteria	Parvularculales	Parvularculaceae	Parvularcula	Unannotated
ASV26013	35.0995	0.00992073	-1.21852	0.89729	Proteobacteria	Gammaproteobacteria	Gammaproteobacteria_incertae_sedis	Unannotated	Unannotated	Unannotated
ASV22901	35.2525	0.00996677	-0.765223	0.879435	Proteobacteria	Alphaproteobacteria	Rhodobacterales	Rhodobacteraceae	Jannaschia	Unannotated
ASV18569	35.316	0.00998755	-0.62783	1.40194	Bacteroidetes	Flavobacteriia	Flavobacteriales	Flavobacteriaceae	Unannotated	Unannotated
ASV26320	35.3729	0.0100065	-1.31361	0.857011	Proteobacteria	Gammaproteobacteria	Alteromonadales	Alteromonadaceae	Haliea	Unannotated
ASV20084	35.7124	0.0101054	-0.781308	1.18654	Proteobacteria	Gammaproteobacteria	Unannotated	Unannotated	Unannotated	Unannotated
ASV02031	35.8039	0.0101341	-0.83859	1.17461	Proteobacteria	Deltaproteobacteria	Desulfobacterales	Desulfobacteraceae	Unannotated	Unannotated
ASV36178	35.9819	0.0101874	-0.613157	1.05599	Proteobacteria	Gammaproteobacteria	Unannotated	Unannotated	Unannotated	Unannotated
ASV25804	36.1271	0.0102314	-0.843534	1.07168	Proteobacteria	Gammaproteobacteria	Unannotated	Unannotated	Unannotated	Unannotated
ASV23538	36.2329	0.0102643	-0.541	0.703566	Bacteroidetes	Flavobacteriia	Flavobacteriales	Flavobacteriaceae	Wenyingzhuangia	Unannotated
ASV25360	36.2296	0.0102662	-2.12677	0.948114	Proteobacteria	Gammaproteobacteria	Unannotated	Unannotated	Unannotated	Unannotated
ASV32303	36.2328	0.0102701	-0.658876	0.982584	Proteobacteria	Gammaproteobacteria	Unannotated	Unannotated	Unannotated	Unannotated
ASV19997	36.2617	0.0102812	-0.841392	1.25226	Proteobacteria	Alphaproteobacteria	Sphingomonadales	Sphingomonadaceae	Sphingorhabdus	Unannotated
ASV23756	36.3662	0.0103137	-1.89787	1.07041	Bacteroidetes	Flavobacteriia	Flavobacteriales	Cryomorphaceae	Unannotated	Unannotated
ASV13312	36.7001	0.0104114	-1.35901	1.1235	Proteobacteria	Alphaproteobacteria	Rhizobiales	Phyllobacteriaceae	Unannotated	Unannotated
ASV40181	36.8268	0.0104503	-1.34067	0.426911	Proteobacteria	Gammaproteobacteria	Unannotated	Unannotated	Unannotated	Unannotated
ASV23192	37.333	0.0105969	-0.783868	0.893492	Proteobacteria	Alphaproteobacteria	Rhodobacterales	Rhodobacteraceae	Pseudopelagicola	gijangensis
ASV31426	37.3312	0.0105994	1.75172	-0.738532	Proteobacteria	Deltaproteobacteria	Desulfobacterales	Desulfobulbaceae	Desulfopila	Unannotated
ASV12287	37.3299	0.0106021	-0.872151	0.440469	Proteobacteria	Alphaproteobacteria	Unannotated	Unannotated	Unannotated	Unannotated
ASV02433	37.4205	0.0106308	-0.746447	1.2671	Actinobacteria	Actinobacteria	Unannotated	Unannotated	Unannotated	Unannotated
ASV01941	37.5312	0.0106653	-0.809983	1.0649	Proteobacteria	Gammaproteobacteria	Unannotated	Unannotated	Unannotated	Unannotated
ASV28192	37.6016	0.0106883	-0.664166	0.98157	Bacteroidetes	Sphingobacteriia	Sphingobacteriales	Saprospiraceae	Lewinella	Unannotated
ASV14723	37.7186	0.0107247	2.01703	-0.630536	Verrucomicrobia	Verrucomicrobiae	Verrucomicrobiales	Unannotated	Unannotated	Unannotated
ASV14912	37.7471	0.0107358	-1.49204	1.29214	Verrucomicrobia	Verrucomicrobiae	Verrucomicrobiales	Rubritaleaceae	Rubritalea	Unannotated
ASV22723	37.8046	0.0107552	-0.613407	1.5284	Proteobacteria	Alphaproteobacteria	Rhodobacterales	Rhodobacteraceae	Unannotated	Unannotated
ASV30181	38.0439	0.0108264	1.55557	-1.0914	Bacteroidetes	Cytophagia	Cytophagales	Flammeovirgaceae	Unannotated	Unannotated
ASV26250	38.1138	0.0108494	-0.796742	1.33334	Proteobacteria	Gammaproteobacteria	Oceanospirillales	Unannotated	Unannotated	Unannotated
ASV22368	38.3052	0.0109069	-0.656622	1.261	Proteobacteria	Alphaproteobacteria	Caulobacterales	Hyphomonadaceae	Unannotated	Unannotated
ASV26395	38.3538	0.0109239	-0.679307	0.911835	Proteobacteria	Gammaproteobacteria	Chromatiales	Thioalkalispiraceae	Thioprofundum	Unannotated
ASV22348	38.3592	0.0109285	-0.538982	1.71481	Proteobacteria	Alphaproteobacteria	Caulobacterales	Hyphomonadaceae	Unannotated	Unannotated
ASV30611	38.5472	0.0109852	-0.98582	1.2412	Bacteroidetes	Cytophagia	Cytophagales	Unannotated	Unannotated	Unannotated
ASV33549	38.6474	0.0110169	1.91366	-0.573148	Bacteroidetes	Sphingobacteriia	Sphingobacteriales	Saprospiraceae	Unannotated	Unannotated
ASV18420	38.6594	0.0110235	-0.836303	1.82268	Bacteroidetes	Flavobacteriia	Flavobacteriales	Flavobacteriaceae	Aquimarina	Unannotated
ASV32773	38.827	0.0110744	-0.951045	1.44151	Proteobacteria	Gammaproteobacteria	Alteromonadales	Psychromonadaceae	Psychromonas	japonica
ASV21010	38.908	0.0111007	-0.845002	0.914599	Proteobacteria	Alphaproteobacteria	Rhodospirillales	Rhodospirillaceae	Nisaea	Unannotated
ASV33725	38.9056	0.0111032	-0.912193	0.594251	Bacteroidetes	Cytophagia	Cytophagales	Flammeovirgaceae	Unannotated	Unannotated
ASV21455	38.9422	0.0111168	-1.1248	0.801755	Proteobacteria	Alphaproteobacteria	Rhodospirillales	Rhodospirillaceae	Unannotated	Unannotated
ASV31409	39.2023	0.0111942	-1.06305	1.664	Proteobacteria	Deltaproteobacteria	Desulfobacterales	Desulfobulbaceae	Unannotated	Unannotated
ASV16838	39.4813	0.0112771	-1.09921	0.696576	Proteobacteria	Gammaproteobacteria	Alteromonadales	Colwelliaceae	Colwellia	Unannotated
ASV32873	39.6262	0.0113218	-0.958757	0.537434	Proteobacteria	Gammaproteobacteria	Unannotated	Unannotated	Unannotated	Unannotated
ASV18534	39.6516	0.0113323	-1.4279	0.488473	Bacteroidetes	Flavobacteriia	Flavobacteriales	Flavobacteriaceae	Algibacter	mikhailovii
ASV22777	39.9771	0.0114286	-1.33255	0.31161	Proteobacteria	Alphaproteobacteria	Rhodobacterales	Rhodobacteraceae	Unannotated	Unannotated
ASV33222	39.9664	0.0114288	-1.28216	0.719614	Proteobacteria	Gammaproteobacteria	Alteromonadales	Colwelliaceae	Unannotated	Unannotated
ASV07887	39.965	0.0114316	1.0593	-0.638586	Proteobacteria	Gammaproteobacteria	Pseudomonadales	Moraxellaceae	Psychrobacter	marincola
ASV28563	40.2412	0.0115139	-0.833557	0.746574	Bacteroidetes	Sphingobacteriia	Sphingobacteriales	Saprospiraceae	Unannotated	Unannotated
ASV23359	40.2392	0.0115167	-0.817423	0.817425	Proteobacteria	Deltaproteobacteria	Myxococcales	Unannotated	Unannotated	Unannotated
ASV22116	40.245	0.0115216	1.4083	-0.621273	Proteobacteria	Alphaproteobacteria	Unannotated	Unannotated	Unannotated	Unannotated
ASV26035	40.3219	0.0115469	-0.806361	0.667659	Proteobacteria	Gammaproteobacteria	Unannotated	Unannotated	Unannotated	Unannotated
ASV19893	40.6811	0.0116531	-0.822399	0.890055	Proteobacteria	Alphaproteobacteria	Unannotated	Unannotated	Unannotated	Unannotated
ASV20928	40.7387	0.011673	-1.34454	0.570331	Proteobacteria	Alphaproteobacteria	Rhodospirillales	Rhodospirillaceae	Pelagibius	Unannotated
ASV02306	40.7972	0.0116931	-0.605334	1.16083	Actinobacteria	Actinobacteria	Unannotated	Unannotated	Unannotated	Unannotated
ASV26617	40.8744	0.0117186	-0.937617	1.29193	Proteobacteria	Gammaproteobacteria	Arenicellales	Arenicellaceae	Arenicella	Unannotated
ASV09134	40.8953	0.0117279	-0.569506	1.20779	Deinococcus-Thermus	Deinococci	Deinococcales	Trueperaceae	Truepera	Unannotated
ASV21696	40.9629	0.0117507	-0.73101	0.701981	Proteobacteria	Alphaproteobacteria	Unannotated	Unannotated	Unannotated	Unannotated
ASV37596	41.0122	0.0117682	-0.648556	0.935264	Actinobacteria	Actinobacteria	Unannotated	Unannotated	Unannotated	Unannotated
ASV29184	41.0803	0.0117911	-0.570369	1.1418	Bacteroidetes	Unannotated	Unannotated	Unannotated	Unannotated	Unannotated
ASV21966	41.237	0.0118395	-0.71927	1.26726	Proteobacteria	Alphaproteobacteria	Unannotated	Unannotated	Unannotated	Unannotated
ASV25570	41.2963	0.0118599	-0.928471	1.24447	Proteobacteria	Gammaproteobacteria	Unannotated	Unannotated	Unannotated	Unannotated
ASV25646	41.4698	0.0119132	-1.40223	0.445665	Proteobacteria	Gammaproteobacteria	Unannotated	Unannotated	Unannotated	Unannotated
ASV28382	41.4632	0.0119147	-0.830363	1.50297	Bacteroidetes	Flavobacteriia	Flavobacteriales	Flavobacteriaceae	Unannotated	Unannotated
ASV28160	41.6063	0.0119593	2.18954	-0.749848	Bacteroidetes	Sphingobacteriia	Sphingobacteriales	Saprospiraceae	Lewinella	Unannotated
ASV30561	41.6723	0.0119817	1.92556	-0.636364	Bacteroidetes	Unannotated	Unannotated	Unannotated	Unannotated	Unannotated
ASV22187	42.072	0.0121001	-0.698091	1.32993	Proteobacteria	Alphaproteobacteria	Rhodobacterales	Rhodobacteraceae	Unannotated	Unannotated
ASV25177	42.1038	0.0121127	-0.783188	1.05546	Proteobacteria	Gammaproteobacteria	Unannotated	Unannotated	Unannotated	Unannotated
ASV12893	42.3979	0.0122008	1.52814	-0.678128	Proteobacteria	Alphaproteobacteria	Unannotated	Unannotated	Unannotated	Unannotated
ASV20892	42.4493	0.0122191	-2.42667	0.520835	Proteobacteria	Alphaproteobacteria	Rhizobiales	Rhodobiaceae	Anderseniella	baltica
ASV12889	42.6294	0.0122745	-0.948969	1.09402	Proteobacteria	Alphaproteobacteria	Rhizobiales	Unannotated	Unannotated	Unannotated
ASV32987	42.6561	0.0122857	-1.49947	0.845844	Proteobacteria	Gammaproteobacteria	Unannotated	Unannotated	Unannotated	Unannotated
ASV32512	42.6829	0.012297	-1.05741	0.542869	Proteobacteria	Gammaproteobacteria	Alteromonadales	Moritellaceae	Paramoritella	Unannotated
ASV28188	42.7767	0.0123276	1.12964	-0.87471	Bacteroidetes	Sphingobacteriia	Sphingobacteriales	Saprospiraceae	Lewinella	Unannotated
ASV30489	43.2646	0.0124718	-1.32255	0.645155	Bacteroidetes	Cytophagia	Cytophagales	Flammeovirgaceae	Unannotated	Unannotated
ASV12771	43.2875	0.012482	-0.872377	0.770562	Proteobacteria	Alphaproteobacteria	Unannotated	Unannotated	Unannotated	Unannotated
ASV35319	43.3361	0.0124996	-0.81432	1.22366	Cyanobacteria/Chloroplast	Unannotated	Unannotated	Unannotated	Unannotated	Unannotated
ASV36176	43.3463	0.0125061	-0.623666	0.87991	Proteobacteria	Gammaproteobacteria	Unannotated	Unannotated	Unannotated	Unannotated
ASV32928	43.3873	0.0125216	-0.60605	1.06518	Proteobacteria	Gammaproteobacteria	Alteromonadales	Alteromonadaceae	Unannotated	Unannotated
ASV32233	43.4159	0.0125335	-0.887558	0.972059	Proteobacteria	Gammaproteobacteria	Unannotated	Unannotated	Unannotated	Unannotated
ASV33194	43.6185	0.0125956	-1.66874	0.544032	Proteobacteria	Gammaproteobacteria	Alteromonadales	Colwelliaceae	Thalassotalea	Unannotated
ASV22755	43.6605	0.0126113	-1.00638	0.83658	Proteobacteria	Alphaproteobacteria	Rhodobacterales	Rhodobacteraceae	Unannotated	Unannotated
ASV24028	43.8037	0.0126564	-0.657565	1.44808	Proteobacteria	Gammaproteobacteria	Unannotated	Unannotated	Unannotated	Unannotated
ASV22236	43.9216	0.0126941	-0.640309	0.956488	Proteobacteria	Alphaproteobacteria	Unannotated	Unannotated	Unannotated	Unannotated
ASV25074	44.1508	0.012764	-0.77856	1.12129	Proteobacteria	Gammaproteobacteria	Unannotated	Unannotated	Unannotated	Unannotated
ASV22064	44.6368	0.0129083	-1.87077	0.461423	Proteobacteria	Alphaproteobacteria	Unannotated	Unannotated	Unannotated	Unannotated
ASV22930	44.866	0.0129783	1.84042	-0.628834	Proteobacteria	Alphaproteobacteria	Rhodobacterales	Rhodobacteraceae	Unannotated	Unannotated
ASV26710	44.9767	0.0130141	-0.623928	0.886842	Proteobacteria	Gammaproteobacteria	Unannotated	Unannotated	Unannotated	Unannotated
ASV27599	45.4725	0.0131614	3.28132	-0.77497	Bacteroidetes	Sphingobacteriia	Sphingobacteriales	Saprospiraceae	Unannotated	Unannotated
ASV30752	45.4787	0.013167	-0.943578	0.684535	Bacteroidetes	Cytophagia	Cytophagales	Flammeovirgaceae	Unannotated	Unannotated
ASV18327	45.8963	0.0132917	0.95002	0.19557	Bacteroidetes	Flavobacteriia	Flavobacteriales	Flavobacteriaceae	Unannotated	Unannotated
ASV13340	46.0118	0.013329	1.71193	-0.875649	Proteobacteria	Alphaproteobacteria	Unannotated	Unannotated	Unannotated	Unannotated
ASV26126	46.3944	0.0134438	-1.09984	0.780572	Proteobacteria	Gammaproteobacteria	Alteromonadales	Alteromonadaceae	Unannotated	Unannotated
ASV25718	46.8976	0.0135935	-0.761355	0.927353	Proteobacteria	Gammaproteobacteria	Unannotated	Unannotated	Unannotated	Unannotated
ASV25240	47.4551	0.0137591	0.817362	-0.83931	Proteobacteria	Gammaproteobacteria	Alteromonadales	Alteromonadaceae	Unannotated	Unannotated
ASV18691	47.5477	0.0137899	0.97387	-0.29538	Bacteroidetes	Flavobacteriia	Flavobacteriales	Flavobacteriaceae	Unannotated	Unannotated
ASV31910	47.8125	0.0138708	-0.689542	0.608508	Proteobacteria	Deltaproteobacteria	Bdellovibrionales	Bacteriovoracaceae	Unannotated	Unannotated
ASV32166	47.9512	0.013915	-1.22661	1.46682	Proteobacteria	Gammaproteobacteria	Unannotated	Unannotated	Unannotated	Unannotated
ASV30731	48.0195	0.0139389	2.1717	-0.578587	Bacteroidetes	Cytophagia	Cytophagales	Unannotated	Unannotated	Unannotated
ASV33139	48.1004	0.0139664	-0.754306	0.875802	Proteobacteria	Gammaproteobacteria	Alteromonadales	Colwelliaceae	Thalassotalea	Unannotated
ASV13767	48.0881	0.0139669	-0.802151	0.725702	Proteobacteria	Deltaproteobacteria	Bdellovibrionales	Bacteriovoracaceae	Halobacteriovorax	Unannotated
ASV05994	48.1948	0.014002	-0.769486	1.2528	Actinobacteria	Actinobacteria	Unannotated	Unannotated	Unannotated	Unannotated
ASV13652	48.3002	0.0140367	1.96923	-0.578503	Proteobacteria	Alphaproteobacteria	Unannotated	Unannotated	Unannotated	Unannotated
ASV23749	48.3215	0.0140469	-0.714136	1.17735	Bacteroidetes	Flavobacteriia	Flavobacteriales	Cryomorphaceae	Unannotated	Unannotated
ASV26058	48.3908	0.0140712	-1.17309	0.353606	Proteobacteria	Gammaproteobacteria	Gammaproteobacteria_incertae_sedis	Halioglobus	Unannotated	Unannotated
ASV14740	48.4032	0.0140789	-1.09455	0.225519	Verrucomicrobia	Verrucomicrobiae	Verrucomicrobiales	Verrucomicrobiaceae	Haloferula	Unannotated
ASV32380	48.5106	0.0141142	-0.654721	1.51422	Proteobacteria	Gammaproteobacteria	Alteromonadales	Alteromonadaceae	Aestuariibacter	Unannotated
ASV32700	48.8736	0.014224	-0.630999	1.4683	Proteobacteria	Gammaproteobacteria	Unannotated	Unannotated	Unannotated	Unannotated
ASV28027	49.1561	0.0143104	-0.502333	1.07218	Bacteroidetes	Sphingobacteriia	Sphingobacteriales	Saprospiraceae	Unannotated	Unannotated
ASV04026	49.2755	0.0143493	-1.06741	0.453575	Planctomycetes	Planctomycetia	Planctomycetales	Planctomycetaceae	Rhodopirellula	Unannotated
ASV30749	49.4514	0.0144047	2.87189	-0.947968	Bacteroidetes	Cytophagia	Cytophagales	Flammeovirgaceae	Fulvivirga	Unannotated
ASV25931	50.0221	0.0145752	-0.480903	1.32845	Proteobacteria	Gammaproteobacteria	Unannotated	Unannotated	Unannotated	Unannotated
ASV32937	50.5501	0.0147334	-1.09962	0.54425	Proteobacteria	Gammaproteobacteria	Alteromonadales	Alteromonadaceae	Haliea	Unannotated
ASV20127	51.0801	0.0148922	-0.763786	0.807279	Proteobacteria	Gammaproteobacteria	Unannotated	Unannotated	Unannotated	Unannotated
ASV23096	51.1931	0.0149294	-0.646526	0.734689	Proteobacteria	Alphaproteobacteria	Rhodobacterales	Rhodobacteraceae	Unannotated	Unannotated
ASV20978	51.2679	0.0149556	-0.810075	0.802641	Proteobacteria	Alphaproteobacteria	Rhodospirillales	Rhodospirillaceae	Unannotated	Unannotated
ASV31333	51.5191	0.0150333	-0.709317	1.07461	Proteobacteria	Deltaproteobacteria	Unannotated	Unannotated	Unannotated	Unannotated
ASV13315	51.7158	0.0150951	-0.911792	0.477248	Proteobacteria	Alphaproteobacteria	Rhizobiales	Phyllobacteriaceae	Hoeflea	Unannotated
ASV18643	51.8253	0.0151315	1.20814	-0.786446	Bacteroidetes	Flavobacteriia	Flavobacteriales	Flavobacteriaceae	Unannotated	Unannotated
ASV37204	51.9773	0.0151803	-0.855474	0.566681	Planctomycetes	Planctomycetia	Planctomycetales	Planctomycetaceae	Unannotated	Unannotated
ASV22876	51.9832	0.0151864	-1.40697	0.243748	Proteobacteria	Alphaproteobacteria	Rhodobacterales	Rhodobacteraceae	Unannotated	Unannotated
ASV30247	52.154	0.0152408	-0.864942	0.756309	Bacteroidetes	Unannotated	Unannotated	Unannotated	Unannotated	Unannotated
ASV23426	52.1614	0.0152474	-0.584068	1.04522	Bacteroidetes	Flavobacteriia	Flavobacteriales	Flavobacteriaceae	Tenacibaculum	Unannotated
ASV25925	52.2241	0.0152702	-0.611301	1.24943	Proteobacteria	Gammaproteobacteria	Unannotated	Unannotated	Unannotated	Unannotated
ASV14640	52.3043	0.0152981	-0.884232	0.443056	Verrucomicrobia	Verrucomicrobiae	Verrucomicrobiales	Verrucomicrobiaceae	Unannotated	Unannotated
ASV31446	52.3323	0.0153108	-1.13901	0.639971	Proteobacteria	Deltaproteobacteria	Desulfobacterales	Desulfobulbaceae	Unannotated	Unannotated
ASV21496	52.7678	0.0154427	-0.682703	0.815246	Proteobacteria	Alphaproteobacteria	Rhodospirillales	Rhodospirillaceae	Unannotated	Unannotated
ASV24475	52.8018	0.0154572	-0.782567	0.88619	Proteobacteria	Deltaproteobacteria	Myxococcales	Nannocystaceae	Unannotated	Unannotated
ASV22632	52.8609	0.015479	-1.92318	0.0766941	Proteobacteria	Alphaproteobacteria	Unannotated	Unannotated	Unannotated	Unannotated
ASV30885	52.9738	0.0155166	-0.70553	0.516596	Bacteroidetes	Cytophagia	Cytophagales	Flammeovirgaceae	Reichenbachiella	Unannotated
ASV23139	52.9703	0.0155202	-0.361633	-2.29077	Proteobacteria	Alphaproteobacteria	Rhodobacterales	Rhodobacteraceae	Sulfitobacter	litoralis
ASV02034	52.9648	0.0155231	-0.872439	1.08838	Proteobacteria	Deltaproteobacteria	Desulfobacterales	Desulfobacteraceae	Unannotated	Unannotated
ASV26902	53.2482	0.0156107	-0.992241	1.04792	Proteobacteria	Gammaproteobacteria	Unannotated	Unannotated	Unannotated	Unannotated
ASV32725	53.5143	0.0156933	-1.40159	0.0275867	Proteobacteria	Gammaproteobacteria	Unannotated	Unannotated	Unannotated	Unannotated
ASV22007	53.5615	0.0157118	0.811176	-0.83606	Proteobacteria	Alphaproteobacteria	Rhodobacterales	Rhodobacteraceae	Unannotated	Unannotated
ASV12449	53.8416	0.0157986	-1.1991	0.175626	Proteobacteria	Alphaproteobacteria	Unannotated	Unannotated	Unannotated	Unannotated
ASV20897	53.8407	0.015803	-0.75883	0.555076	Proteobacteria	Alphaproteobacteria	Unannotated	Unannotated	Unannotated	Unannotated
ASV26630	53.8348	0.0158059	-0.436751	0.866769	Proteobacteria	Gammaproteobacteria	Arenicellales	Arenicellaceae	Arenicella	Unannotated
ASV22692	53.9757	0.0158519	1.47857	-0.678761	Proteobacteria	Alphaproteobacteria	Rhodobacterales	Rhodobacteraceae	Unannotated	Unannotated
ASV26805	53.9905	0.0158609	-0.745754	1.36779	Proteobacteria	Gammaproteobacteria	Oceanospirillales	Hahellaceae	Endozoicomonas	Unannotated
ASV31903	54.023	0.0158751	-0.877853	0.660356	Proteobacteria	Deltaproteobacteria	Bdellovibrionales	Bacteriovoracaceae	Unannotated	Unannotated
ASV27650	54.1015	0.0159028	-0.754005	1.35299	Bacteroidetes	Sphingobacteriia	Sphingobacteriales	Saprospiraceae	Unannotated	Unannotated
ASV19716	54.1648	0.0159262	-0.725429	1.19192	Proteobacteria	Gammaproteobacteria	Vibrionales	Vibrionaceae	Unannotated	Unannotated
ASV32181	54.4379	0.0160112	-0.787465	1.09443	Proteobacteria	Deltaproteobacteria	Myxococcales	Nannocystaceae	Unannotated	Unannotated
ASV34315	54.7158	0.0160976	-0.880901	0.485791	Verrucomicrobia	Subdivision3	Unannotated	Unannotated	Unannotated	Unannotated
ASV22250	54.7582	0.0161148	-0.632433	0.680629	Proteobacteria	Alphaproteobacteria	Unannotated	Unannotated	Unannotated	Unannotated
ASV35494	54.9317	0.0161706	-1.25956	1.80984	Cyanobacteria/Chloroplast	Cyanobacteria	Family_IV	GpIV	Unannotated	Unannotated
ASV23100	55.0625	0.0162139	0.399135	-0.757955	Proteobacteria	Alphaproteobacteria	Rhodobacterales	Rhodobacteraceae	Unannotated	Unannotated
ASV12158	55.1645	0.0162488	-1.14996	0.642399	Proteobacteria	Alphaproteobacteria	Rhizobiales	Hyphomicrobiaceae	Maritalea	Unannotated
ASV12042	55.2452	0.0162773	1.46218	-0.840892	Proteobacteria	Alphaproteobacteria	Unannotated	Unannotated	Unannotated	Unannotated
ASV26303	55.489	0.016354	-0.949773	1.07585	Proteobacteria	Gammaproteobacteria	Alteromonadales	Alteromonadaceae	Unannotated	Unannotated
ASV28269	55.4755	0.0163548	0.193402	-1.67371	Bacteroidetes	Flavobacteriia	Flavobacteriales	Flavobacteriaceae	Polaribacter	Unannotated
ASV25935	55.6281	0.0164046	-1.92791	0.76581	Proteobacteria	Gammaproteobacteria	Unannotated	Unannotated	Unannotated	Unannotated
ASV02365	55.6587	0.0164185	-0.849208	0.65264	Actinobacteria	Actinobacteria	Unannotated	Unannotated	Unannotated	Unannotated
ASV32759	56.2362	0.0165938	-0.993887	0.73775	Proteobacteria	Gammaproteobacteria	Unannotated	Unannotated	Unannotated	Unannotated
ASV30700	56.3602	0.0166352	-0.678396	1.09114	Bacteroidetes	Cytophagia	Cytophagales	Flammeovirgaceae	Marinoscillum	Unannotated
ASV26347	56.4316	0.0166612	-0.654246	0.735731	Proteobacteria	Gammaproteobacteria	Alteromonadales	Alteromonadaceae	Haliea	Unannotated
ASV26253	56.5401	0.0166982	-0.697004	1.26233	Proteobacteria	Gammaproteobacteria	Unannotated	Unannotated	Unannotated	Unannotated
ASV16845	57.0305	0.016848	-1.35177	0.499585	Proteobacteria	Gammaproteobacteria	Alteromonadales	Colwelliaceae	Colwellia	Unannotated
ASV27740	57.378	0.0169557	-0.890161	0.451674	Bacteroidetes	Sphingobacteriia	Sphingobacteriales	Saprospiraceae	Unannotated	Unannotated
ASV28559	57.4416	0.0169795	-0.622886	1.16343	Bacteroidetes	Sphingobacteriia	Sphingobacteriales	Saprospiraceae	Unannotated	Unannotated
ASV12291	57.5387	0.0170132	-0.911192	0.81633	Proteobacteria	Alphaproteobacteria	Rhizobiales	Phyllobacteriaceae	Unannotated	Unannotated
ASV18414	57.6097	0.0170392	-1.04358	0.828974	Bacteroidetes	Flavobacteriia	Flavobacteriales	Flavobacteriaceae	Unannotated	Unannotated
ASV33727	57.6535	0.0170573	-1.62454	0.359873	Bacteroidetes	Cytophagia	Cytophagales	Flammeovirgaceae	Unannotated	Unannotated
ASV35492	57.7012	0.0170764	-1.31631	0.393858	Cyanobacteria/Chloroplast	Cyanobacteria	Unannotated	Unannotated	Unannotated	Unannotated
ASV23118	57.8744	0.0171327	1.59697	-2.13875	Proteobacteria	Alphaproteobacteria	Rhodobacterales	Rhodobacteraceae	Sulfitobacter	Unannotated
ASV32624	58.0915	0.0172021	-0.67222	1.11887	Proteobacteria	Gammaproteobacteria	Unannotated	Unannotated	Unannotated	Unannotated
ASV07888	58.0766	0.0172028	1.05563	-0.249777	Proteobacteria	Gammaproteobacteria	Pseudomonadales	Moraxellaceae	Psychrobacter	celer
ASV22571	58.0864	0.0172108	-0.972672	0.0797279	Proteobacteria	Alphaproteobacteria	Rhodobacterales	Rhodobacteraceae	Unannotated	Unannotated
ASV13597	58.0939	0.0172181	1.68916	-0.531064	Proteobacteria	Alphaproteobacteria	Unannotated	Unannotated	Unannotated	Unannotated
ASV32660	58.4486	0.0173284	-1.16999	0.529209	Proteobacteria	Gammaproteobacteria	Unannotated	Unannotated	Unannotated	Unannotated
ASV32722	58.5248	0.0173561	-1.98572	0.988275	Proteobacteria	Gammaproteobacteria	Unannotated	Unannotated	Unannotated	Unannotated
ASV37205	58.7731	0.0174349	-0.695771	0.52684	Planctomycetes	Planctomycetia	Planctomycetales	Planctomycetaceae	Unannotated	Unannotated
ASV35714	58.795	0.0174466	0.497013	-0.839921	Proteobacteria	Unannotated	Unannotated	Unannotated	Unannotated	Unannotated
ASV27843	58.8395	0.017465	1.08887	-0.883186	Bacteroidetes	Sphingobacteriia	Sphingobacteriales	Unannotated	Unannotated	Unannotated
ASV18193	58.8564	0.0174752	-0.729057	0.804468	Planctomycetes	Planctomycetia	Unannotated	Unannotated	Unannotated	Unannotated
ASV25241	58.877	0.0174865	2.28031	-1.30147	Proteobacteria	Gammaproteobacteria	Alteromonadales	Alteromonadaceae	Unannotated	Unannotated
ASV33605	58.9696	0.0175192	-1.44326	2.58459	Proteobacteria	Gammaproteobacteria	Cardiobacteriales	Cardiobacteriaceae	Suttonella	Unannotated
ASV14969	59.0206	0.0175396	-0.74392	1.03462	Verrucomicrobia	Unannotated	Unannotated	Unannotated	Unannotated	Unannotated
ASV27632	59.0586	0.0175561	-0.799742	1.32997	Bacteroidetes	Sphingobacteriia	Sphingobacteriales	Saprospiraceae	Unannotated	Unannotated
ASV20353	59.1705	0.0175946	-0.592523	0.841272	Proteobacteria	Alphaproteobacteria	Unannotated	Unannotated	Unannotated	Unannotated
ASV02033	59.3385	0.0176498	-1.22994	1.18757	Proteobacteria	Deltaproteobacteria	Desulfobacterales	Desulfobacteraceae	Unannotated	Unannotated
ASV04758	59.4166	0.0176782	2.03678	-0.637405	Cyanobacteria/Chloroplast	Unannotated	Unannotated	Unannotated	Unannotated	Unannotated
ASV23184	59.4857	0.0177041	-0.697272	0.524364	Proteobacteria	Alphaproteobacteria	Rhodobacterales	Rhodobacteraceae	Unannotated	Unannotated
ASV23977	59.523	0.0177205	-0.761504	1.02539	Proteobacteria	Deltaproteobacteria	Unannotated	Unannotated	Unannotated	Unannotated
ASV02237	59.5383	0.0177303	-1.75414	0.433612	Actinobacteria	Actinobacteria	Acidimicrobiales	Acidimicrobiaceae	Ilumatobacter	Unannotated
ASV12425	59.9438	0.0178564	-1.15876	0.571626	Proteobacteria	Alphaproteobacteria	Rhizobiales	Unannotated	Unannotated	Unannotated
ASV30087	60.0621	0.0178969	-1.1308	0.855058	Bacteroidetes	Sphingobacteriia	Sphingobacteriales	Chitinophagaceae	Balneola	Unannotated
ASV19947	60.0902	0.0179106	-1.03581	1.17729	Proteobacteria	Alphaproteobacteria	Kordiimonadales	Kordiimonadaceae	Kordiimonas	Unannotated
ASV18312	60.1303	0.0179279	0.750935	0.136419	Bacteroidetes	Flavobacteriia	Flavobacteriales	Flavobacteriaceae	Unannotated	Unannotated
ASV26663	60.2651	0.0179735	-0.629936	1.47584	Proteobacteria	Gammaproteobacteria	Unannotated	Unannotated	Unannotated	Unannotated
ASV30564	60.7517	0.018124	-0.801475	1.37281	Bacteroidetes	Cytophagia	Cytophagales	Flammeovirgaceae	Unannotated	Unannotated
ASV30805	60.8268	0.0181518	2.35122	-0.562231	Bacteroidetes	Cytophagia	Cytophagales	Flammeovirgaceae	Unannotated	Unannotated
ASV26107	60.8536	0.0181653	-0.823448	0.336335	Proteobacteria	Gammaproteobacteria	Gammaproteobacteria_incertae_sedis	Halioglobus	Unannotated	Unannotated
ASV20712	60.8622	0.0181732	-0.712424	1.08775	Acidobacteria	Acidobacteria_Gp10	Gp10	Unannotated	Unannotated	Unannotated
ASV11425	60.8719	0.0181816	-0.733	1.05423	Proteobacteria	Alphaproteobacteria	Rhizobiales	Hyphomicrobiaceae	Unannotated	Unannotated
ASV29480	61.2833	0.0183099	-0.715183	0.751698	Bacteroidetes	Unannotated	Unannotated	Unannotated	Unannotated	Unannotated
ASV32933	61.9454	0.0185133	-0.618447	1.31235	Proteobacteria	Gammaproteobacteria	Unannotated	Unannotated	Unannotated	Unannotated
ASV32819	62.1707	0.0185862	-0.629067	1.1127	Proteobacteria	Gammaproteobacteria	Unannotated	Unannotated	Unannotated	Unannotated
ASV23009	62.2499	0.0186154	1.34673	-0.846186	Proteobacteria	Alphaproteobacteria	Rhodobacterales	Rhodobacteraceae	Unannotated	Unannotated
ASV32922	62.2583	0.0186235	-0.702299	0.645848	Proteobacteria	Gammaproteobacteria	Alteromonadales	Alteromonadaceae	Haliea	Unannotated
ASV29389	62.3255	0.0186492	-0.901593	0.47608	Bacteroidetes	Flavobacteriia	Flavobacteriales	Unannotated	Unannotated	Unannotated
ASV23218	62.6634	0.0187559	0.701442	-0.314104	Proteobacteria	Alphaproteobacteria	Rhodobacterales	Rhodobacteraceae	Loktanella	Unannotated
ASV31968	62.7968	0.0188014	-0.634648	1.11852	Proteobacteria	Deltaproteobacteria	Unannotated	Unannotated	Unannotated	Unannotated
ASV28124	62.8346	0.0188184	1.81011	-0.489841	Bacteroidetes	Sphingobacteriia	Sphingobacteriales	Saprospiraceae	Lewinella	Unannotated
ASV23690	62.8668	0.0188337	-1.29083	0.808444	Bacteroidetes	Unannotated	Unannotated	Unannotated	Unannotated	Unannotated
ASV32726	62.8762	0.0188421	-0.695219	1.27519	Proteobacteria	Gammaproteobacteria	Unannotated	Unannotated	Unannotated	Unannotated
ASV26277	62.8721	0.0188466	-1.49732	0.918913	Proteobacteria	Gammaproteobacteria	Unannotated	Unannotated	Unannotated	Unannotated
ASV23667	62.8714	0.018852	-0.812498	1.15136	Bacteroidetes	Unannotated	Unannotated	Unannotated	Unannotated	Unannotated
ASV11077	62.9713	0.0188876	-0.910488	0.52938	Planctomycetes	Planctomycetia	Planctomycetales	Planctomycetaceae	Unannotated	Unannotated
ASV04031	63.0463	0.0189158	-1.15169	0.135036	Planctomycetes	Planctomycetia	Planctomycetales	Planctomycetaceae	Rhodopirellula	Unannotated
ASV25494	63.1599	0.0189555	-0.766001	0.809456	Proteobacteria	Gammaproteobacteria	Unannotated	Unannotated	Unannotated	Unannotated
ASV18495	63.2988	0.0190029	-1.04653	0.81004	Bacteroidetes	Flavobacteriia	Flavobacteriales	Flavobacteriaceae	Unannotated	Unannotated
ASV14654	63.3363	0.0190199	-1.05494	0.0484844	Verrucomicrobia	Verrucomicrobiae	Verrucomicrobiales	Verrucomicrobiaceae	Unannotated	Unannotated
ASV23387	63.3955	0.0190434	-0.826518	0.52693	Proteobacteria	Gammaproteobacteria	Gammaproteobacteria_incertae_sedis	Unannotated	Unannotated	Unannotated
ASV30129	63.3997	0.0190504	2.46235	-0.816387	Bacteroidetes	Unannotated	Unannotated	Unannotated	Unannotated	Unannotated
ASV26629	63.4215	0.0190627	-0.563921	1.04959	Proteobacteria	Gammaproteobacteria	Arenicellales	Arenicellaceae	Arenicella	Unannotated
ASV30775	63.7826	0.019177	-0.762459	1.1817	Bacteroidetes	Cytophagia	Cytophagales	Flammeovirgaceae	Unannotated	Unannotated
ASV27781	63.8206	0.0191942	-0.622285	1.24465	Bacteroidetes	Sphingobacteriia	Sphingobacteriales	Saprospiraceae	Unannotated	Unannotated
ASV22508	63.8342	0.019204	-0.91364	1.54474	Proteobacteria	Alphaproteobacteria	Rhodospirillales	Rhodospirillaceae	Unannotated	Unannotated
ASV25818	64.0299	0.0192687	-0.864623	0.0552274	Proteobacteria	Gammaproteobacteria	Unannotated	Unannotated	Unannotated	Unannotated
ASV30777	64.0288	0.0192742	2.44578	-0.407632	Bacteroidetes	Cytophagia	Cytophagales	Flammeovirgaceae	Unannotated	Unannotated
ASV26325	64.0164	0.0192762	-0.600814	1.03204	Proteobacteria	Gammaproteobacteria	Unannotated	Unannotated	Unannotated	Unannotated
ASV18941	64.0877	0.0193035	0.97359	0.107541	Bacteroidetes	Unannotated	Unannotated	Unannotated	Unannotated	Unannotated
ASV30262	64.2851	0.0193688	-0.683304	0.694531	Bacteroidetes	Cytophagia	Cytophagales	Unannotated	Unannotated	Unannotated
ASV32697	64.2958	0.0193779	-0.727856	0.87962	Proteobacteria	Gammaproteobacteria	Unannotated	Unannotated	Unannotated	Unannotated
ASV05777	64.4207	0.0194214	-1.15186	0.61843	Proteobacteria	Alphaproteobacteria	Alphaproteobacteria_incertae_sedis	Geminicoccus	Unannotated	Unannotated
ASV33130	64.4939	0.0194493	-0.80761	0.515541	Proteobacteria	Gammaproteobacteria	Alteromonadales	Colwelliaceae	Thalassotalea	Unannotated
ASV23253	64.4831	0.0194519	-0.608037	1.18638	Proteobacteria	Gammaproteobacteria	Unannotated	Unannotated	Unannotated	Unannotated
ASV22020	64.4864	0.0194588	-1.12384	0.950761	Proteobacteria	Alphaproteobacteria	Unannotated	Unannotated	Unannotated	Unannotated
ASV32795	64.5166	0.0194738	-0.611303	1.1529	Proteobacteria	Gammaproteobacteria	Unannotated	Unannotated	Unannotated	Unannotated
ASV24005	64.545	0.0194882	-1.07878	1.6043	Proteobacteria	Gammaproteobacteria	Alteromonadales	Alteromonadaceae	Unannotated	Unannotated
ASV24026	64.6182	0.0195162	-0.537042	1.53194	Proteobacteria	Gammaproteobacteria	Unannotated	Unannotated	Unannotated	Unannotated
ASV33051	64.6212	0.019523	-1.3916	1.23753	Proteobacteria	Gammaproteobacteria	Unannotated	Unannotated	Unannotated	Unannotated
ASV26067	64.6741	0.0195449	-0.704481	0.899307	Proteobacteria	Gammaproteobacteria	Alteromonadales	Alteromonadales_incertae_sedis	Unannotated	Unannotated
ASV21898	64.6668	0.0195486	-0.634554	1.26148	Proteobacteria	Alphaproteobacteria	Rhodobacterales	Rhodobacteraceae	Unannotated	Unannotated
ASV19827	64.8302	0.0196039	-0.605002	0.826183	Proteobacteria	Alphaproteobacteria	Unannotated	Unannotated	Unannotated	Unannotated
ASV30449	64.871	0.0196222	-0.628548	0.95476	Bacteroidetes	Cytophagia	Cytophagales	Flammeovirgaceae	Reichenbachiella	Unannotated
ASV25872	64.924	0.0196442	-1.01583	1.05428	Proteobacteria	Gammaproteobacteria	Unannotated	Unannotated	Unannotated	Unannotated
ASV30260	65.0445	0.0196866	-0.648326	0.718367	Bacteroidetes	Cytophagia	Cytophagales	Unannotated	Unannotated	Unannotated
ASV24463	65.0324	0.0196889	-0.936867	0.584912	Proteobacteria	Deltaproteobacteria	Myxococcales	Unannotated	Unannotated	Unannotated
ASV19713	65.0252	0.0196927	-0.970289	0.684278	Proteobacteria	Gammaproteobacteria	Unannotated	Unannotated	Unannotated	Unannotated
ASV15914	65.2779	0.0197752	-0.756819	0.819402	Proteobacteria	Unannotated	Unannotated	Unannotated	Unannotated	Unannotated
ASV40282	65.6675	0.0198993	-0.643581	1.12388	Proteobacteria	Gammaproteobacteria	Unannotated	Unannotated	Unannotated	Unannotated
ASV14772	65.85	0.0199606	-0.837558	0.358148	Verrucomicrobia	Verrucomicrobiae	Verrucomicrobiales	Verrucomicrobiaceae	Unannotated	Unannotated
ASV32307	65.8621	0.0199703	-0.591537	1.14066	Proteobacteria	Gammaproteobacteria	Unannotated	Unannotated	Unannotated	Unannotated
ASV26293	65.9724	0.0200098	-1.29318	0.303744	Proteobacteria	Gammaproteobacteria	Unannotated	Unannotated	Unannotated	Unannotated
ASV24015	66.2185	0.0200905	-0.416535	1.40111	Proteobacteria	Gammaproteobacteria	Unannotated	Unannotated	Unannotated	Unannotated
ASV03487	66.2489	0.0201059	-0.877469	0.634939	Proteobacteria	Deltaproteobacteria	Myxococcales	Unannotated	Unannotated	Unannotated
ASV02402	66.3259	0.0201354	-0.67063	1.24473	Actinobacteria	Actinobacteria	Acidimicrobiales	Iamiaceae	Unannotated	Unannotated
ASV32727	66.3822	0.0201586	-0.973852	0.946827	Proteobacteria	Gammaproteobacteria	Chromatiales	Thioalkalispiraceae	Thioprofundum	Unannotated
ASV26098	66.6667	0.0202511	-0.852178	0.858423	Proteobacteria	Gammaproteobacteria	Alteromonadales	Alteromonadaceae	Haliea	Unannotated
ASV12665	66.7599	0.0202856	-0.648799	0.74496	Proteobacteria	Unannotated	Unannotated	Unannotated	Unannotated	Unannotated
ASV19985	66.7409	0.020286	-0.745127	0.38232	Proteobacteria	Alphaproteobacteria	Sphingomonadales	Sphingomonadaceae	Unannotated	Unannotated
ASV31119	66.8418	0.0203228	-0.780665	0.878598	Proteobacteria	Unannotated	Unannotated	Unannotated	Unannotated	Unannotated
ASV21788	66.8878	0.020343	-0.656293	1.21029	Acidobacteria	Acidobacteria_Gp26	Gp26	Unannotated	Unannotated	Unannotated
ASV30439	66.9491	0.0203678	-0.705867	1.02206	Bacteroidetes	Cytophagia	Cytophagales	Flammeovirgaceae	Reichenbachiella	Unannotated
ASV23201	66.9455	0.0203729	1.83148	-0.804066	Proteobacteria	Alphaproteobacteria	Rhodobacterales	Rhodobacteraceae	Unannotated	Unannotated
ASV09304	67.1097	0.0204291	-1.26204	0.360082	Verrucomicrobia	Unannotated	Unannotated	Unannotated	Unannotated	Unannotated
ASV26635	67.1676	0.020453	-0.830534	0.612307	Proteobacteria	Gammaproteobacteria	Unannotated	Unannotated	Unannotated	Unannotated
ASV19476	67.2297	0.0204781	-0.479762	1.2617	Bacteroidetes	Unannotated	Unannotated	Unannotated	Unannotated	Unannotated
ASV05019	67.2736	0.0204978	-1.44345	0.238931	Proteobacteria	Alphaproteobacteria	Unannotated	Unannotated	Unannotated	Unannotated
ASV05682	67.2982	0.0205115	-0.639979	1.36766	Proteobacteria	Unannotated	Unannotated	Unannotated	Unannotated	Unannotated
ASV02245	67.5009	0.0205795	-1.25697	0.390522	Actinobacteria	Actinobacteria	Acidimicrobiales	Acidimicrobiaceae	Ilumatobacter	Unannotated
ASV05671	67.5242	0.0205929	-0.844092	0.71908	Proteobacteria	Alphaproteobacteria	Unannotated	Unannotated	Unannotated	Unannotated
ASV11836	67.5619	0.0206107	-0.909865	0.0904869	Proteobacteria	Unannotated	Unannotated	Unannotated	Unannotated	Unannotated
ASV23334	67.5443	0.0206116	-0.70049	1.51478	Proteobacteria	Gammaproteobacteria	Unannotated	Unannotated	Unannotated	Unannotated
ASV17492	67.529	0.0206133	-0.745252	0.91292	Proteobacteria	Unannotated	Unannotated	Unannotated	Unannotated	Unannotated
ASV24148	67.59	0.0206382	1.63636	-1.03464	Bacteroidetes	Flavobacteriia	Flavobacteriales	Flavobacteriaceae	Muricauda	Unannotated
ASV19243	67.5712	0.0206387	-0.550565	1.2544	Bacteroidetes	Bacteroidia	Bacteroidales	Prolixibacteraceae	Sunxiuqinia	Unannotated
ASV28376	67.5936	0.0206519	-0.670594	0.969633	Bacteroidetes	Flavobacteriia	Flavobacteriales	Flavobacteriaceae	Lutibacter	Unannotated
ASV26396	67.5935	0.0206582	-0.66618	1.11286	Proteobacteria	Gammaproteobacteria	Unannotated	Unannotated	Unannotated	Unannotated
ASV24056	67.7491	0.020712	-1.60803	0.702765	Proteobacteria	Gammaproteobacteria	Alteromonadales	Alteromonadaceae	Agarivorans	albus
ASV18680	67.7488	0.0207183	0.771686	0.0648533	Bacteroidetes	Flavobacteriia	Flavobacteriales	Flavobacteriaceae	Unannotated	Unannotated
ASV33106	67.8123	0.0207441	-0.936168	0.0629496	Proteobacteria	Gammaproteobacteria	Alteromonadales	Pseudoalteromonadaceae	Psychrosphaera	Unannotated
ASV18318	67.8253	0.0207544	1.24198	-0.913985	Bacteroidetes	Flavobacteriia	Flavobacteriales	Flavobacteriaceae	Spongiivirga	citrea
ASV23311	67.833	0.0207631	-0.668509	1.17104	Proteobacteria	Gammaproteobacteria	Unannotated	Unannotated	Unannotated	Unannotated
ASV32117	68.0139	0.0208248	-0.717878	1.03788	Proteobacteria	Gammaproteobacteria	Unannotated	Unannotated	Unannotated	Unannotated
ASV26299	68.0809	0.0208517	-0.60333	0.63609	Proteobacteria	Gammaproteobacteria	Alteromonadales	Alteromonadaceae	Haliea	Unannotated
ASV07793	68.1296	0.020873	-0.741502	0.775054	Proteobacteria	Gammaproteobacteria	Unannotated	Unannotated	Unannotated	Unannotated
ASV02287	68.1627	0.0208896	-0.682362	1.29965	Actinobacteria	Actinobacteria	Unannotated	Unannotated	Unannotated	Unannotated
ASV03985	68.1951	0.0209059	-0.784982	0.749845	Planctomycetes	Planctomycetia	Planctomycetales	Planctomycetaceae	Unannotated	Unannotated
ASV02256	68.1763	0.0209066	-0.661036	1.22804	Actinobacteria	Actinobacteria	Unannotated	Unannotated	Unannotated	Unannotated
ASV22248	68.2177	0.0209257	-0.699772	1.12497	Proteobacteria	Alphaproteobacteria	Unannotated	Unannotated	Unannotated	Unannotated
ASV16721	68.2785	0.0209508	-0.681351	1.2461	Proteobacteria	Unannotated	Unannotated	Unannotated	Unannotated	Unannotated
ASV23057	68.3954	0.0209931	-1.13731	0.0347104	Proteobacteria	Alphaproteobacteria	Rhodobacterales	Rhodobacteraceae	Unannotated	Unannotated
ASV22205	68.5325	0.0210416	1.20623	-1.15338	Proteobacteria	Alphaproteobacteria	Rhodobacterales	Rhodobacteraceae	Unannotated	Unannotated
ASV17432	68.5489	0.0210531	-1.05712	1.05181	Proteobacteria	Alphaproteobacteria	Rhodospirillales	Unannotated	Unannotated	Unannotated
ASV31739	68.6033	0.0210763	-0.787679	0.588685	Proteobacteria	Deltaproteobacteria	Unannotated	Unannotated	Unannotated	Unannotated
ASV10856	68.5864	0.0210776	1.55213	-0.904963	Proteobacteria	Alphaproteobacteria	Parvularculales	Parvularculaceae	Parvularcula	Unannotated
ASV29177	68.6344	0.0210988	-0.804321	0.64874	Bacteroidetes	Unannotated	Unannotated	Unannotated	Unannotated	Unannotated
ASV13831	68.749	0.0211405	1.60046	-0.805436	Proteobacteria	Unannotated	Unannotated	Unannotated	Unannotated	Unannotated
ASV23493	68.7592	0.0211502	-0.711698	1.07208	Bacteroidetes	Flavobacteriia	Flavobacteriales	Cryomorphaceae	Crocinitomix	Unannotated
ASV19271	68.8871	0.021196	-0.566404	0.849845	Bacteroidetes	Unannotated	Unannotated	Unannotated	Unannotated	Unannotated
ASV23662	68.9001	0.0212065	0.859624	-0.762677	Bacteroidetes	Unannotated	Unannotated	Unannotated	Unannotated	Unannotated
ASV31029	68.9534	0.0212295	-0.641865	1.32441	Proteobacteria	Deltaproteobacteria	Unannotated	Unannotated	Unannotated	Unannotated
ASV28565	69.0392	0.0212625	-0.751925	0.66009	Bacteroidetes	Sphingobacteriia	Sphingobacteriales	Saprospiraceae	Unannotated	Unannotated
ASV14760	69.0566	0.0212744	-0.668105	1.26807	Verrucomicrobia	Verrucomicrobiae	Verrucomicrobiales	Verrucomicrobiaceae	Unannotated	Unannotated
ASV22835	69.0355	0.0212744	-0.701836	0.484902	Proteobacteria	Alphaproteobacteria	Rhodobacterales	Rhodobacteraceae	Unannotated	Unannotated
ASV01874	69.1263	0.021309	-0.733618	0.916077	Verrucomicrobia	Unannotated	Unannotated	Unannotated	Unannotated	Unannotated
ASV10798	69.2555	0.0213554	0.976844	-0.520429	Proteobacteria	Alphaproteobacteria	Parvularculales	Parvularculaceae	Parvularcula	Unannotated
ASV24360	69.2725	0.0213672	-0.529934	1.57351	Proteobacteria	Deltaproteobacteria	Myxococcales	Unannotated	Unannotated	Unannotated
ASV37557	69.2775	0.0213753	-0.779606	0.106006	Actinobacteria	Actinobacteria	Acidimicrobiales	Unannotated	Unannotated	Unannotated
ASV11524	69.4311	0.0214293	-0.706289	0.90842	Proteobacteria	Alphaproteobacteria	Rhodobacterales	Rhodobacteraceae	Unannotated	Unannotated
ASV22633	69.47	0.021448	-1.40283	0.190061	Proteobacteria	Alphaproteobacteria	Rhodobacterales	Rhodobacteraceae	Oceanicola	Unannotated
ASV30788	69.5806	0.0214888	-1.55149	0.242196	Bacteroidetes	Cytophagia	Cytophagales	Flammeovirgaceae	Unannotated	Unannotated
ASV20358	69.8884	0.0215905	0.751448	-1.18865	Proteobacteria	Alphaproteobacteria	Rhodobacterales	Rhodobacteraceae	Unannotated	Unannotated
ASV21746	70.1141	0.0216669	-0.7243	0.842975	Proteobacteria	Alphaproteobacteria	Unannotated	Unannotated	Unannotated	Unannotated
ASV23794	70.113	0.0216733	-0.858785	0.527524	Bacteroidetes	Unannotated	Unannotated	Unannotated	Unannotated	Unannotated
ASV29923	70.3315	0.0217475	-0.565655	1.53739	Proteobacteria	Unannotated	Unannotated	Unannotated	Unannotated	Unannotated
ASV30406	70.3772	0.0217684	-0.650282	0.947843	Bacteroidetes	Cytophagia	Cytophagales	Flammeovirgaceae	Unannotated	Unannotated
ASV23862	70.4214	0.0217888	-0.821755	0.598759	Bacteroidetes	Unannotated	Unannotated	Unannotated	Unannotated	Unannotated
ASV06065	70.4426	0.0218021	-0.727617	1.18206	Actinobacteria	Actinobacteria	Unannotated	Unannotated	Unannotated	Unannotated
ASV02401	70.4245	0.0218032	-0.715788	0.635614	Actinobacteria	Actinobacteria	Acidimicrobiales	Unannotated	Unannotated	Unannotated
ASV21740	70.5212	0.02184	-0.542503	1.25807	Proteobacteria	Alphaproteobacteria	Rhizobiales	Unannotated	Unannotated	Unannotated
ASV22406	70.5175	0.0218456	-0.714499	0.482204	Proteobacteria	Alphaproteobacteria	Rhodospirillales	Rhodospirillaceae	Unannotated	Unannotated
ASV23436	70.5399	0.0218593	-1.7758	0.84359	Bacteroidetes	Flavobacteriia	Flavobacteriales	Flavobacteriaceae	Lutimonas	Unannotated
ASV32269	70.6118	0.0218883	-0.740932	1.03444	Proteobacteria	Gammaproteobacteria	Unannotated	Unannotated	Unannotated	Unannotated
ASV02252	70.6913	0.0219198	2.06014	-0.623032	Actinobacteria	Actinobacteria	Acidimicrobiales	Acidimicrobiaceae	Ilumatobacter	Unannotated
ASV22120	70.7344	0.02194	2.66251	-0.477186	Proteobacteria	Alphaproteobacteria	Unannotated	Unannotated	Unannotated	Unannotated
ASV22113	70.7851	0.0219625	1.7049	-0.480016	Proteobacteria	Alphaproteobacteria	Unannotated	Unannotated	Unannotated	Unannotated
ASV06965	70.7864	0.0219697	-0.681033	1.39359	Verrucomicrobia	Opitutae	Puniceicoccales	Puniceicoccaceae	Pelagicoccus	Unannotated
ASV32067	70.8051	0.0219823	-0.817249	0.509925	Bacteroidetes	Unannotated	Unannotated	Unannotated	Unannotated	Unannotated
ASV30462	70.804	0.0219888	-0.798164	1.02097	Bacteroidetes	Cytophagia	Cytophagales	Flammeovirgaceae	Reichenbachiella	Unannotated
ASV32720	70.8787	0.0220189	-1.16706	0.530496	Proteobacteria	Gammaproteobacteria	Unannotated	Unannotated	Unannotated	Unannotated
ASV22497	71.1343	0.0221051	-0.731263	1.20044	Proteobacteria	Alphaproteobacteria	Unannotated	Unannotated	Unannotated	Unannotated
ASV02370	71.4557	0.0222119	-0.692436	1.08946	Actinobacteria	Actinobacteria	Acidimicrobiales	Unannotated	Unannotated	Unannotated
ASV19734	71.4768	0.0222254	-0.745857	0.81882	Proteobacteria	Gammaproteobacteria	Unannotated	Unannotated	Unannotated	Unannotated
ASV14111	71.5177	0.022245	-0.885758	0.511793	Proteobacteria	Deltaproteobacteria	Bdellovibrionales	Bacteriovoracaceae	Halobacteriovorax	Unannotated
ASV25638	71.5024	0.0222472	-0.694887	0.845881	Proteobacteria	Gammaproteobacteria	Unannotated	Unannotated	Unannotated	Unannotated
ASV22172	71.485	0.0222487	-0.955784	0.450174	Proteobacteria	Alphaproteobacteria	Unannotated	Unannotated	Unannotated	Unannotated
ASV27967	71.5795	0.022285	-0.659127	1.16454	Bacteroidetes	Sphingobacteriia	Sphingobacteriales	Saprospiraceae	Unannotated	Unannotated
ASV30754	71.5664	0.0222879	1.21205	-1.47461	Bacteroidetes	Cytophagia	Cytophagales	Flammeovirgaceae	Fulvivirga	Unannotated
ASV12758	71.5511	0.02229	1.1489	-1.11601	Proteobacteria	Alphaproteobacteria	Caulobacterales	Hyphomonadaceae	Hyphomonas	Unannotated
ASV30255	71.615	0.0223169	-0.632025	0.907005	Bacteroidetes	Unannotated	Unannotated	Unannotated	Unannotated	Unannotated
ASV27929	71.6462	0.0223336	-0.606487	1.41075	Bacteroidetes	Sphingobacteriia	Sphingobacteriales	Saprospiraceae	Unannotated	Unannotated
ASV31528	71.6898	0.0223542	-0.691386	1.10497	Proteobacteria	Deltaproteobacteria	Unannotated	Unannotated	Unannotated	Unannotated
ASV24150	71.8498	0.022411	-0.584879	1.17274	Bacteroidetes	Flavobacteriia	Flavobacteriales	Flavobacteriaceae	Muricauda	Unannotated
ASV13493	72.0443	0.0224787	-0.931401	0.465952	Proteobacteria	Unannotated	Unannotated	Unannotated	Unannotated	Unannotated
ASV33036	72.047	0.0224866	-0.958618	0.795136	Proteobacteria	Gammaproteobacteria	Alteromonadales	Alteromonadales_incertae_sedis	Teredinibacter	Unannotated
ASV32843	72.1381	0.022522	-0.84698	0.66544	Proteobacteria	Gammaproteobacteria	Unannotated	Unannotated	Unannotated	Unannotated
ASV11781	72.2496	0.0225639	-0.852232	0.652582	Proteobacteria	Alphaproteobacteria	Rhizobiales	Phyllobacteriaceae	Aminobacter	Unannotated
ASV18389	72.5243	0.0226568	-1.27456	1.15193	Bacteroidetes	Flavobacteriia	Flavobacteriales	Flavobacteriaceae	Unannotated	Unannotated
ASV20983	72.5892	0.0226841	-0.679537	1.44834	Proteobacteria	Alphaproteobacteria	Rhodospirillales	Unannotated	Unannotated	Unannotated
ASV30250	72.6768	0.0227186	-0.755102	0.964961	Bacteroidetes	Unannotated	Unannotated	Unannotated	Unannotated	Unannotated
ASV26697	72.6781	0.0227261	-0.667254	1.12988	Proteobacteria	Gammaproteobacteria	Chromatiales	Unannotated	Unannotated	Unannotated
ASV33092	72.6784	0.0227333	-0.910846	0.326073	Proteobacteria	Gammaproteobacteria	Unannotated	Unannotated	Unannotated	Unannotated
ASV32417	72.6685	0.0227373	1.28638	-0.941786	Proteobacteria	Gammaproteobacteria	Alteromonadales	Alteromonadaceae	Unannotated	Unannotated
ASV02363	72.7317	0.0227642	-0.650393	1.16577	Actinobacteria	Actinobacteria	Acidimicrobiales	Unannotated	Unannotated	Unannotated
ASV32886	72.8726	0.0228155	-0.962844	1.10299	Proteobacteria	Gammaproteobacteria	Unannotated	Unannotated	Unannotated	Unannotated
ASV01669	72.9335	0.0228417	-0.777246	0.48732	Planctomycetes	Planctomycetia	Planctomycetales	Planctomycetaceae	Pirellula	Unannotated
ASV25637	73.0184	0.0228755	-0.611174	1.1704	Proteobacteria	Gammaproteobacteria	Unannotated	Unannotated	Unannotated	Unannotated
ASV25434	73.064	0.0228969	-0.705351	1.22646	Proteobacteria	Gammaproteobacteria	Unannotated	Unannotated	Unannotated	Unannotated
ASV23795	73.1764	0.0229393	-0.921134	0.263392	Bacteroidetes	Flavobacteriia	Flavobacteriales	Unannotated	Unannotated	Unannotated
ASV21719	73.3597	0.023004	-0.64925	1.23054	Proteobacteria	Alphaproteobacteria	Rhodospirillales	Unannotated	Unannotated	Unannotated
ASV26309	73.4113	0.0230274	-0.623214	1.30542	Proteobacteria	Gammaproteobacteria	Unannotated	Unannotated	Unannotated	Unannotated
ASV14605	73.492	0.0230599	-0.721369	1.02139	Verrucomicrobia	Verrucomicrobiae	Verrucomicrobiales	Verrucomicrobiaceae	Luteolibacter	Unannotated
ASV30154	73.8498	0.0231795	-0.724581	1.07816	Bacteroidetes	Unannotated	Unannotated	Unannotated	Unannotated	Unannotated
ASV32514	73.9275	0.0232111	1.10147	-2.15113	Proteobacteria	Gammaproteobacteria	Vibrionales	Vibrionaceae	Photobacterium	Unannotated
ASV28186	73.989	0.0232378	-0.823349	0.608702	Bacteroidetes	Sphingobacteriia	Sphingobacteriales	Saprospiraceae	Lewinella	Unannotated
ASV29166	74.0484	0.0232637	1.14056	-0.815454	Bacteroidetes	Cytophagia	Cytophagales	Unannotated	Unannotated	Unannotated
ASV26449	74.0966	0.0232862	-0.730262	0.73621	Proteobacteria	Gammaproteobacteria	Unannotated	Unannotated	Unannotated	Unannotated
ASV14636	74.3838	0.0233838	-0.59201	1.08325	Verrucomicrobia	Verrucomicrobiae	Verrucomicrobiales	Verrucomicrobiaceae	Unannotated	Unannotated
ASV02261	74.4292	0.0234054	-0.781094	0.718185	Actinobacteria	Actinobacteria	Unannotated	Unannotated	Unannotated	Unannotated
ASV30329	74.4855	0.0234305	-0.659315	1.0199	Bacteroidetes	Cytophagia	Cytophagales	Cytophagaceae	Ekhidna	Unannotated
ASV28309	74.6561	0.0234915	-0.946324	0.624392	Bacteroidetes	Flavobacteriia	Flavobacteriales	Flavobacteriaceae	Unannotated	Unannotated
ASV22804	74.6843	0.0235078	0.324112	-2.00866	Proteobacteria	Alphaproteobacteria	Rhodobacterales	Rhodobacteraceae	Unannotated	Unannotated
ASV23471	74.6919	0.0235176	-0.744856	0.979852	Bacteroidetes	Flavobacteriia	Flavobacteriales	Cryomorphaceae	Crocinitomix	Unannotated
ASV32390	74.713	0.0235316	-0.517306	1.2193	Proteobacteria	Gammaproteobacteria	Alteromonadales	Alteromonadaceae	Unannotated	Unannotated
ASV31181	74.7146	0.0235396	-0.836846	0.56053	Proteobacteria	Deltaproteobacteria	Unannotated	Unannotated	Unannotated	Unannotated
ASV02220	74.8893	0.0236021	-0.772006	0.892595	Chloroflexi	Anaerolineae	Anaerolineales	Anaerolineaceae	Unannotated	Unannotated
ASV24996	74.9154	0.0236177	-0.596958	0.852099	Proteobacteria	Gammaproteobacteria	Unannotated	Unannotated	Unannotated	Unannotated
ASV28276	75.065	0.0236723	-0.724986	0.695526	Bacteroidetes	Flavobacteriia	Flavobacteriales	Flavobacteriaceae	Unannotated	Unannotated
ASV27628	75.0459	0.0236738	-0.810587	0.776671	Bacteroidetes	Sphingobacteriia	Sphingobacteriales	Saprospiraceae	Unannotated	Unannotated
ASV08083	75.1289	0.0237074	-1.58932	0.869255	Proteobacteria	Gammaproteobacteria	Oceanospirillales	Oceanospirillaceae	Marinomonas	blandensis
ASV17493	75.1869	0.0237333	-0.827566	0.819954	Proteobacteria	Gammaproteobacteria	Unannotated	Unannotated	Unannotated	Unannotated
ASV27480	75.3039	0.0237777	-0.725803	1.22765	Bacteroidetes	Unannotated	Unannotated	Unannotated	Unannotated	Unannotated
ASV26382	75.3661	0.0238048	-0.625132	1.14633	Proteobacteria	Gammaproteobacteria	Unannotated	Unannotated	Unannotated	Unannotated
ASV37886	75.4204	0.0238295	-0.741579	1.04815	Actinobacteria	Actinobacteria	Unannotated	Unannotated	Unannotated	Unannotated
ASV19480	75.4162	0.0238357	-0.383274	2.00339	Bacteroidetes	Unannotated	Unannotated	Unannotated	Unannotated	Unannotated
ASV25619	75.4514	0.0238544	-0.738972	0.908428	Proteobacteria	Gammaproteobacteria	Pseudomonadales	Pseudomonadales_incertae_sedis	Dasania	Unannotated
ASV21476	75.5766	0.0239015	-0.96125	0.712994	Proteobacteria	Alphaproteobacteria	Rhodospirillales	Rhodospirillaceae	Unannotated	Unannotated
ASV22110	75.5767	0.0239091	-0.695001	1.00025	Proteobacteria	Alphaproteobacteria	Unannotated	Unannotated	Unannotated	Unannotated
ASV11925	75.6714	0.0239466	-0.804957	0.667262	Proteobacteria	Alphaproteobacteria	Rhodospirillales	Rhodospirillaceae	Unannotated	Unannotated
ASV04140	75.7534	0.0239802	-1.28361	0.548335	Planctomycetes	Planctomycetia	Unannotated	Unannotated	Unannotated	Unannotated
ASV22892	75.8137	0.0240069	1.31185	-1.06997	Proteobacteria	Alphaproteobacteria	Rhodobacterales	Rhodobacteraceae	Unannotated	Unannotated
ASV23974	75.9001	0.0240418	-0.674853	1.15577	Proteobacteria	Deltaproteobacteria	Unannotated	Unannotated	Unannotated	Unannotated
ASV22563	76.4327	0.0242182	0.804233	-1.01941	Proteobacteria	Alphaproteobacteria	Rhodobacterales	Rhodobacteraceae	Unannotated	Unannotated
ASV03509	76.6077	0.0242814	-0.702911	0.913852	Proteobacteria	Deltaproteobacteria	Myxococcales	Unannotated	Unannotated	Unannotated
ASV02371	76.8113	0.0243536	-0.889527	0.633563	Actinobacteria	Actinobacteria	Acidimicrobiales	Unannotated	Unannotated	Unannotated
ASV25456	76.9828	0.0244157	-0.541804	1.36876	Proteobacteria	Gammaproteobacteria	Unannotated	Unannotated	Unannotated	Unannotated
ASV13899	76.976	0.0244213	-0.828493	0.588039	Proteobacteria	Deltaproteobacteria	Bdellovibrionales	Bacteriovoracaceae	Halobacteriovorax	Unannotated
ASV02277	77.0361	0.0244481	-0.595371	0.935874	Actinobacteria	Actinobacteria	Unannotated	Unannotated	Unannotated	Unannotated
ASV11478	77.1119	0.02448	-0.745382	0.930176	Proteobacteria	Alphaproteobacteria	Rhizobiales	Phyllobacteriaceae	Unannotated	Unannotated
ASV11512	77.0953	0.0244825	-0.40308	-1.53221	Proteobacteria	Alphaproteobacteria	Rhizobiales	Unannotated	Unannotated	Unannotated
ASV20191	77.0776	0.0244846	-0.846549	0.403308	Proteobacteria	Unannotated	Unannotated	Unannotated	Unannotated	Unannotated
ASV02416	77.1197	0.0245058	-0.74765	0.76908	Actinobacteria	Actinobacteria	Unannotated	Unannotated	Unannotated	Unannotated
ASV30922	77.3877	0.0245987	-0.847569	0.36756	Bacteroidetes	Cytophagia	Cytophagales	Flammeovirgaceae	Unannotated	Unannotated
ASV21680	77.375	0.0246026	-0.715132	0.989809	Proteobacteria	Alphaproteobacteria	Unannotated	Unannotated	Unannotated	Unannotated
ASV05430	77.6925	0.0247113	-0.60467	1.02075	Bacteroidetes	Unannotated	Unannotated	Unannotated	Unannotated	Unannotated
ASV34306	77.6833	0.0247163	-0.815345	0.583725	Verrucomicrobia	Subdivision3	Unannotated	Unannotated	Unannotated	Unannotated
ASV20424	77.7282	0.0247384	-0.725025	0.878217	Proteobacteria	Alphaproteobacteria	Unannotated	Unannotated	Unannotated	Unannotated
ASV27459	77.7573	0.0247556	-0.814548	0.756074	Bacteroidetes	Sphingobacteriia	Sphingobacteriales	Saprospiraceae	Unannotated	Unannotated
ASV25573	77.8571	0.0247952	-0.705053	0.292834	Proteobacteria	Gammaproteobacteria	Alteromonadales	Alteromonadales_incertae_sedis	Teredinibacter	Unannotated
ASV11911	77.9943	0.0248469	-0.76509	0.815563	Proteobacteria	Alphaproteobacteria	Unannotated	Unannotated	Unannotated	Unannotated
ASV22674	78.1629	0.0249085	-2.05288	0.00811326	Proteobacteria	Alphaproteobacteria	Rhodobacterales	Rhodobacteraceae	Unannotated	Unannotated
ASV24404	78.4189	0.0249981	-0.606586	0.625697	Proteobacteria	Deltaproteobacteria	Myxococcales	Kofleriaceae	Kofleria	Unannotated
ASV33849	78.5048	0.0250334	-0.731421	0.864454	Proteobacteria	Unannotated	Unannotated	Unannotated	Unannotated	Unannotated
ASV13121	78.6397	0.0250844	1.59662	-0.632298	Proteobacteria	Alphaproteobacteria	Unannotated	Unannotated	Unannotated	Unannotated
ASV11916	78.6508	0.025096	-0.95161	0.741434	Proteobacteria	Alphaproteobacteria	Unannotated	Unannotated	Unannotated	Unannotated
ASV37221	78.7662	0.0251408	-0.614643	0.916418	Planctomycetes	Planctomycetia	Planctomycetales	Planctomycetaceae	Unannotated	Unannotated
ASV26400	78.854	0.0251769	-0.68533	0.581906	Proteobacteria	Gammaproteobacteria	Unannotated	Unannotated	Unannotated	Unannotated
ASV26227	78.8553	0.0251853	-0.507204	1.44004	Proteobacteria	Gammaproteobacteria	Chromatiales	Granulosicoccaceae	Granulosicoccus	Unannotated
ASV02292	78.8754	0.0251998	-0.713438	0.894953	Actinobacteria	Actinobacteria	Unannotated	Unannotated	Unannotated	Unannotated
ASV02429	79.0862	0.0252752	-0.800297	0.910007	Actinobacteria	Actinobacteria	Acidimicrobiales	Unannotated	Unannotated	Unannotated
ASV28910	79.4843	0.0254106	-0.735202	-0.00219928	Bacteroidetes	Unannotated	Unannotated	Unannotated	Unannotated	Unannotated
ASV25221	80.0704	0.0256062	-1.59245	0.634465	Proteobacteria	Gammaproteobacteria	Unannotated	Unannotated	Unannotated	Unannotated
ASV30523	80.0924	0.0256214	-0.824133	0.723837	Bacteroidetes	Cytophagia	Cytophagales	Unannotated	Unannotated	Unannotated
ASV22722	80.1107	0.0256354	-0.650372	0.952924	Proteobacteria	Alphaproteobacteria	Rhodobacterales	Rhodobacteraceae	Unannotated	Unannotated
ASV23844	80.1409	0.0256533	-0.712722	0.826624	Bacteroidetes	Unannotated	Unannotated	Unannotated	Unannotated	Unannotated
ASV30857	80.1286	0.0256576	-0.801922	0.634846	Bacteroidetes	Cytophagia	Cytophagales	Flammeovirgaceae	Reichenbachiella	Unannotated
ASV30266	80.2806	0.0257145	-0.737904	1.01965	Bacteroidetes	Cytophagia	Cytophagales	Unannotated	Unannotated	Unannotated
ASV33686	80.3254	0.0257371	-0.691615	1.01838	Bacteroidetes	Cytophagia	Cytophagales	Unannotated	Unannotated	Unannotated
ASV22122	80.3065	0.0257393	-0.72048	0.934699	Proteobacteria	Alphaproteobacteria	Unannotated	Unannotated	Unannotated	Unannotated
ASV28645	80.2871	0.0257413	-0.593534	1.25531	Bacteroidetes	Sphingobacteriia	Sphingobacteriales	Unannotated	Unannotated	Unannotated
ASV30860	80.4387	0.0257982	-0.82814	0.641749	Bacteroidetes	Cytophagia	Cytophagales	Flammeovirgaceae	Reichenbachiella	Unannotated
ASV29677	80.4332	0.0258047	1.35996	-0.73025	Bacteroidetes	Unannotated	Unannotated	Unannotated	Unannotated	Unannotated
ASV19743	80.759	0.0259175	-1.19864	0.52856	Proteobacteria	Gammaproteobacteria	Unannotated	Unannotated	Unannotated	Unannotated
ASV22898	80.763	0.0259271	1.57209	-0.728462	Proteobacteria	Alphaproteobacteria	Rhodobacterales	Rhodobacteraceae	Jannaschia	cystaugens
ASV22273	80.8342	0.0259583	-0.812215	0.743737	Proteobacteria	Alphaproteobacteria	Unannotated	Unannotated	Unannotated	Unannotated
ASV13034	80.8098	0.0259588	1.33452	-0.808844	Proteobacteria	Alphaproteobacteria	Caulobacterales	Hyphomonadaceae	Unannotated	Unannotated
ASV25612	80.8407	0.0259771	-0.722745	0.791688	Proteobacteria	Gammaproteobacteria	Pseudomonadales	Unannotated	Unannotated	Unannotated
ASV14917	80.8744	0.0259963	-0.718914	0.858998	Verrucomicrobia	Verrucomicrobiae	Verrucomicrobiales	Rubritaleaceae	Rubritalea	Unannotated
ASV12468	81.0406	0.0260581	0.764268	-0.794658	Proteobacteria	Alphaproteobacteria	Unannotated	Unannotated	Unannotated	Unannotated
ASV23357	81.1085	0.0260883	-0.655637	0.801016	Proteobacteria	Gammaproteobacteria	Unannotated	Unannotated	Unannotated	Unannotated
ASV16819	81.2408	0.0261392	-0.912697	0.362876	Proteobacteria	Gammaproteobacteria	Unannotated	Unannotated	Unannotated	Unannotated
ASV25199	81.266	0.0261558	-0.833901	0.630995	Proteobacteria	Gammaproteobacteria	Unannotated	Unannotated	Unannotated	Unannotated
ASV32347	81.2452	0.0261575	-0.75447	0.731568	Proteobacteria	Gammaproteobacteria	Unannotated	Unannotated	Unannotated	Unannotated
ASV22582	81.2711	0.0261743	1.0011	-1.03325	Proteobacteria	Alphaproteobacteria	Rhodobacterales	Rhodobacteraceae	Unannotated	Unannotated
ASV32406	81.4262	0.0262327	-1.02812	0.155771	Proteobacteria	Gammaproteobacteria	Alteromonadales	Alteromonadaceae	Aliiglaciecola	Unannotated
ASV20036	81.5568	0.0262832	-0.889608	1.10163	Proteobacteria	Alphaproteobacteria	Sphingomonadales	Unannotated	Unannotated	Unannotated
ASV12045	81.5781	0.0262986	1.79894	-0.781176	Proteobacteria	Alphaproteobacteria	Unannotated	Unannotated	Unannotated	Unannotated
ASV14522	81.7482	0.0263619	1.24284	-0.812188	Verrucomicrobia	Verrucomicrobiae	Verrucomicrobiales	Unannotated	Unannotated	Unannotated
ASV40258	81.8949	0.0264177	-0.730462	0.835721	Proteobacteria	Gammaproteobacteria	Unannotated	Unannotated	Unannotated	Unannotated
ASV20225	81.8786	0.026421	-0.765774	0.701334	Proteobacteria	Unannotated	Unannotated	Unannotated	Unannotated	Unannotated
ASV19654	81.9063	0.0264384	-0.785246	0.802941	Proteobacteria	Deltaproteobacteria	Unannotated	Unannotated	Unannotated	Unannotated
ASV14381	82.5092	0.0266417	-1.04129	0.862612	Proteobacteria	Alphaproteobacteria	Unannotated	Unannotated	Unannotated	Unannotated
ASV28860	82.8041	0.0267455	-0.649783	1.06657	Bacteroidetes	Unannotated	Unannotated	Unannotated	Unannotated	Unannotated
ASV25594	82.8056	0.0267546	-0.870327	0.287072	Proteobacteria	Gammaproteobacteria	Unannotated	Unannotated	Unannotated	Unannotated
ASV30084	82.9901	0.0268229	1.09336	-0.664714	Bacteroidetes	Sphingobacteriia	Sphingobacteriales	Chitinophagaceae	Balneola	Unannotated
ASV30194	83.0371	0.0268468	-0.714569	1.11558	Bacteroidetes	Cytophagia	Cytophagales	Unannotated	Unannotated	Unannotated
ASV18758	83.0507	0.0268599	-0.908029	1.14814	Bacteroidetes	Flavobacteriia	Flavobacteriales	Unannotated	Unannotated	Unannotated
ASV23101	83.0578	0.0268708	-0.715347	0.933393	Proteobacteria	Alphaproteobacteria	Rhodobacterales	Rhodobacteraceae	Unannotated	Unannotated
ASV23120	83.1284	0.0269024	-0.602661	0.987025	Proteobacteria	Alphaproteobacteria	Rhodobacterales	Rhodobacteraceae	Sulfitobacter	Unannotated
ASV30190	83.1764	0.0269266	-0.651302	1.10639	Bacteroidetes	Cytophagia	Cytophagales	Unannotated	Unannotated	Unannotated
ASV14049	83.2278	0.026952	-0.880176	0.667874	Proteobacteria	Deltaproteobacteria	Bdellovibrionales	Bacteriovoracaceae	Halobacteriovorax	Unannotated
ASV17980	83.2499	0.0269679	0.690146	-0.602207	Verrucomicrobia	Opitutae	Puniceicoccales	Puniceicoccaceae	Unannotated	Unannotated
ASV33201	83.38	0.0270188	-0.583647	1.39885	Proteobacteria	Gammaproteobacteria	Alteromonadales	Colwelliaceae	Thalassotalea	Unannotated
ASV14882	83.4503	0.0270503	-0.629246	1.07095	Verrucomicrobia	Verrucomicrobiae	Verrucomicrobiales	Rubritaleaceae	Rubritalea	Unannotated
ASV19915	83.4845	0.0270702	1.26956	-1.03263	Proteobacteria	Alphaproteobacteria	Sphingomonadales	Erythrobacteraceae	Erythrobacter	Unannotated
ASV21676	83.6026	0.0271173	-0.877906	0.737727	Proteobacteria	Alphaproteobacteria	Unannotated	Unannotated	Unannotated	Unannotated
ASV28091	83.6302	0.027135	-0.669499	0.95174	Bacteroidetes	Unannotated	Unannotated	Unannotated	Unannotated	Unannotated
ASV40287	83.8365	0.0272108	-0.654947	0.691423	Verrucomicrobia	Unannotated	Unannotated	Unannotated	Unannotated	Unannotated
ASV04019	83.9633	0.0272608	-1.41619	-0.0471625	Planctomycetes	Planctomycetia	Planctomycetales	Planctomycetaceae	Rhodopirellula	Unannotated
ASV09358	84.0696	0.0273042	-0.855965	0.52975	Verrucomicrobia	Verrucomicrobiae	Verrucomicrobiales	Unannotated	Unannotated	Unannotated
ASV07446	84.2328	0.0273661	-0.913947	0.285703	Planctomycetes	Phycisphaerae	Phycisphaerales	Phycisphaeraceae	Phycisphaera	Unannotated
ASV30341	84.2431	0.0273783	1.16992	-0.61277	Bacteroidetes	Cytophagia	Cytophagales	Cytophagaceae	Ekhidna	Unannotated
ASV05301	84.4375	0.0274504	-1.2072	0.949747	Proteobacteria	Unannotated	Unannotated	Unannotated	Unannotated	Unannotated
ASV24083	84.4447	0.0274617	-1.21433	0.59995	Bacteroidetes	Flavobacteriia	Flavobacteriales	Flavobacteriaceae	Unannotated	Unannotated
ASV29443	84.695	0.027552	-0.608918	1.04445	Bacteroidetes	Unannotated	Unannotated	Unannotated	Unannotated	Unannotated
ASV02267	84.8133	0.0275995	-0.611028	0.370634	Actinobacteria	Actinobacteria	Unannotated	Unannotated	Unannotated	Unannotated
ASV23323	84.8306	0.0276141	-0.880699	0.604853	Proteobacteria	Gammaproteobacteria	Unannotated	Unannotated	Unannotated	Unannotated
ASV25472	85.0378	0.0276906	-0.773079	0.737339	Proteobacteria	Gammaproteobacteria	Chromatiales	Unannotated	Unannotated	Unannotated
ASV02502	85.2573	0.0277711	1.15835	-0.354334	Spirochaetes	Spirochaetia	Spirochaetales	Spirochaetaceae	Spirochaeta	Unannotated
ASV18107	85.24	0.0277745	1.28832	-0.863933	Proteobacteria	Gammaproteobacteria	Unannotated	Unannotated	Unannotated	Unannotated
ASV26925	85.304	0.0278044	-0.674602	1.12361	Proteobacteria	Gammaproteobacteria	Unannotated	Unannotated	Unannotated	Unannotated
ASV33321	85.2791	0.0278054	-0.618285	1.08723	Proteobacteria	Gammaproteobacteria	Unannotated	Unannotated	Unannotated	Unannotated
ASV05135	85.4632	0.0278745	-0.645103	1.13269	Proteobacteria	Alphaproteobacteria	Unannotated	Unannotated	Unannotated	Unannotated
ASV32350	85.473	0.0278868	-0.992076	1.12427	Proteobacteria	Gammaproteobacteria	Unannotated	Unannotated	Unannotated	Unannotated
ASV22720	85.6942	0.0279681	-0.840596	0.693427	Proteobacteria	Alphaproteobacteria	Rhodobacterales	Rhodobacteraceae	Loktanella	Unannotated
ASV20702	85.7472	0.0279945	-0.593705	1.11783	Acidobacteria	Acidobacteria_Gp10	Gp10	Unannotated	Unannotated	Unannotated
ASV22814	86.0952	0.0281173	1.37389	-0.544743	Proteobacteria	Alphaproteobacteria	Rhodobacterales	Rhodobacteraceae	Unannotated	Unannotated
ASV22585	86.1814	0.0281547	-0.85801	0.688335	Proteobacteria	Alphaproteobacteria	Rhodobacterales	Rhodobacteraceae	Unannotated	Unannotated
ASV22436	86.3119	0.0282065	-0.725969	0.910341	Proteobacteria	Alphaproteobacteria	Unannotated	Unannotated	Unannotated	Unannotated
ASV19738	86.5619	0.0282975	-1.10039	0.701027	Proteobacteria	Gammaproteobacteria	Unannotated	Unannotated	Unannotated	Unannotated
ASV19963	86.6728	0.028343	-0.773547	-0.400494	Proteobacteria	Alphaproteobacteria	Sphingomonadales	Erythrobacteraceae	Erythrobacter	Unannotated
ASV12284	86.6552	0.0283465	-0.758436	0.751639	Proteobacteria	Alphaproteobacteria	Rhodobacterales	Rhodobacteraceae	Unannotated	Unannotated
ASV19745	86.9341	0.028447	-0.612113	1.01234	Proteobacteria	Gammaproteobacteria	Unannotated	Unannotated	Unannotated	Unannotated
ASV22766	87.1204	0.0285173	-0.712109	1.03957	Proteobacteria	Alphaproteobacteria	Rhodobacterales	Rhodobacteraceae	Unannotated	Unannotated
ASV30768	87.2044	0.0285541	1.92289	-0.738603	Bacteroidetes	Cytophagia	Cytophagales	Flammeovirgaceae	Unannotated	Unannotated
ASV20397	87.1978	0.0285614	-0.72985	0.959987	Proteobacteria	Alphaproteobacteria	Rhodobacterales	Rhodobacteraceae	Unannotated	Unannotated
ASV32783	87.2037	0.0285726	-0.760449	0.907069	Proteobacteria	Gammaproteobacteria	Unannotated	Unannotated	Unannotated	Unannotated
ASV40165	87.2258	0.0285892	-0.651287	0.665992	Proteobacteria	Gammaproteobacteria	Pseudomonadales	Pseudomonadales_incertae_sedis	Dasania	Unannotated
ASV33312	87.2497	0.0286065	-0.660628	1.35138	Proteobacteria	Gammaproteobacteria	Unannotated	Unannotated	Unannotated	Unannotated
ASV24247	87.7041	0.0287649	-0.839225	1.46583	Bacteroidetes	Flavobacteriia	Flavobacteriales	Flavobacteriaceae	Unannotated	Unannotated
ASV32135	87.7102	0.0287763	-0.816976	1.25231	Proteobacteria	Gammaproteobacteria	Unannotated	Unannotated	Unannotated	Unannotated
ASV19736	87.8307	0.0288253	-0.678307	1.00999	Proteobacteria	Gammaproteobacteria	Unannotated	Unannotated	Unannotated	Unannotated
ASV28409	87.9793	0.0288836	-0.607706	0.775496	Bacteroidetes	Flavobacteriia	Flavobacteriales	Flavobacteriaceae	Unannotated	Unannotated
ASV29453	88.1037	0.0289339	1.01377	-1.28708	Bacteroidetes	Flavobacteriia	Flavobacteriales	Cryomorphaceae	Cryomorpha	Unannotated
ASV12828	88.2234	0.0289827	-1.9628	-0.470255	Proteobacteria	Alphaproteobacteria	Unannotated	Unannotated	Unannotated	Unannotated
ASV27083	88.3594	0.0290369	-0.644292	0.973726	Proteobacteria	Gammaproteobacteria	Chromatiales	Unannotated	Unannotated	Unannotated
ASV24423	88.3656	0.0290485	-0.561316	0.987307	Proteobacteria	Deltaproteobacteria	Myxococcales	Unannotated	Unannotated	Unannotated
ASV31441	88.4297	0.0290792	-0.999767	0.892155	Proteobacteria	Deltaproteobacteria	Desulfobacterales	Desulfobulbaceae	Desulfopila	Unannotated
ASV18347	88.7342	0.0291889	-0.736181	0.858396	Bacteroidetes	Flavobacteriia	Flavobacteriales	Flavobacteriaceae	Unannotated	Unannotated
ASV27324	88.7725	0.0292111	1.92059	-0.614089	Bacteroidetes	Sphingobacteriia	Sphingobacteriales	Saprospiraceae	Unannotated	Unannotated
ASV08879	88.7542	0.0292147	-0.70653	1.04471	Proteobacteria	Gammaproteobacteria	Chromatiales	Ectothiorhodospiraceae	Thiogranum	Unannotated
ASV24407	88.7789	0.0292324	-0.757108	0.479211	Proteobacteria	Deltaproteobacteria	Myxococcales	Unannotated	Unannotated	Unannotated
ASV26713	88.8339	0.0292602	-0.769936	0.697394	Proteobacteria	Gammaproteobacteria	Chromatiales	Thioalkalispiraceae	Unannotated	Unannotated
ASV29481	88.9488	0.0293077	-0.782483	0.831904	Bacteroidetes	Unannotated	Unannotated	Unannotated	Unannotated	Unannotated
ASV26903	89.0343	0.0293455	-0.585775	1.00382	Proteobacteria	Gammaproteobacteria	Unannotated	Unannotated	Unannotated	Unannotated
ASV05169	89.1547	0.0293949	-0.743031	0.854068	Proteobacteria	Alphaproteobacteria	Unannotated	Unannotated	Unannotated	Unannotated
ASV12996	89.204	0.0294208	-0.79861	0.205353	Proteobacteria	Alphaproteobacteria	Caulobacterales	Hyphomonadaceae	Hyphomonas	Unannotated
ASV21007	89.36	0.029482	-0.657073	0.979181	Proteobacteria	Alphaproteobacteria	Rhodospirillales	Rhodospirillaceae	Unannotated	Unannotated
ASV25503	89.7916	0.0296342	-0.689303	0.89704	Proteobacteria	Gammaproteobacteria	Unannotated	Unannotated	Unannotated	Unannotated
ASV19727	89.8927	0.0296774	-0.762758	0.823686	Proteobacteria	Gammaproteobacteria	Unannotated	Unannotated	Unannotated	Unannotated
ASV26340	89.9403	0.0297029	-1.52453	0.25775	Proteobacteria	Gammaproteobacteria	Unannotated	Unannotated	Unannotated	Unannotated
ASV13653	90.0247	0.0297406	2.35348	-0.690842	Proteobacteria	Alphaproteobacteria	Unannotated	Unannotated	Unannotated	Unannotated
ASV24359	90.0539	0.0297601	-0.774222	0.698332	Proteobacteria	Deltaproteobacteria	Myxococcales	Unannotated	Unannotated	Unannotated
ASV02056	90.0745	0.0297767	-0.600918	0.335145	Spirochaetes	Spirochaetia	Spirochaetales	Spirochaetaceae	Spirochaeta	Unannotated
ASV19895	90.1336	0.0298061	-0.654293	0.757475	Proteobacteria	Alphaproteobacteria	Kordiimonadales	Unannotated	Unannotated	Unannotated
ASV14468	90.3696	0.029894	1.54112	-0.245684	Verrucomicrobia	Verrucomicrobiae	Verrucomicrobiales	Verrucomicrobiaceae	Unannotated	Unannotated
ASV05775	90.3666	0.0299029	-0.752816	0.0862558	Proteobacteria	Alphaproteobacteria	Alphaproteobacteria_incertae_sedis	Geminicoccus	Unannotated	Unannotated
ASV25858	90.9561	0.030108	-0.625322	0.657591	Proteobacteria	Gammaproteobacteria	Unannotated	Unannotated	Unannotated	Unannotated
ASV14544	91.6732	0.0303554	-0.645786	1.04391	Verrucomicrobia	Verrucomicrobiae	Verrucomicrobiales	Verrucomicrobiaceae	Unannotated	Unannotated
ASV04123	91.8438	0.0304219	-0.745906	0.73767	Planctomycetes	Planctomycetia	Unannotated	Unannotated	Unannotated	Unannotated
ASV19164	92.1284	0.0305263	1.44653	-0.738026	Bacteroidetes	Flavobacteriia	Flavobacteriales	Flavobacteriaceae	Unannotated	Unannotated
ASV05382	92.1084	0.0305298	-0.572527	1.10478	Bacteroidetes	Unannotated	Unannotated	Unannotated	Unannotated	Unannotated
ASV31436	92.1083	0.0305399	-0.642546	0.759764	Proteobacteria	Deltaproteobacteria	Desulfobacterales	Desulfobulbaceae	Unannotated	Unannotated
ASV11496	92.3936	0.0306446	0.889809	-0.892248	Proteobacteria	Alphaproteobacteria	Caulobacterales	Hyphomonadaceae	Unannotated	Unannotated
ASV26118	92.5772	0.0307157	-0.780544	1.4204	Proteobacteria	Gammaproteobacteria	Gammaproteobacteria_incertae_sedis	Halioglobus	Unannotated	Unannotated
ASV19946	92.6215	0.0307406	-0.697133	0.994797	Proteobacteria	Alphaproteobacteria	Kordiimonadales	Kordiimonadaceae	Kordiimonas	Unannotated
ASV33718	92.8659	0.030832	-0.718932	0.657796	Bacteroidetes	Unannotated	Unannotated	Unannotated	Unannotated	Unannotated
ASV14794	92.8681	0.030843	-1.1203	0.605645	Verrucomicrobia	Verrucomicrobiae	Verrucomicrobiales	Verrucomicrobiaceae	Unannotated	Unannotated
ASV25408	92.9203	0.0308705	-0.637496	1.00714	Proteobacteria	Gammaproteobacteria	Unannotated	Unannotated	Unannotated	Unannotated
ASV04505	93.1337	0.0309517	-0.677851	0.974124	Cyanobacteria/Chloroplast	Cyanobacteria	Family_IV	GpIV	Unannotated	Unannotated
ASV22607	93.1236	0.0309586	1.24888	-0.768568	Proteobacteria	Alphaproteobacteria	Rhodobacterales	Rhodobacteraceae	Unannotated	Unannotated
ASV22091	93.1142	0.0309658	-0.705036	0.940654	Proteobacteria	Alphaproteobacteria	Rhodobacterales	Rhodobacteraceae	Unannotated	Unannotated
ASV25493	93.1309	0.0309817	-1.12394	0.462978	Proteobacteria	Gammaproteobacteria	Unannotated	Unannotated	Unannotated	Unannotated
ASV21652	93.1743	0.0310064	-0.753436	0.802449	Acidobacteria	Acidobacteria_Gp10	Gp10	Unannotated	Unannotated	Unannotated
ASV17497	93.4522	0.0311093	-0.613979	1.0763	Proteobacteria	Unannotated	Unannotated	Unannotated	Unannotated	Unannotated
ASV37738	93.6517	0.031186	-0.811055	1.14575	Ignavibacteriae	Ignavibacteria	Ignavibacteriales	Ignavibacteriaceae	Unannotated	Unannotated
ASV11477	93.6455	0.0311944	-0.71674	0.932753	Proteobacteria	Alphaproteobacteria	Caulobacterales	Hyphomonadaceae	Hirschia	maritima
ASV28490	93.6466	0.0312051	-0.576431	1.1075	Bacteroidetes	Unannotated	Unannotated	Unannotated	Unannotated	Unannotated
ASV27445	94.0041	0.0313347	-0.570436	1.28053	Bacteroidetes	Unannotated	Unannotated	Unannotated	Unannotated	Unannotated
ASV26151	94.0334	0.0313549	-0.585136	1.4345	Proteobacteria	Gammaproteobacteria	Oceanospirillales	Oceanospirillales_incertae_sedis	Pseudohongiella	Unannotated
ASV32963	94.5847	0.0315493	-0.705122	1.04015	Proteobacteria	Gammaproteobacteria	Unannotated	Unannotated	Unannotated	Unannotated
ASV23077	94.5605	0.0315517	-0.535863	1.08577	Proteobacteria	Alphaproteobacteria	Rhodobacterales	Rhodobacteraceae	Unannotated	Unannotated
ASV27742	95.1296	0.0317522	-0.697795	0.355638	Bacteroidetes	Sphingobacteriia	Sphingobacteriales	Saprospiraceae	Unannotated	Unannotated
ASV01108	95.1456	0.0317681	-0.621481	1.36366	Chloroflexi	Unannotated	Unannotated	Unannotated	Unannotated	Unannotated
ASV30652	95.3203	0.0318371	-1.06815	0.221671	Bacteroidetes	Unannotated	Unannotated	Unannotated	Unannotated	Unannotated
ASV33208	95.4294	0.0318842	-1.04754	0.596931	Proteobacteria	Gammaproteobacteria	Alteromonadales	Colwelliaceae	Unannotated	Unannotated
ASV20396	95.4934	0.0319162	0.447468	-1.19091	Proteobacteria	Alphaproteobacteria	Rhodobacterales	Rhodobacteraceae	Unannotated	Unannotated
ASV18430	95.7558	0.0320146	-0.601726	1.30158	Bacteroidetes	Flavobacteriia	Flavobacteriales	Flavobacteriaceae	Aquimarina	Unannotated
ASV23380	95.779	0.0320331	-0.704572	0.641137	Proteobacteria	Gammaproteobacteria	Unannotated	Unannotated	Unannotated	Unannotated
ASV16818	95.9421	0.0320984	-0.580535	1.0108	Proteobacteria	Gammaproteobacteria	Alteromonadales	Unannotated	Unannotated	Unannotated
ASV18964	96.0555	0.0321471	0.114815	-1.61357	Bacteroidetes	Flavobacteriia	Flavobacteriales	Flavobacteriaceae	Psychroflexus	Unannotated
ASV29642	96.13	0.0321828	1.39872	-0.280379	Bacteroidetes	Unannotated	Unannotated	Unannotated	Unannotated	Unannotated
ASV08620	96.5581	0.0323369	-0.733241	0.482738	Proteobacteria	Gammaproteobacteria	Unannotated	Unannotated	Unannotated	Unannotated
ASV29113	96.5397	0.0323416	-0.952534	1.98835	Bacteroidetes	Sphingobacteriia	Sphingobacteriales	Saprospiraceae	Unannotated	Unannotated
ASV02311	96.5417	0.0323531	-0.594501	1.04853	Actinobacteria	Actinobacteria	Unannotated	Unannotated	Unannotated	Unannotated
ASV26723	96.5682	0.0323729	-0.760439	0.80172	Proteobacteria	Gammaproteobacteria	Unannotated	Unannotated	Unannotated	Unannotated
ASV20973	96.8902	0.0324917	-0.591985	0.517239	Proteobacteria	Alphaproteobacteria	Rhodospirillales	Rhodospirillaceae	Pelagibius	Unannotated
ASV30654	97.0755	0.0325648	-0.676101	1.30945	Bacteroidetes	Cytophagia	Cytophagales	Unannotated	Unannotated	Unannotated
ASV18324	97.1114	0.0325877	0.866596	0.268581	Bacteroidetes	Flavobacteriia	Flavobacteriales	Flavobacteriaceae	Unannotated	Unannotated
ASV19935	97.1781	0.0326211	-0.568025	1.06435	Proteobacteria	Alphaproteobacteria	Kordiimonadales	Unannotated	Unannotated	Unannotated
ASV20858	97.3499	0.0326897	-0.839739	0.667092	Proteobacteria	Alphaproteobacteria	Rhodospirillales	Rhodospirillaceae	Unannotated	Unannotated
ASV40225	97.3496	0.0327006	-0.760281	0.618807	Proteobacteria	Gammaproteobacteria	Chromatiales	Unannotated	Unannotated	Unannotated
ASV32685	97.3422	0.0327091	-0.607255	1.03342	Proteobacteria	Gammaproteobacteria	Unannotated	Unannotated	Unannotated	Unannotated
ASV18315	97.5957	0.0328053	0.747626	0.285448	Bacteroidetes	Flavobacteriia	Flavobacteriales	Flavobacteriaceae	Unannotated	Unannotated
ASV30563	97.6524	0.0328354	-0.698072	0.763788	Bacteroidetes	Cytophagia	Cytophagales	Flammeovirgaceae	Unannotated	Unannotated
ASV16787	97.6352	0.0328406	-0.614481	1.23947	Proteobacteria	Gammaproteobacteria	Unannotated	Unannotated	Unannotated	Unannotated
ASV30361	97.7558	0.0328923	-1.36087	0.299491	Bacteroidetes	Cytophagia	Cytophagales	Unannotated	Unannotated	Unannotated
ASV23093	97.7952	0.0329166	1.2593	-0.623514	Proteobacteria	Alphaproteobacteria	Rhodobacterales	Rhodobacteraceae	Unannotated	Unannotated
ASV21040	97.8125	0.0329335	-0.675897	0.914648	Nitrospinae	Nitrospinia	Nitrospinales	Nitrospinaceae	Nitrospina	Unannotated
ASV24302	98.1244	0.0330496	0.298142	-1.56352	Bacteroidetes	Cytophagia	Cytophagales	Flammeovirgaceae	Unannotated	Unannotated
ASV24470	98.2891	0.0331163	-0.715993	0.49753	Proteobacteria	Deltaproteobacteria	Myxococcales	Nannocystaceae	Plesiocystis	Unannotated
ASV08561	98.6398	0.0332456	-0.841248	0.81814	Proteobacteria	Unannotated	Unannotated	Unannotated	Unannotated	Unannotated
ASV25048	98.7492	0.0332937	-0.691672	0.912386	Proteobacteria	Gammaproteobacteria	Chromatiales	Unannotated	Unannotated	Unannotated
ASV37407	98.8528	0.0333399	-0.735867	0.899338	Acidobacteria	Acidobacteria_Gp3	Gp3	Unannotated	Unannotated	Unannotated
ASV21883	99.0303	0.033411	-0.811495	0.554313	Proteobacteria	Alphaproteobacteria	Rhodobacterales	Rhodobacteraceae	Unannotated	Unannotated
ASV22428	99.1321	0.0334567	-0.804788	0.447799	Proteobacteria	Alphaproteobacteria	Rhodospirillales	Rhodospirillaceae	Unannotated	Unannotated
ASV24410	99.2724	0.0335153	-0.641539	1.29754	Proteobacteria	Deltaproteobacteria	Myxococcales	Unannotated	Unannotated	Unannotated
ASV32642	99.2596	0.0335223	-0.708143	0.705122	Proteobacteria	Gammaproteobacteria	Unannotated	Unannotated	Unannotated	Unannotated
ASV09357	99.6231	0.0336564	-0.746964	0.350971	Verrucomicrobia	Unannotated	Unannotated	Unannotated	Unannotated	Unannotated
ASV22069	99.7714	0.0337179	0.290607	-1.22307	Proteobacteria	Alphaproteobacteria	Unannotated	Unannotated	Unannotated	Unannotated
ASV02404	99.8451	0.0337543	-0.668229	1.0152	Actinobacteria	Actinobacteria	Acidimicrobiales	Iamiaceae	Unannotated	Unannotated
ASV21033	100.021	0.0338253	-0.73597	1.09286	Proteobacteria	Alphaproteobacteria	Unannotated	Unannotated	Unannotated	Unannotated
ASV26839	100.052	0.0338469	-0.659351	0.919482	Proteobacteria	Gammaproteobacteria	Alteromonadales	Colwelliaceae	Unannotated	Unannotated
ASV23961	100.287	0.0339382	-0.631095	1.13167	Proteobacteria	Deltaproteobacteria	Unannotated	Unannotated	Unannotated	Unannotated
ASV39213	100.547	0.0340375	-0.570907	1.25433	Firmicutes	Clostridia	Clostridiales	Clostridiaceae_1	Unannotated	Unannotated
ASV33329	100.516	0.0340385	-0.722872	0.796541	Proteobacteria	Gammaproteobacteria	Unannotated	Unannotated	Unannotated	Unannotated
ASV12441	100.602	0.0340792	-0.603812	0.563377	Proteobacteria	Alphaproteobacteria	Rhizobiales	Unannotated	Unannotated	Unannotated
ASV11507	100.607	0.0340925	-0.922396	0.234713	Proteobacteria	Alphaproteobacteria	Unannotated	Unannotated	Unannotated	Unannotated
ASV18421	100.619	0.0341082	-0.327062	0.749407	Bacteroidetes	Flavobacteriia	Flavobacteriales	Flavobacteriaceae	Aquimarina	Unannotated
ASV20102	100.616	0.0341188	-0.583375	1.09671	Proteobacteria	Gammaproteobacteria	Unannotated	Unannotated	Unannotated	Unannotated
ASV24236	100.716	0.0341641	-1.09625	-0.0198373	Bacteroidetes	Flavobacteriia	Flavobacteriales	Flavobacteriaceae	Maribacter	Unannotated
ASV32625	100.826	0.0342131	-1.00653	-0.100275	Proteobacteria	Gammaproteobacteria	Unannotated	Unannotated	Unannotated	Unannotated
ASV09303	100.793	0.0342136	-1.0007	0.634653	Verrucomicrobia	Unannotated	Unannotated	Unannotated	Unannotated	Unannotated
ASV23088	100.809	0.0342305	0.842878	-0.378009	Proteobacteria	Alphaproteobacteria	Rhodobacterales	Rhodobacteraceae	Unannotated	Unannotated
ASV27741	101.011	0.034311	-0.678933	0.929486	Bacteroidetes	Sphingobacteriia	Sphingobacteriales	Saprospiraceae	Portibacter	Unannotated
ASV33546	101.087	0.0343483	-0.221014	1.5849	Bacteroidetes	Sphingobacteriia	Sphingobacteriales	Saprospiraceae	Unannotated	Unannotated
ASV30794	101.951	0.0346537	-0.746567	0.83191	Bacteroidetes	Cytophagia	Cytophagales	Flammeovirgaceae	Unannotated	Unannotated
ASV13588	102.208	0.0347526	1.0926	-0.54058	Proteobacteria	Alphaproteobacteria	Unannotated	Unannotated	Unannotated	Unannotated
ASV30762	102.239	0.034775	-0.680875	0.787285	Bacteroidetes	Cytophagia	Cytophagales	Flammeovirgaceae	Unannotated	Unannotated
ASV11471	102.724	0.034952	-0.971213	0.686884	Proteobacteria	Alphaproteobacteria	Caulobacterales	Hyphomonadaceae	Hirschia	Unannotated
ASV25321	102.804	0.0349912	-0.796694	0.837302	Proteobacteria	Gammaproteobacteria	Unannotated	Unannotated	Unannotated	Unannotated
ASV22798	103.275	0.0351636	0.659187	-1.30313	Proteobacteria	Alphaproteobacteria	Rhodobacterales	Rhodobacteraceae	Unannotated	Unannotated
ASV09339	103.43	0.0352281	-0.865524	0.459378	Verrucomicrobia	Unannotated	Unannotated	Unannotated	Unannotated	Unannotated
ASV28151	103.536	0.0352762	1.25062	-0.803562	Bacteroidetes	Sphingobacteriia	Sphingobacteriales	Unannotated	Unannotated	Unannotated
ASV05410	103.672	0.0353346	-0.557098	0.928287	Bacteroidetes	Unannotated	Unannotated	Unannotated	Unannotated	Unannotated
ASV27790	103.854	0.0354088	-0.781984	0.611111	Bacteroidetes	Sphingobacteriia	Sphingobacteriales	Saprospiraceae	Unannotated	Unannotated
ASV32924	103.962	0.0354578	-0.5555	1.28275	Proteobacteria	Gammaproteobacteria	Alteromonadales	Alteromonadaceae	Haliea	Unannotated
ASV33677	104.196	0.0355498	-0.834893	0.691032	Bacteroidetes	Cytophagia	Cytophagales	Unannotated	Unannotated	Unannotated
ASV24294	104.208	0.0355657	-0.867123	0.810646	Bacteroidetes	Cytophagia	Cytophagales	Unannotated	Unannotated	Unannotated
ASV25323	104.417	0.0356494	-0.524333	1.51563	Proteobacteria	Gammaproteobacteria	Unannotated	Unannotated	Unannotated	Unannotated
ASV31912	105.129	0.0359046	-0.883469	0.072224	Proteobacteria	Deltaproteobacteria	Bdellovibrionales	Bacteriovoracaceae	Peredibacter	Unannotated
ASV32561	105.16	0.0359274	-1.10887	1.04689	Proteobacteria	Gammaproteobacteria	Vibrionales	Vibrionaceae	Vibrio	Unannotated
ASV22630	105.399	0.0360214	1.06977	-0.540231	Proteobacteria	Alphaproteobacteria	Rhodobacterales	Rhodobacteraceae	Unannotated	Unannotated
ASV22871	105.643	0.0361171	1.58075	-0.0821772	Proteobacteria	Alphaproteobacteria	Rhodobacterales	Rhodobacteraceae	Unannotated	Unannotated
ASV28277	105.654	0.0361335	-0.567935	1.06914	Bacteroidetes	Flavobacteriia	Flavobacteriales	Flavobacteriaceae	Unannotated	Unannotated
ASV22301	105.748	0.0361778	1.38648	-0.660939	Proteobacteria	Alphaproteobacteria	Rhodobacterales	Rhodobacteraceae	Unannotated	Unannotated
ASV17902	106.176	0.0363369	-0.612864	0.777404	Verrucomicrobia	Opitutae	Unannotated	Unannotated	Unannotated	Unannotated
ASV26195	106.807	0.0365653	-0.767807	0.924897	Proteobacteria	Gammaproteobacteria	Unannotated	Unannotated	Unannotated	Unannotated
ASV14817	106.832	0.0365865	-1.79471	-0.157697	Verrucomicrobia	Verrucomicrobiae	Verrucomicrobiales	Verrucomicrobiaceae	Unannotated	Unannotated
ASV11891	107.194	0.0367227	-0.865773	0.211771	Proteobacteria	Alphaproteobacteria	Rhodospirillales	Rhodospirillaceae	Unannotated	Unannotated
ASV27594	107.263	0.0367591	1.28218	-0.568189	Bacteroidetes	Sphingobacteriia	Sphingobacteriales	Saprospiraceae	Unannotated	Unannotated
ASV19971	108.03	0.0370345	2.18411	-0.957797	Proteobacteria	Alphaproteobacteria	Sphingomonadales	Erythrobacteraceae	Unannotated	Unannotated
ASV33001	108.171	0.0370957	0.775003	-0.109688	Proteobacteria	Gammaproteobacteria	Oceanospirillales	Halomonadaceae	Halomonas	Unannotated
ASV33046	108.208	0.0371211	-0.711902	0.822603	Proteobacteria	Gammaproteobacteria	Unannotated	Unannotated	Unannotated	Unannotated
ASV18674	108.394	0.0371977	0.634643	0.0823827	Bacteroidetes	Flavobacteriia	Flavobacteriales	Flavobacteriaceae	Unannotated	Unannotated
ASV05705	108.412	0.0372165	-0.800667	0.784014	Proteobacteria	Alphaproteobacteria	Unannotated	Unannotated	Unannotated	Unannotated
ASV17545	108.471	0.0372498	-0.802871	0.661787	Bacteroidetes	Unannotated	Unannotated	Unannotated	Unannotated	Unannotated
ASV17414	108.51	0.0372759	-1.13881	0.656949	Proteobacteria	Alphaproteobacteria	Rhodospirillales	Rhodospirillaceae	Unannotated	Unannotated
ASV05122	109.453	0.0376126	-0.600171	1.14198	Proteobacteria	Alphaproteobacteria	Unannotated	Unannotated	Unannotated	Unannotated
ASV22895	110.13	0.0378584	0.696279	-1.06138	Proteobacteria	Alphaproteobacteria	Rhodobacterales	Rhodobacteraceae	Unannotated	Unannotated
ASV28034	110.105	0.0378626	-0.557195	0.885215	Bacteroidetes	Sphingobacteriia	Sphingobacteriales	Saprospiraceae	Unannotated	Unannotated
ASV02234	110.449	0.0379943	-1.19311	0.276228	Actinobacteria	Actinobacteria	Acidimicrobiales	Acidimicrobiaceae	Ilumatobacter	Unannotated
ASV23951	110.645	0.0380748	-0.606648	1.12323	Bacteroidetes	Cytophagia	Cytophagales	Flammeovirgaceae	Reichenbachiella	Unannotated
ASV20959	110.782	0.0381351	-0.691867	1.14695	Proteobacteria	Alphaproteobacteria	Rhodospirillales	Rhodospirillaceae	Unannotated	Unannotated
ASV20341	110.764	0.038142	-0.775797	0.791869	Proteobacteria	Alphaproteobacteria	Sneathiellales	Sneathiellaceae	Sneathiella	Unannotated
ASV32132	111.028	0.038246	-1.39227	0.334039	Proteobacteria	Gammaproteobacteria	Unannotated	Unannotated	Unannotated	Unannotated
ASV33817	111.19	0.0383149	-0.880294	0.690324	Proteobacteria	Deltaproteobacteria	Myxococcales	Unannotated	Unannotated	Unannotated
ASV32852	111.275	0.0383574	-0.737401	0.714933	Proteobacteria	Gammaproteobacteria	Unannotated	Unannotated	Unannotated	Unannotated
ASV22718	111.251	0.0383624	-0.595043	1.27457	Proteobacteria	Alphaproteobacteria	Rhodobacterales	Rhodobacteraceae	Unannotated	Unannotated
ASV28035	111.318	0.0383988	-0.742777	0.417882	Bacteroidetes	Sphingobacteriia	Sphingobacteriales	Saprospiraceae	Unannotated	Unannotated
ASV12447	111.353	0.0384239	-0.605566	0.913747	Proteobacteria	Alphaproteobacteria	Rhizobiales	Unannotated	Unannotated	Unannotated
ASV19228	111.579	0.0385154	-0.478239	0.885252	Cyanobacteria/Chloroplast	Unannotated	Unannotated	Unannotated	Unannotated	Unannotated
ASV02268	111.772	0.0385953	-0.666632	0.70838	Actinobacteria	Actinobacteria	Unannotated	Unannotated	Unannotated	Unannotated
ASV32812	111.845	0.0386337	-0.60326	0.988388	Proteobacteria	Gammaproteobacteria	Unannotated	Unannotated	Unannotated	Unannotated
ASV35906	111.911	0.0386699	-0.648819	1.03707	Acidobacteria	Acidobacteria_Gp10	Gp10	Unannotated	Unannotated	Unannotated
ASV23102	111.897	0.0386785	-0.835986	0.0441104	Proteobacteria	Alphaproteobacteria	Rhodobacterales	Rhodobacteraceae	Unannotated	Unannotated
ASV30294	112.091	0.0387589	-0.547807	0.781707	Bacteroidetes	Cytophagia	Cytophagales	Flammeovirgaceae	Unannotated	Unannotated
ASV22188	112.081	0.0387689	-1.54189	-0.0221749	Proteobacteria	Alphaproteobacteria	Rhodobacterales	Rhodobacteraceae	Unannotated	Unannotated
ASV15936	112.42	0.0388998	0.246304	-0.911911	Proteobacteria	Unannotated	Unannotated	Unannotated	Unannotated	Unannotated
ASV12770	112.603	0.0389765	-0.629218	1.15257	Proteobacteria	Alphaproteobacteria	Unannotated	Unannotated	Unannotated	Unannotated
ASV27496	112.679	0.0390164	-0.612412	0.878718	Bacteroidetes	Sphingobacteriia	Sphingobacteriales	Saprospiraceae	Lewinella	Unannotated
ASV26535	112.708	0.0390398	-0.846792	0.323798	Proteobacteria	Gammaproteobacteria	Gammaproteobacteria_incertae_sedis	Halioglobus	Unannotated	Unannotated
ASV12885	112.695	0.039049	-0.591422	0.920804	Proteobacteria	Alphaproteobacteria	Rhizobiales	Unannotated	Unannotated	Unannotated
ASV21951	112.895	0.0391317	-0.831051	1.41708	Proteobacteria	Alphaproteobacteria	Unannotated	Unannotated	Unannotated	Unannotated
ASV18682	112.9	0.0391469	0.777438	0.181916	Bacteroidetes	Flavobacteriia	Flavobacteriales	Flavobacteriaceae	Unannotated	Unannotated
ASV25445	113.376	0.0393257	-0.795357	0.722538	Proteobacteria	Gammaproteobacteria	Unannotated	Unannotated	Unannotated	Unannotated
ASV07982	113.746	0.0394678	-0.44199	0.528178	Proteobacteria	Gammaproteobacteria	Unannotated	Unannotated	Unannotated	Unannotated
ASV28086	113.843	0.0395149	-0.6238	0.788409	Bacteroidetes	Sphingobacteriia	Sphingobacteriales	Saprospiraceae	Unannotated	Unannotated
ASV06088	113.867	0.0395371	-0.368077	1.27754	Actinobacteria	Actinobacteria	Acidimicrobiales	Unannotated	Unannotated	Unannotated
ASV05371	113.907	0.0395647	-0.874699	0.889854	Bacteroidetes	Unannotated	Unannotated	Unannotated	Unannotated	Unannotated
ASV11517	114.039	0.0396245	0.198752	-1.55476	Proteobacteria	Alphaproteobacteria	Rhodobacterales	Rhodobacteraceae	Unannotated	Unannotated
ASV33053	114.258	0.0397143	-0.302355	0.932479	Proteobacteria	Gammaproteobacteria	Unannotated	Unannotated	Unannotated	Unannotated
ASV30925	114.235	0.0397199	-0.68963	0.80282	Bacteroidetes	Cytophagia	Cytophagales	Flammeovirgaceae	Unannotated	Unannotated
ASV34512	114.441	0.0398057	-0.0150721	-1.00828	Proteobacteria	Unannotated	Unannotated	Unannotated	Unannotated	Unannotated
ASV30606	114.434	0.0398168	-0.713688	0.138875	Bacteroidetes	Cytophagia	Cytophagales	Unannotated	Unannotated	Unannotated
ASV23336	114.885	0.039988	-0.706216	1.23931	Proteobacteria	Gammaproteobacteria	Unannotated	Unannotated	Unannotated	Unannotated
ASV12594	115.017	0.0400478	-0.855482	0.412729	Proteobacteria	Alphaproteobacteria	Rhodobacterales	Rhodobacteraceae	Pseudovibrio	japonicus
ASV23549	114.978	0.0400482	-0.293705	1.26809	Bacteroidetes	Unannotated	Unannotated	Unannotated	Unannotated	Unannotated
ASV25576	115.209	0.0401425	-0.759278	0.549159	Proteobacteria	Gammaproteobacteria	Unannotated	Unannotated	Unannotated	Unannotated
ASV23006	116.098	0.0404663	-0.789077	0.441123	Proteobacteria	Alphaproteobacteria	Rhodobacterales	Rhodobacteraceae	Loktanella	Unannotated
ASV31754	116.227	0.0405256	-0.743557	0.667403	Proteobacteria	Deltaproteobacteria	Myxococcales	Unannotated	Unannotated	Unannotated
ASV20970	116.563	0.0406567	-0.451949	0.815397	Proteobacteria	Alphaproteobacteria	Rhodospirillales	Rhodospirillaceae	Pelagibius	Unannotated
ASV38178	116.776	0.0407453	-0.723759	0.661902	Bacteroidetes	Unannotated	Unannotated	Unannotated	Unannotated	Unannotated
ASV02263	117.178	0.0408997	-1.37157	0.112253	Actinobacteria	Actinobacteria	Unannotated	Unannotated	Unannotated	Unannotated
ASV24180	117.228	0.0409314	0.716192	-0.854022	Bacteroidetes	Flavobacteriia	Flavobacteriales	Flavobacteriaceae	Unannotated	Unannotated
ASV26863	117.193	0.0409336	-0.49968	1.09686	Proteobacteria	Gammaproteobacteria	Unannotated	Unannotated	Unannotated	Unannotated
ASV23865	117.415	0.0410257	1.4602	-0.480023	Bacteroidetes	Unannotated	Unannotated	Unannotated	Unannotated	Unannotated
ASV33506	118.288	0.041345	-0.588163	1.14866	Bacteroidetes	Sphingobacteriia	Sphingobacteriales	Saprospiraceae	Unannotated	Unannotated
ASV02314	118.386	0.0413938	-0.819463	0.644783	Actinobacteria	Actinobacteria	Acidimicrobiales	Unannotated	Unannotated	Unannotated
ASV26696	118.352	0.0413962	-0.930766	0.670653	Proteobacteria	Gammaproteobacteria	Alteromonadales	Unannotated	Unannotated	Unannotated
ASV21414	118.594	0.0414953	-0.997812	0.783551	Proteobacteria	Alphaproteobacteria	Rhodospirillales	Rhodospirillaceae	Unannotated	Unannotated
ASV27831	118.993	0.0416495	-0.249278	1.48719	Bacteroidetes	Sphingobacteriia	Sphingobacteriales	Saprospiraceae	Unannotated	Unannotated
ASV14793	119.191	0.0417335	-0.627224	0.768888	Verrucomicrobia	Verrucomicrobiae	Verrucomicrobiales	Verrucomicrobiaceae	Unannotated	Unannotated
ASV26248	119.233	0.041763	-1.06388	0.0120888	Proteobacteria	Gammaproteobacteria	Unannotated	Unannotated	Unannotated	Unannotated
ASV05111	119.559	0.0418917	-0.690837	0.481166	Proteobacteria	Alphaproteobacteria	Unannotated	Unannotated	Unannotated	Unannotated
ASV32645	119.549	0.0419029	-0.634454	0.456392	Proteobacteria	Gammaproteobacteria	Alteromonadales	Alteromonadales_incertae_sedis	Teredinibacter	Unannotated
ASV13355	119.816	0.0420111	0.824635	-0.559369	Proteobacteria	Alphaproteobacteria	Unannotated	Unannotated	Unannotated	Unannotated
ASV19980	119.863	0.0420424	-0.6493	1.32813	Proteobacteria	Alphaproteobacteria	Sphingomonadales	Erythrobacteraceae	Altererythrobacter	ishigakiensis
ASV02454	119.92	0.0420773	-0.79779	0.609039	Chloroflexi	Caldilineae	Caldilineales	Caldilineaceae	Litorilinea	Unannotated
ASV22072	119.887	0.0420803	-0.661795	0.879999	Proteobacteria	Alphaproteobacteria	Unannotated	Unannotated	Unannotated	Unannotated
ASV32796	119.911	0.0421034	-0.448127	1.60762	Proteobacteria	Gammaproteobacteria	Alteromonadales	Unannotated	Unannotated	Unannotated
ASV28273	119.952	0.0421329	-1.11625	0.0642549	Bacteroidetes	Flavobacteriia	Flavobacteriales	Flavobacteriaceae	Tenacibaculum	Unannotated
ASV02243	120.069	0.0421886	-1.23717	0.141471	Actinobacteria	Actinobacteria	Acidimicrobiales	Acidimicrobiaceae	Ilumatobacter	Unannotated
ASV30259	120.087	0.0422099	-0.703135	0.819832	Bacteroidetes	Cytophagia	Cytophagales	Unannotated	Unannotated	Unannotated
ASV21029	120.151	0.0422471	-0.591421	1.63322	Proteobacteria	Alphaproteobacteria	Unannotated	Unannotated	Unannotated	Unannotated
ASV29066	120.454	0.0423687	-0.833371	0.214479	Bacteroidetes	Unannotated	Unannotated	Unannotated	Unannotated	Unannotated
ASV20994	120.717	0.042476	-0.855817	0.64498	Proteobacteria	Alphaproteobacteria	Rhodospirillales	Unannotated	Unannotated	Unannotated
ASV19983	121.054	0.0426095	-2.11189	-0.277502	Proteobacteria	Alphaproteobacteria	Sphingomonadales	Sphingomonadaceae	Unannotated	Unannotated
ASV10765	121.161	0.0426624	1.61863	-0.512203	Proteobacteria	Alphaproteobacteria	Parvularculales	Parvularculaceae	Unannotated	Unannotated
ASV20110	121.313	0.0427309	-0.6298	1.33181	Proteobacteria	Gammaproteobacteria	Unannotated	Unannotated	Unannotated	Unannotated
ASV20941	121.772	0.0429078	-0.404092	1.31914	Proteobacteria	Alphaproteobacteria	Unannotated	Unannotated	Unannotated	Unannotated
ASV27920	121.903	0.042969	0.495185	-0.254992	Bacteroidetes	Sphingobacteriia	Sphingobacteriales	Saprospiraceae	Unannotated	Unannotated
ASV30888	122.039	0.0430322	-0.735567	0.595041	Bacteroidetes	Cytophagia	Cytophagales	Flammeovirgaceae	Reichenbachiella	Unannotated
ASV25582	122.108	0.0430717	-1.236	0.464149	Proteobacteria	Gammaproteobacteria	Unannotated	Unannotated	Unannotated	Unannotated
ASV21887	122.509	0.0432282	0.59578	-0.642747	Proteobacteria	Alphaproteobacteria	Rhodobacterales	Rhodobacteraceae	Unannotated	Unannotated
ASV21423	122.667	0.0432994	-0.8165	1.01524	Proteobacteria	Alphaproteobacteria	Rhodospirillales	Rhodospirillaceae	Unannotated	Unannotated
ASV32978	123.24	0.0435171	-0.778559	0.603918	Proteobacteria	Gammaproteobacteria	Chromatiales	Unannotated	Unannotated	Unannotated
ASV22354	123.261	0.0435397	-0.683333	0.796178	Proteobacteria	Alphaproteobacteria	Caulobacterales	Hyphomonadaceae	Unannotated	Unannotated
ASV33209	123.572	0.0436652	-0.646409	0.427763	Proteobacteria	Gammaproteobacteria	Alteromonadales	Colwelliaceae	Unannotated	Unannotated
ASV33666	123.653	0.0437091	-0.598948	1.32855	Bacteroidetes	Cytophagia	Cytophagales	Unannotated	Unannotated	Unannotated
ASV37827	123.748	0.0437583	-0.619001	1.24625	Firmicutes	Clostridia	Clostridiales	Peptostreptococcaceae	Romboutsia	sedimentorum
ASV11461	123.752	0.0437752	-1.02634	0.287496	Proteobacteria	Alphaproteobacteria	Rhodospirillales	Rhodospirillaceae	Unannotated	Unannotated
ASV12126	123.761	0.0437937	-0.312025	0.603851	Proteobacteria	Alphaproteobacteria	Rhodospirillales	Rhodospirillaceae	Unannotated	Unannotated
ASV31191	124.17	0.0439539	-0.639922	1.30971	Proteobacteria	Deltaproteobacteria	Myxococcales	Unannotated	Unannotated	Unannotated
ASV12099	124.206	0.0439823	-0.705905	1.91099	Proteobacteria	Alphaproteobacteria	Rhodospirillales	Rhodospirillaceae	Unannotated	Unannotated
ASV40251	124.435	0.0440788	-1.29353	0.388233	Proteobacteria	Gammaproteobacteria	Chromatiales	Unannotated	Unannotated	Unannotated
ASV33756	124.45	0.0440999	-0.503511	0.998578	Bacteroidetes	Cytophagia	Cytophagales	Unannotated	Unannotated	Unannotated
ASV17431	124.527	0.0441429	-1.26702	0.368596	Proteobacteria	Alphaproteobacteria	Rhodospirillales	Rhodospirillaceae	Unannotated	Unannotated
ASV24273	125.563	0.0445258	-0.67869	0.854345	Bacteroidetes	Flavobacteriia	Flavobacteriales	Cryomorphaceae	Unannotated	Unannotated
ASV10811	126.067	0.0447206	-0.660696	0.561023	Proteobacteria	Alphaproteobacteria	Parvularculales	Parvularculaceae	Parvularcula	Unannotated
ASV30789	126.587	0.0449207	-1.26975	0.191065	Bacteroidetes	Cytophagia	Cytophagales	Flammeovirgaceae	Unannotated	Unannotated
ASV26322	127.103	0.04512	-0.881546	0.313913	Proteobacteria	Gammaproteobacteria	Alteromonadales	Alteromonadaceae	Haliea	Unannotated
ASV40253	127.466	0.0452648	-0.712069	0.595921	Proteobacteria	Gammaproteobacteria	Chromatiales	Unannotated	Unannotated	Unannotated
ASV25506	127.631	0.0453396	-0.839975	0.332268	Proteobacteria	Gammaproteobacteria	Unannotated	Unannotated	Unannotated	Unannotated
ASV22787	127.607	0.0453471	-0.625284	1.39339	Proteobacteria	Alphaproteobacteria	Rhodobacterales	Rhodobacteraceae	Unannotated	Unannotated
ASV20627	127.581	0.0453541	-0.627541	0.907629	Acidobacteria	Acidobacteria_Gp10	Gp10	Unannotated	Unannotated	Unannotated
ASV03656	127.676	0.0454041	1.97496	-0.576674	Proteobacteria	Unannotated	Unannotated	Unannotated	Unannotated	Unannotated
ASV22255	127.634	0.0454051	-0.262034	1.33921	Proteobacteria	Alphaproteobacteria	Unannotated	Unannotated	Unannotated	Unannotated
ASV19884	127.661	0.0454309	-0.668644	1.32691	Proteobacteria	Alphaproteobacteria	Unannotated	Unannotated	Unannotated	Unannotated
ASV08090	127.869	0.0455213	-1.59368	0.645093	Proteobacteria	Gammaproteobacteria	Oceanospirillales	Oceanospirillaceae	Marinomonas	Unannotated
ASV28152	128.431	0.0457376	1.36535	-0.592765	Bacteroidetes	Unannotated	Unannotated	Unannotated	Unannotated	Unannotated
ASV23754	128.389	0.0457387	-0.65701	1.17568	Bacteroidetes	Flavobacteriia	Flavobacteriales	Unannotated	Unannotated	Unannotated
ASV36320	128.369	0.0457482	-0.640532	1.0591	Proteobacteria	Deltaproteobacteria	Desulfobacterales	Desulfobacteraceae	Unannotated	Unannotated
ASV32281	128.968	0.0459779	-0.740786	0.71095	Proteobacteria	Deltaproteobacteria	Desulfovibrionales	Desulfovibrionaceae	Desulfovibrio	Unannotated
ASV24074	129.271	0.0461023	-1.1679	0.426747	Proteobacteria	Gammaproteobacteria	Alteromonadales	Colwelliaceae	Thalassotalea	Unannotated
ASV33204	129.497	0.0461995	-0.567439	0.806644	Proteobacteria	Gammaproteobacteria	Alteromonadales	Colwelliaceae	Unannotated	Unannotated
ASV11531	129.542	0.0462321	-0.937606	0.55494	Proteobacteria	Alphaproteobacteria	Rhodobacterales	Rhodobacteraceae	Unannotated	Unannotated
ASV33154	129.582	0.0462629	0.813906	-0.075868	Proteobacteria	Gammaproteobacteria	Alteromonadales	Shewanellaceae	Shewanella	Unannotated
ASV20408	129.564	0.0462729	-0.168296	1.01836	Proteobacteria	Alphaproteobacteria	Unannotated	Unannotated	Unannotated	Unannotated
ASV28480	129.546	0.0462831	-0.569024	1.11199	Bacteroidetes	Unannotated	Unannotated	Unannotated	Unannotated	Unannotated
ASV22627	129.691	0.0463515	-1.26847	0.0850929	Proteobacteria	Alphaproteobacteria	Rhodobacterales	Rhodobacteraceae	Unannotated	Unannotated
ASV38300	129.787	0.0464023	-0.642296	0.778699	Proteobacteria	Unannotated	Unannotated	Unannotated	Unannotated	Unannotated
ASV21327	129.811	0.0464274	-0.673802	1.17361	Acidobacteria	Acidobacteria_Gp10	Gp10	Unannotated	Unannotated	Unannotated
ASV25016	130.145	0.0465634	-0.752892	1.02729	Proteobacteria	Gammaproteobacteria	Unannotated	Unannotated	Unannotated	Unannotated
ASV28400	130.127	0.0465737	-0.579962	1.1794	Bacteroidetes	Flavobacteriia	Flavobacteriales	Flavobacteriaceae	Unannotated	Unannotated
ASV22754	130.397	0.0466871	0.951592	-0.760675	Proteobacteria	Alphaproteobacteria	Rhodobacterales	Rhodobacteraceae	Unannotated	Unannotated
ASV18529	130.457	0.0467254	-0.964362	0.366829	Bacteroidetes	Flavobacteriia	Flavobacteriales	Flavobacteriaceae	Bizionia	Unannotated
ASV32522	130.74	0.0468433	-0.928299	1.03417	Proteobacteria	Gammaproteobacteria	Vibrionales	Vibrionaceae	Photobacterium	Unannotated
ASV14357	131.277	0.0470528	-0.724922	1.25184	Proteobacteria	Alphaproteobacteria	Caulobacterales	Hyphomonadaceae	Unannotated	Unannotated
ASV30107	131.309	0.0470811	0.786382	-0.72283	Bacteroidetes	Cytophagia	Cytophagales	Unannotated	Unannotated	Unannotated
ASV22410	131.412	0.0471348	-0.58174	1.40744	Proteobacteria	Alphaproteobacteria	Rhodospirillales	Rhodospirillaceae	Unannotated	Unannotated
ASV22441	131.923	0.0473353	-0.734506	1.11843	Proteobacteria	Alphaproteobacteria	Unannotated	Unannotated	Unannotated	Unannotated
ASV19180	132.55	0.0475771	1.45167	-0.620884	Bacteroidetes	Flavobacteriia	Flavobacteriales	Flavobacteriaceae	Unannotated	Unannotated
ASV28200	132.541	0.047591	-0.543611	0.833191	Bacteroidetes	Sphingobacteriia	Sphingobacteriales	Saprospiraceae	Unannotated	Unannotated
ASV30132	132.717	0.0476715	0.923498	-0.781403	Bacteroidetes	Cytophagia	Cytophagales	Unannotated	Unannotated	Unannotated
ASV26899	132.692	0.0476795	-1.05692	0.420658	Proteobacteria	Gammaproteobacteria	Unannotated	Unannotated	Unannotated	Unannotated
ASV31396	133.201	0.0478797	-0.747965	0.87491	Proteobacteria	Deltaproteobacteria	Desulfobacterales	Desulfobulbaceae	Unannotated	Unannotated
ASV26412	133.409	0.0479715	-0.150319	0.623915	Proteobacteria	Gammaproteobacteria	Unannotated	Unannotated	Unannotated	Unannotated
ASV14881	133.395	0.0479838	-0.58882	0.957708	Verrucomicrobia	Verrucomicrobiae	Verrucomicrobiales	Rubritaleaceae	Rubritalea	Unannotated
ASV20896	133.634	0.0480872	-0.539295	1.05362	Proteobacteria	Alphaproteobacteria	Rhodospirillales	Unannotated	Unannotated	Unannotated
ASV20969	133.805	0.0481658	-0.650897	1.2854	Proteobacteria	Alphaproteobacteria	Rhodospirillales	Rhodospirillaceae	Unannotated	Unannotated
ASV22430	133.951	0.0482358	-0.639779	0.51686	Proteobacteria	Alphaproteobacteria	Rhodospirillales	Rhodospirillaceae	Unannotated	Unannotated
ASV11861	134.088	0.0483027	0.956756	-0.800782	Proteobacteria	Unannotated	Unannotated	Unannotated	Unannotated	Unannotated
ASV33305	134.699	0.0485403	-0.632134	0.977167	Proteobacteria	Gammaproteobacteria	Unannotated	Unannotated	Unannotated	Unannotated
ASV30566	134.729	0.0485686	0.78378	-0.54741	Bacteroidetes	Unannotated	Unannotated	Unannotated	Unannotated	Unannotated
ASV19880	134.716	0.0485812	1.34792	-0.10757	Proteobacteria	Alphaproteobacteria	Sphingomonadales	Erythrobacteraceae	Erythrobacter	Unannotated
ASV19711	134.829	0.0486394	-1.2268	0.721337	Proteobacteria	Gammaproteobacteria	Unannotated	Unannotated	Unannotated	Unannotated
ASV23196	135.314	0.0488321	0.274275	-0.76901	Proteobacteria	Alphaproteobacteria	Rhodobacterales	Rhodobacteraceae	Unannotated	Unannotated
ASV21929	135.375	0.0488718	-1.14112	0.287387	Proteobacteria	Alphaproteobacteria	Unannotated	Unannotated	Unannotated	Unannotated
ASV23154	135.401	0.0488988	-0.159846	1.37952	Proteobacteria	Alphaproteobacteria	Rhodobacterales	Rhodobacteraceae	Unannotated	Unannotated
ASV32256	135.883	0.0490908	-0.64531	0.590679	Proteobacteria	Gammaproteobacteria	Unannotated	Unannotated	Unannotated	Unannotated
ASV25772	136.057	0.0491713	-0.363214	1.16395	Proteobacteria	Gammaproteobacteria	Unannotated	Unannotated	Unannotated	Unannotated
ASV22740	136.227	0.0492506	-0.864633	-0.12351	Proteobacteria	Alphaproteobacteria	Rhodobacterales	Rhodobacteraceae	Unannotated	Unannotated
ASV03755	137.309	0.0496596	-0.665193	0.998022	Acidobacteria	Acidobacteria_Gp17	Gp17	Unannotated	Unannotated	Unannotated
ASV05692	137.365	0.0496978	-0.926513	0.133413	Proteobacteria	Alphaproteobacteria	Unannotated	Unannotated	Unannotated	Unannotated
ASV15560	137.416	0.0497342	1.15099	-0.68603	Proteobacteria	Unannotated	Unannotated	Unannotated	Unannotated	Unannotated
ASV29465	137.37	0.0497358	-0.456549	0.930112	Bacteroidetes	Flavobacteriia	Flavobacteriales	Cryomorphaceae	Unannotated	Unannotated
ASV26495	138.147	0.0500352	-0.680428	1.19627	Proteobacteria	Gammaproteobacteria	Arenicellales	Arenicellaceae	Arenicella	Unannotated
ASV06006	138.552	0.0501999	-0.428615	0.956334	Actinobacteria	Actinobacteria	Unannotated	Unannotated	Unannotated	Unannotated
ASV23185	139.076	0.0504081	-0.407885	0.73277	Proteobacteria	Alphaproteobacteria	Rhodobacterales	Rhodobacteraceae	Unannotated	Unannotated
ASV22883	139.452	0.0505627	-0.914791	0.505808	Proteobacteria	Alphaproteobacteria	Rhodobacterales	Rhodobacteraceae	Unannotated	Unannotated
ASV26297	139.598	0.0506339	-0.703884	0.819764	Proteobacteria	Gammaproteobacteria	Alteromonadales	Alteromonadaceae	Haliea	Unannotated
ASV25420	139.608	0.0506561	-0.701608	0.913431	Proteobacteria	Gammaproteobacteria	Unannotated	Unannotated	Unannotated	Unannotated
ASV20867	140.024	0.0508253	-1.05658	0.596212	Proteobacteria	Alphaproteobacteria	Rhodospirillales	Rhodospirillaceae	Unannotated	Unannotated
ASV12113	140.257	0.0509286	0.25295	0.867702	Proteobacteria	Alphaproteobacteria	Rhodospirillales	Unannotated	Unannotated	Unannotated
ASV10696	140.621	0.0510791	-0.419735	0.921527	Proteobacteria	Alphaproteobacteria	Parvularculales	Parvularculaceae	Parvularcula	Unannotated
ASV17928	140.645	0.0511066	1.03235	-0.676765	Verrucomicrobia	Opitutae	Puniceicoccales	Puniceicoccaceae	Coraliomargarita	Unannotated
ASV22103	140.64	0.0511231	-0.784369	1.13862	Proteobacteria	Alphaproteobacteria	Rhodospirillales	Unannotated	Unannotated	Unannotated
ASV08699	140.624	0.051136	0.956921	0.0371344	Proteobacteria	Gammaproteobacteria	Unannotated	Unannotated	Unannotated	Unannotated
ASV28642	141.229	0.0513747	-0.722293	0.778828	Bacteroidetes	Sphingobacteriia	Sphingobacteriales	Saprospiraceae	Unannotated	Unannotated
ASV30820	141.356	0.0514395	-0.766836	0.963872	Bacteroidetes	Cytophagia	Cytophagales	Flammeovirgaceae	Unannotated	Unannotated
ASV22290	141.447	0.0514914	-0.740918	1.02219	Proteobacteria	Alphaproteobacteria	Caulobacterales	Hyphomonadaceae	Unannotated	Unannotated
ASV20939	141.599	0.0515656	-0.863887	1.23407	Proteobacteria	Alphaproteobacteria	Unannotated	Unannotated	Unannotated	Unannotated
ASV10815	142.01	0.051734	0.881733	-0.810431	Proteobacteria	Alphaproteobacteria	Parvularculales	Parvularculaceae	Parvularcula	Unannotated
ASV22652	142.137	0.051799	-0.662029	0.648491	Proteobacteria	Alphaproteobacteria	Rhodobacterales	Rhodobacteraceae	Unannotated	Unannotated
ASV28644	142.535	0.0519631	-0.593318	0.889303	Bacteroidetes	Sphingobacteriia	Sphingobacteriales	Unannotated	Unannotated	Unannotated
ASV23386	143.256	0.052245	-0.95282	0.124583	Proteobacteria	Gammaproteobacteria	Alteromonadales	Alteromonadales_incertae_sedis	Unannotated	Unannotated
ASV23104	143.273	0.0522704	-1.20007	0.204249	Proteobacteria	Alphaproteobacteria	Rhodobacterales	Rhodobacteraceae	Unannotated	Unannotated
ASV14007	143.383	0.0523294	-0.796716	0.820253	Proteobacteria	Deltaproteobacteria	Bdellovibrionales	Bacteriovoracaceae	Halobacteriovorax	Unannotated
ASV26534	143.616	0.0524336	-0.6322	1.14687	Proteobacteria	Gammaproteobacteria	Arenicellales	Arenicellaceae	Arenicella	Unannotated
ASV40227	143.839	0.0525343	-0.742441	0.45312	Proteobacteria	Gammaproteobacteria	Unannotated	Unannotated	Unannotated	Unannotated
ASV25011	144.024	0.052621	-0.853599	0.534009	Proteobacteria	Gammaproteobacteria	Unannotated	Unannotated	Unannotated	Unannotated
ASV26870	144.19	0.0527009	0.971725	-0.800859	Proteobacteria	Gammaproteobacteria	Unannotated	Unannotated	Unannotated	Unannotated
ASV30435	144.325	0.0527698	-0.61743	1.29591	Bacteroidetes	Cytophagia	Cytophagales	Flammeovirgaceae	Reichenbachiella	Unannotated
ASV24250	144.318	0.0527864	0.836056	-0.77566	Bacteroidetes	Flavobacteriia	Flavobacteriales	Flavobacteriaceae	Unannotated	Unannotated
ASV10851	144.362	0.052822	1.7012	-0.53129	Proteobacteria	Alphaproteobacteria	Parvularculales	Parvularculaceae	Parvularcula	Unannotated
ASV18794	144.416	0.0528611	1.11674	-0.271927	Bacteroidetes	Unannotated	Unannotated	Unannotated	Unannotated	Unannotated
ASV26213	144.523	0.0529194	-1.19645	0.528087	Proteobacteria	Gammaproteobacteria	Oceanospirillales	Oceanospirillales_incertae_sedis	Pseudohongiella	Unannotated
ASV01030	145.296	0.053222	-0.680038	0.505077	Chloroflexi	Unannotated	Unannotated	Unannotated	Unannotated	Unannotated
ASV19235	145.281	0.053236	-0.486498	1.32158	Bacteroidetes	Flavobacteriia	Flavobacteriales	Flavobacteriaceae	Unannotated	Unannotated
ASV18508	145.825	0.0534551	1.22328	-0.694663	Bacteroidetes	Flavobacteriia	Flavobacteriales	Flavobacteriaceae	Unannotated	Unannotated
ASV22584	145.788	0.053461	0.712548	-0.374065	Proteobacteria	Alphaproteobacteria	Rhodobacterales	Rhodobacteraceae	Unannotated	Unannotated
ASV26784	146.259	0.0536534	-0.661581	0.546716	Proteobacteria	Gammaproteobacteria	Unannotated	Unannotated	Unannotated	Unannotated
ASV26153	146.805	0.0538732	-0.670438	0.948065	Proteobacteria	Gammaproteobacteria	Unannotated	Unannotated	Unannotated	Unannotated
ASV02280	147.065	0.0539886	-1.41093	0.165298	Actinobacteria	Actinobacteria	Unannotated	Unannotated	Unannotated	Unannotated
ASV23440	147.296	0.0540933	-1.62026	0.509172	Bacteroidetes	Flavobacteriia	Flavobacteriales	Flavobacteriaceae	Actibacter	Unannotated
ASV05421	147.331	0.054126	-0.665665	0.545954	Bacteroidetes	Unannotated	Unannotated	Unannotated	Unannotated	Unannotated
ASV27860	147.888	0.0543506	-0.514881	0.744672	Bacteroidetes	Sphingobacteriia	Sphingobacteriales	Saprospiraceae	Unannotated	Unannotated
ASV22264	148.343	0.054538	-0.210384	1.16029	Proteobacteria	Alphaproteobacteria	Unannotated	Unannotated	Unannotated	Unannotated
ASV26580	148.309	0.0545454	-0.337563	1.21394	Proteobacteria	Gammaproteobacteria	Arenicellales	Arenicellaceae	Arenicella	Unannotated
ASV33220	148.418	0.0546058	-0.800248	1.6037	Proteobacteria	Gammaproteobacteria	Alteromonadales	Colwelliaceae	Unannotated	Unannotated
ASV25475	148.688	0.0547252	-0.461811	1.21906	Proteobacteria	Gammaproteobacteria	Unannotated	Unannotated	Unannotated	Unannotated
ASV14819	149.008	0.0548631	-0.612824	0.503021	Verrucomicrobia	Verrucomicrobiae	Verrucomicrobiales	Verrucomicrobiaceae	Unannotated	Unannotated
ASV19726	149.138	0.0549311	-0.680752	0.673058	Proteobacteria	Gammaproteobacteria	Unannotated	Unannotated	Unannotated	Unannotated
ASV12891	149.557	0.0551058	-1.17962	0.181197	Proteobacteria	Alphaproteobacteria	Rhizobiales	Rhizobiales_incertae_sedis	Bauldia	Unannotated
ASV11922	149.656	0.0551624	-0.847151	0.482618	Proteobacteria	Alphaproteobacteria	Unannotated	Unannotated	Unannotated	Unannotated
ASV18398	150.303	0.0554213	-0.805213	0.599756	Bacteroidetes	Flavobacteriia	Flavobacteriales	Flavobacteriaceae	Aquimarina	Unannotated
ASV19043	150.572	0.055541	-0.613431	0.989022	Bacteroidetes	Unannotated	Unannotated	Unannotated	Unannotated	Unannotated
ASV14379	150.69	0.0556052	0.650169	-0.829878	Proteobacteria	Alphaproteobacteria	Unannotated	Unannotated	Unannotated	Unannotated
ASV04004	150.703	0.0556305	-0.408122	1.08806	Planctomycetes	Planctomycetia	Planctomycetales	Planctomycetaceae	Rhodopirellula	Unannotated
ASV26348	150.738	0.0556638	-0.74746	0.975764	Proteobacteria	Gammaproteobacteria	Unannotated	Unannotated	Unannotated	Unannotated
ASV18413	151.482	0.0559595	0.965041	-0.578927	Bacteroidetes	Flavobacteriia	Flavobacteriales	Flavobacteriaceae	Unannotated	Unannotated
ASV05765	151.568	0.0560117	1.0934	-0.485845	Proteobacteria	Alphaproteobacteria	Unannotated	Unannotated	Unannotated	Unannotated
ASV25936	151.664	0.0560681	-0.932888	-0.0784644	Proteobacteria	Gammaproteobacteria	Alteromonadales	Alteromonadaceae	Unannotated	Unannotated
ASV28464	151.696	0.0561007	-0.561723	1.25898	Bacteroidetes	Unannotated	Unannotated	Unannotated	Unannotated	Unannotated
ASV36038	151.85	0.0561784	-0.676145	0.879045	Acidobacteria	Acidobacteria_Gp21	Gp21	Unannotated	Unannotated	Unannotated
ASV33214	151.991	0.0562514	-0.612253	0.559489	Proteobacteria	Gammaproteobacteria	Alteromonadales	Colwelliaceae	Colwellia	Unannotated
ASV23444	152.628	0.056508	-0.954412	0.283457	Bacteroidetes	Flavobacteriia	Flavobacteriales	Flavobacteriaceae	Unannotated	Unannotated
ASV22196	152.644	0.0565347	0.908935	-0.783671	Proteobacteria	Alphaproteobacteria	Rhodobacterales	Rhodobacteraceae	Unannotated	Unannotated
ASV09819	152.854	0.0566334	1.07616	-0.839511	Proteobacteria	Unannotated	Unannotated	Unannotated	Unannotated	Unannotated
ASV22770	152.817	0.0566407	0.770605	-0.703578	Proteobacteria	Alphaproteobacteria	Rhodobacterales	Rhodobacteraceae	Unannotated	Unannotated
ASV21892	153.137	0.0567803	-0.983961	0.792308	Proteobacteria	Alphaproteobacteria	Rhizobiales	Unannotated	Unannotated	Unannotated
ASV32821	153.443	0.0569151	-0.779492	0.376433	Proteobacteria	Gammaproteobacteria	Unannotated	Unannotated	Unannotated	Unannotated
ASV27949	153.71	0.0570352	-0.616772	0.864838	Bacteroidetes	Sphingobacteriia	Sphingobacteriales	Unannotated	Unannotated	Unannotated
ASV25995	154.237	0.057252	-0.813462	0.425282	Proteobacteria	Gammaproteobacteria	Unannotated	Unannotated	Unannotated	Unannotated
ASV19107	154.448	0.0573516	-0.626638	0.186625	Bacteroidetes	Flavobacteriia	Flavobacteriales	Flavobacteriaceae	Unannotated	Unannotated
ASV22202	155.57	0.0577899	-0.617183	0.411959	Proteobacteria	Alphaproteobacteria	Rhodobacterales	Rhodobacteraceae	Unannotated	Unannotated
ASV22388	155.996	0.0579697	-0.855202	0.334922	Proteobacteria	Alphaproteobacteria	Rhodospirillales	Rhodospirillaceae	Unannotated	Unannotated
ASV05540	156.427	0.0581514	-0.77697	0.206928	Bacteroidetes	Unannotated	Unannotated	Unannotated	Unannotated	Unannotated
ASV28123	156.589	0.0582333	0.645044	-0.896498	Bacteroidetes	Sphingobacteriia	Sphingobacteriales	Saprospiraceae	Lewinella	Unannotated
ASV14572	156.538	0.0582359	-0.887324	0.174497	Verrucomicrobia	Verrucomicrobiae	Verrucomicrobiales	Verrucomicrobiaceae	Roseibacillus	persicicus
ASV23005	156.484	0.0582374	-0.579918	0.263243	Proteobacteria	Alphaproteobacteria	Rhodobacterales	Rhodobacteraceae	Unannotated	Unannotated
ASV22156	156.56	0.0582876	1.02129	-0.707828	Proteobacteria	Alphaproteobacteria	Rhodobacterales	Rhodobacteraceae	Unannotated	Unannotated
ASV25088	156.766	0.0583858	-0.656159	1.19549	Proteobacteria	Gammaproteobacteria	Unannotated	Unannotated	Unannotated	Unannotated
ASV17909	157.006	0.058497	-0.742766	0.115592	Verrucomicrobia	Opitutae	Puniceicoccales	Puniceicoccaceae	Coraliomargarita	Unannotated
ASV23869	157.129	0.0585648	1.40074	-0.546413	Bacteroidetes	Sphingobacteriia	Sphingobacteriales	Rhodothermaceae	Unannotated	Unannotated
ASV26007	157.185	0.0586073	-0.895162	0.452885	Proteobacteria	Gammaproteobacteria	Unannotated	Unannotated	Unannotated	Unannotated
ASV23014	157.157	0.0586187	0.396713	-0.912058	Proteobacteria	Alphaproteobacteria	Rhodobacterales	Rhodobacteraceae	Unannotated	Unannotated
ASV22938	157.206	0.0586589	-0.680433	0.596426	Proteobacteria	Alphaproteobacteria	Rhodobacterales	Rhodobacteraceae	Unannotated	Unannotated
ASV17819	157.437	0.058767	-0.617668	0.508004	Verrucomicrobia	Opitutae	Puniceicoccales	Puniceicoccaceae	Unannotated	Unannotated
ASV23920	157.584	0.0588441	-0.644145	0.573019	Bacteroidetes	Sphingobacteriia	Sphingobacteriales	Rhodothermaceae	Unannotated	Unannotated
ASV18548	158	0.0590212	-0.600664	1.26352	Bacteroidetes	Flavobacteriia	Flavobacteriales	Flavobacteriaceae	Unannotated	Unannotated
ASV20414	158.498	0.0592296	-0.71387	0.349629	Proteobacteria	Alphaproteobacteria	Unannotated	Unannotated	Unannotated	Unannotated
ASV16806	158.502	0.0592532	-0.854826	0.168614	Proteobacteria	Gammaproteobacteria	Unannotated	Unannotated	Unannotated	Unannotated
ASV25801	158.662	0.0593351	-0.880931	0.173166	Proteobacteria	Gammaproteobacteria	Unannotated	Unannotated	Unannotated	Unannotated
ASV21429	159.21	0.0595621	-0.818171	0.418974	Proteobacteria	Alphaproteobacteria	Rhodospirillales	Rhodospirillaceae	Unannotated	Unannotated
ASV24161	159.255	0.0596013	-0.679863	0.976706	Bacteroidetes	Flavobacteriia	Flavobacteriales	Flavobacteriaceae	Unannotated	Unannotated
ASV13036	159.358	0.0596623	0.819541	-0.758977	Proteobacteria	Alphaproteobacteria	Caulobacterales	Hyphomonadaceae	Ponticaulis	Unannotated
ASV18313	159.462	0.0597236	0.439908	-0.103445	Bacteroidetes	Flavobacteriia	Flavobacteriales	Flavobacteriaceae	Unannotated	Unannotated
ASV28482	159.616	0.0598037	-1.2282	-0.0398555	Bacteroidetes	Unannotated	Unannotated	Unannotated	Unannotated	Unannotated
ASV26919	159.613	0.059825	-0.746455	0.714678	Proteobacteria	Gammaproteobacteria	Unannotated	Unannotated	Unannotated	Unannotated
ASV33965	159.569	0.059831	-0.656954	0.38591	Proteobacteria	Deltaproteobacteria	Myxococcales	Nannocystaceae	Unannotated	Unannotated
ASV05529	159.953	0.0599974	-0.674709	0.730587	Bacteroidetes	Unannotated	Unannotated	Unannotated	Unannotated	Unannotated
ASV19731	160.164	0.0600991	-1.22897	0.135562	Proteobacteria	Gammaproteobacteria	Unannotated	Unannotated	Unannotated	Unannotated
ASV22092	160.303	0.0601738	-0.675138	0.379331	Proteobacteria	Alphaproteobacteria	Rhodobacterales	Rhodobacteraceae	Rhodovulum	Unannotated
ASV30542	160.243	0.0601738	-0.790266	0.264202	Bacteroidetes	Cytophagia	Cytophagales	Flammeovirgaceae	Fabibacter	Unannotated
ASV23441	160.236	0.060194	-0.721957	0.404437	Bacteroidetes	Flavobacteriia	Flavobacteriales	Flavobacteriaceae	Unannotated	Unannotated
ASV27670	160.265	0.0602273	-0.691391	0.521413	Bacteroidetes	Sphingobacteriia	Sphingobacteriales	Saprospiraceae	Unannotated	Unannotated
ASV33757	160.397	0.0602996	-0.844735	0.0410708	Bacteroidetes	Cytophagia	Cytophagales	Unannotated	Unannotated	Unannotated
ASV17985	160.743	0.0604525	-0.0597587	-1.50794	Verrucomicrobia	Opitutae	Puniceicoccales	Puniceicoccaceae	Unannotated	Unannotated
ASV32424	160.832	0.0605085	-0.908815	0.340661	Proteobacteria	Gammaproteobacteria	Alteromonadales	Alteromonadaceae	Aestuariibacter	Unannotated
ASV15031	161.314	0.0607127	-0.732405	0.224701	Verrucomicrobia	Verrucomicrobiae	Verrucomicrobiales	Verrucomicrobiaceae	Unannotated	Unannotated
ASV25950	161.253	0.0607128	-0.847515	0.668815	Proteobacteria	Gammaproteobacteria	Unannotated	Unannotated	Unannotated	Unannotated
ASV03453	161.265	0.06074	-0.773869	0.521569	Proteobacteria	Deltaproteobacteria	Myxococcales	Unannotated	Unannotated	Unannotated
ASV20214	161.358	0.060798	-0.765973	0.625341	Proteobacteria	Unannotated	Unannotated	Unannotated	Unannotated	Unannotated
ASV20996	161.346	0.0608164	-0.707219	0.814288	Proteobacteria	Alphaproteobacteria	Rhodospirillales	Unannotated	Unannotated	Unannotated
ASV13761	161.767	0.060998	-0.732646	0.648007	Proteobacteria	Deltaproteobacteria	Bdellovibrionales	Bacteriovoracaceae	Halobacteriovorax	Unannotated
ASV11057	161.717	0.0610021	-0.732307	0.329773	Planctomycetes	Planctomycetia	Planctomycetales	Planctomycetaceae	Unannotated	Unannotated
ASV25421	161.671	0.0610078	-0.800533	1.25946	Proteobacteria	Gammaproteobacteria	Unannotated	Unannotated	Unannotated	Unannotated
ASV22749	161.645	0.0610212	-1.28327	-0.369138	Proteobacteria	Alphaproteobacteria	Rhodobacterales	Rhodobacteraceae	Unannotated	Unannotated
ASV21784	161.849	0.061121	-0.444692	1.09813	Proteobacteria	Alphaproteobacteria	Unannotated	Unannotated	Unannotated	Unannotated
ASV10704	161.793	0.0611233	-0.25296	1.4889	Proteobacteria	Alphaproteobacteria	Parvularculales	Parvularculaceae	Parvularcula	Unannotated
ASV25798	161.957	0.0612082	-0.442264	1.41096	Proteobacteria	Gammaproteobacteria	Unannotated	Unannotated	Unannotated	Unannotated
ASV25000	162.209	0.0613266	-0.945996	1.07716	Proteobacteria	Gammaproteobacteria	Unannotated	Unannotated	Unannotated	Unannotated
ASV03454	162.182	0.0613396	-0.73241	0.4067	Proteobacteria	Deltaproteobacteria	Myxococcales	Polyangiaceae	Unannotated	Unannotated
ASV24309	162.276	0.0613983	-0.757275	0.459432	Bacteroidetes	Cytophagia	Cytophagales	Unannotated	Unannotated	Unannotated
ASV21901	162.388	0.061464	-0.604864	0.5895	Proteobacteria	Alphaproteobacteria	Rhodobacterales	Rhodobacteraceae	Unannotated	Unannotated
ASV11021	162.452	0.0615114	-0.725593	0.830512	Planctomycetes	Planctomycetia	Planctomycetales	Planctomycetaceae	Unannotated	Unannotated
ASV25315	162.549	0.0615716	-0.439497	0.407775	Proteobacteria	Gammaproteobacteria	Unannotated	Unannotated	Unannotated	Unannotated
ASV40264	163.459	0.0619398	-0.615374	0.564092	Proteobacteria	Gammaproteobacteria	Chromatiales	Unannotated	Unannotated	Unannotated
ASV27825	163.493	0.0619762	-0.564881	1.14797	Bacteroidetes	Sphingobacteriia	Sphingobacteriales	Saprospiraceae	Unannotated	Unannotated
ASV21953	163.831	0.0621279	-0.666731	0.641952	Proteobacteria	Alphaproteobacteria	Unannotated	Unannotated	Unannotated	Unannotated
ASV13104	163.993	0.0622128	-0.631794	0.29892	Proteobacteria	Alphaproteobacteria	Unannotated	Unannotated	Unannotated	Unannotated
ASV27830	163.947	0.0622191	-0.810524	-0.074014	Bacteroidetes	Sphingobacteriia	Sphingobacteriales	Saprospiraceae	Unannotated	Unannotated
ASV36177	163.947	0.0622425	-0.788038	0.345399	Proteobacteria	Gammaproteobacteria	Unannotated	Unannotated	Unannotated	Unannotated
ASV20377	164.075	0.0623149	-0.721929	0.91751	Proteobacteria	Alphaproteobacteria	Unannotated	Unannotated	Unannotated	Unannotated
ASV05533	164.276	0.062415	-0.921801	0.176994	Bacteroidetes	Unannotated	Unannotated	Unannotated	Unannotated	Unannotated
ASV03668	164.278	0.0624394	-0.967069	-0.158548	Proteobacteria	Unannotated	Unannotated	Unannotated	Unannotated	Unannotated
ASV12044	164.318	0.0624783	1.19465	-0.317092	Proteobacteria	Alphaproteobacteria	Rhodobacterales	Rhodobacteraceae	Pseudovibrio	Unannotated
ASV27623	164.457	0.062555	0.284718	-0.951854	Bacteroidetes	Sphingobacteriia	Sphingobacteriales	Saprospiraceae	Unannotated	Unannotated
ASV19092	164.579	0.062625	-0.696	1.11725	Bacteroidetes	Flavobacteriia	Flavobacteriales	Flavobacteriaceae	Unannotated	Unannotated
ASV15473	164.528	0.0626295	1.27115	-0.829262	Proteobacteria	Unannotated	Unannotated	Unannotated	Unannotated	Unannotated
ASV22399	164.493	0.06264	-0.644563	0.656535	Proteobacteria	Alphaproteobacteria	Rhodospirillales	Rhodospirillaceae	Unannotated	Unannotated
ASV29838	164.506	0.062669	-0.727173	0.429109	Proteobacteria	Unannotated	Unannotated	Unannotated	Unannotated	Unannotated
ASV32543	164.644	0.0627454	-1.1206	0.963178	Proteobacteria	Gammaproteobacteria	Vibrionales	Vibrionaceae	Vibrio	Unannotated
ASV25195	164.671	0.0627795	-0.862578	0.257303	Proteobacteria	Gammaproteobacteria	Unannotated	Unannotated	Unannotated	Unannotated
ASV30642	164.627	0.0627869	-0.638857	0.702907	Bacteroidetes	Cytophagia	Cytophagales	Flammeovirgaceae	Unannotated	Unannotated
ASV30911	164.579	0.0627925	1.10066	-0.440761	Bacteroidetes	Cytophagia	Cytophagales	Flammeovirgaceae	Fulvivirga	Unannotated
ASV32670	164.699	0.0628622	-0.615967	0.482988	Proteobacteria	Gammaproteobacteria	Unannotated	Unannotated	Unannotated	Unannotated
ASV13357	164.648	0.0628669	-0.708235	0.4913	Proteobacteria	Alphaproteobacteria	Unannotated	Unannotated	Unannotated	Unannotated
ASV18321	164.652	0.0628921	0.930937	0.394803	Bacteroidetes	Flavobacteriia	Flavobacteriales	Flavobacteriaceae	Unannotated	Unannotated
ASV25765	164.592	0.0628934	-0.649487	0.777091	Proteobacteria	Gammaproteobacteria	Unannotated	Unannotated	Unannotated	Unannotated
ASV04457	164.99	0.0630697	1.25825	-0.652343	Cyanobacteria/Chloroplast	Cyanobacteria	Unannotated	Unannotated	Unannotated	Unannotated
ASV12967	165.621	0.0633349	-0.301467	1.20902	Proteobacteria	Alphaproteobacteria	Unannotated	Unannotated	Unannotated	Unannotated
ASV25746	165.56	0.063336	-0.640121	0.991411	Proteobacteria	Gammaproteobacteria	Unannotated	Unannotated	Unannotated	Unannotated
ASV32732	165.771	0.0634407	-0.540937	0.928466	Proteobacteria	Gammaproteobacteria	Chromatiales	Unannotated	Unannotated	Unannotated
ASV31885	165.913	0.0635196	-0.631145	0.822192	Proteobacteria	Deltaproteobacteria	Bdellovibrionales	Bacteriovoracaceae	Peredibacter	Unannotated
ASV22613	166.24	0.0636693	-0.675362	0.927815	Proteobacteria	Alphaproteobacteria	Rhodobacterales	Rhodobacteraceae	Unannotated	Unannotated
ASV15714	166.192	0.0636751	-0.664853	0.841248	Proteobacteria	Unannotated	Unannotated	Unannotated	Unannotated	Unannotated
ASV23345	166.323	0.0637499	-0.828388	0.444318	Proteobacteria	Gammaproteobacteria	Unannotated	Unannotated	Unannotated	Unannotated
ASV04011	166.318	0.0637723	-0.996155	-0.316512	Planctomycetes	Planctomycetia	Planctomycetales	Planctomycetaceae	Rhodopirellula	Unannotated
ASV08014	166.423	0.063837	-0.535107	0.555619	Proteobacteria	Gammaproteobacteria	Unannotated	Unannotated	Unannotated	Unannotated
ASV25481	166.391	0.063849	-0.672048	0.686405	Proteobacteria	Gammaproteobacteria	Unannotated	Unannotated	Unannotated	Unannotated
ASV29278	166.345	0.0638561	-0.60073	0.812303	Bacteroidetes	Sphingobacteriia	Sphingobacteriales	Chitinophagaceae	Unannotated	Unannotated
ASV23158	166.308	0.0638665	-0.998854	-0.00891805	Proteobacteria	Alphaproteobacteria	Rhodobacterales	Rhodobacteraceae	Unannotated	Unannotated
ASV14512	166.256	0.0638709	0.786708	-1.03619	Verrucomicrobia	Verrucomicrobiae	Verrucomicrobiales	Unannotated	Unannotated	Unannotated
ASV22053	166.305	0.0639143	-0.626171	0.673569	Proteobacteria	Alphaproteobacteria	Rhizobiales	Unannotated	Unannotated	Unannotated
ASV31980	166.261	0.0639219	-0.627881	0.834237	Proteobacteria	Unannotated	Unannotated	Unannotated	Unannotated	Unannotated
ASV02317	166.726	0.0641254	-0.607723	0.743325	Actinobacteria	Actinobacteria	Unannotated	Unannotated	Unannotated	Unannotated
ASV03939	166.85	0.0641979	-0.660157	0.201687	Planctomycetes	Planctomycetia	Planctomycetales	Planctomycetaceae	Unannotated	Unannotated
ASV16458	166.883	0.0642352	-0.688727	0.649779	Proteobacteria	Unannotated	Unannotated	Unannotated	Unannotated	Unannotated
ASV31741	167.079	0.0643353	-0.744318	0.0362588	Proteobacteria	Deltaproteobacteria	Unannotated	Unannotated	Unannotated	Unannotated
ASV26219	167.183	0.0644001	-0.668687	0.64327	Proteobacteria	Gammaproteobacteria	Unannotated	Unannotated	Unannotated	Unannotated
ASV32357	167.134	0.0644063	-0.652902	0.840088	Proteobacteria	Unannotated	Unannotated	Unannotated	Unannotated	Unannotated
ASV12854	167.095	0.0644159	-0.599339	0.899711	Proteobacteria	Alphaproteobacteria	Rhizobiales	Phyllobacteriaceae	Unannotated	Unannotated
ASV27455	167.132	0.0644552	0.189998	-1.32128	Bacteroidetes	Sphingobacteriia	Sphingobacteriales	Saprospiraceae	Unannotated	Unannotated
ASV31103	167.143	0.0644841	-0.606542	1.16386	Proteobacteria	Unannotated	Unannotated	Unannotated	Unannotated	Unannotated
ASV17570	167.109	0.0644961	-0.666605	0.261377	Bacteroidetes	Sphingobacteriia	Sphingobacteriales	Saprospiraceae	Unannotated	Unannotated
ASV21390	167.377	0.0646243	-0.626396	0.755008	Proteobacteria	Alphaproteobacteria	Rhodospirillales	Rhodospirillaceae	Unannotated	Unannotated
ASV26016	167.401	0.0646587	-0.777808	0.405173	Proteobacteria	Gammaproteobacteria	Gammaproteobacteria_incertae_sedis	Unannotated	Unannotated	Unannotated
ASV22735	167.427	0.0646936	-1.08222	0.0157949	Proteobacteria	Alphaproteobacteria	Rhodobacterales	Rhodobacteraceae	Unannotated	Unannotated
ASV07005	167.776	0.0648534	-0.569865	0.355378	Verrucomicrobia	Opitutae	Puniceicoccales	Puniceicoccaceae	Pelagicoccus	Unannotated
ASV26491	168.058	0.0649878	-0.725571	0.627044	Proteobacteria	Gammaproteobacteria	Unannotated	Unannotated	Unannotated	Unannotated
ASV23800	168.025	0.0649998	-0.607518	0.638184	Bacteroidetes	Unannotated	Unannotated	Unannotated	Unannotated	Unannotated
ASV01048	168.113	0.0650593	-0.0223237	1.65129	Chloroflexi	Unannotated	Unannotated	Unannotated	Unannotated	Unannotated
ASV14792	168.303	0.0651578	-0.871007	0.244063	Verrucomicrobia	Verrucomicrobiae	Verrucomicrobiales	Verrucomicrobiaceae	Unannotated	Unannotated
ASV14871	168.468	0.065247	-1.23633	-0.376847	Verrucomicrobia	Verrucomicrobiae	Verrucomicrobiales	Unannotated	Unannotated	Unannotated
ASV32825	168.491	0.0652813	-0.64129	0.398289	Proteobacteria	Gammaproteobacteria	Unannotated	Unannotated	Unannotated	Unannotated
ASV12013	168.641	0.0653647	-0.497293	0.60284	Proteobacteria	Unannotated	Unannotated	Unannotated	Unannotated	Unannotated
ASV07661	168.688	0.0654084	-1.45824	0.342815	Proteobacteria	Deltaproteobacteria	Unannotated	Unannotated	Unannotated	Unannotated
ASV20099	168.733	0.065451	-0.657939	0.744591	Proteobacteria	Gammaproteobacteria	Unannotated	Unannotated	Unannotated	Unannotated
ASV22926	168.743	0.0654802	0.195405	-0.86945	Proteobacteria	Alphaproteobacteria	Rhodobacterales	Rhodobacteraceae	Unannotated	Unannotated
ASV25725	168.72	0.0654967	-0.643439	0.775262	Proteobacteria	Gammaproteobacteria	Unannotated	Unannotated	Unannotated	Unannotated
ASV14599	168.766	0.0655401	-0.638193	0.879538	Verrucomicrobia	Verrucomicrobiae	Verrucomicrobiales	Verrucomicrobiaceae	Unannotated	Unannotated
ASV23812	168.975	0.065647	-0.597937	0.42651	Bacteroidetes	Unannotated	Unannotated	Unannotated	Unannotated	Unannotated
ASV26698	168.914	0.0656487	-0.892289	0.21557	Proteobacteria	Gammaproteobacteria	Unannotated	Unannotated	Unannotated	Unannotated
ASV05746	168.882	0.0656619	-0.750452	0.917412	Proteobacteria	Unannotated	Unannotated	Unannotated	Unannotated	Unannotated
ASV33566	168.828	0.0656662	-0.751342	0.644094	Bacteroidetes	Unannotated	Unannotated	Unannotated	Unannotated	Unannotated
ASV05133	168.784	0.0656745	-0.611724	1.28286	Proteobacteria	Alphaproteobacteria	Unannotated	Unannotated	Unannotated	Unannotated
ASV05906	168.829	0.0657179	-0.596298	0.814646	Bacteroidetes	Unannotated	Unannotated	Unannotated	Unannotated	Unannotated
ASV19195	168.799	0.0657318	0.968221	-0.634676	Cyanobacteria/Chloroplast	Cyanobacteria	Unannotated	Unannotated	Unannotated	Unannotated
ASV30590	168.959	0.0658195	0.535824	-0.665993	Bacteroidetes	Cytophagia	Cytophagales	Unannotated	Unannotated	Unannotated
ASV19896	169.057	0.0658835	-0.596919	0.773755	Proteobacteria	Alphaproteobacteria	Kordiimonadales	Unannotated	Unannotated	Unannotated
ASV10782	169.13	0.0659376	-0.593763	1.18944	Proteobacteria	Alphaproteobacteria	Unannotated	Unannotated	Unannotated	Unannotated
ASV26270	169.247	0.0660088	-0.713059	0.435835	Proteobacteria	Gammaproteobacteria	Unannotated	Unannotated	Unannotated	Unannotated
ASV26064	169.525	0.0661433	-1.53591	0.511982	Proteobacteria	Gammaproteobacteria	Unannotated	Unannotated	Unannotated	Unannotated
ASV23534	169.695	0.0662352	-0.585367	0.410554	Bacteroidetes	Flavobacteriia	Flavobacteriales	Flavobacteriaceae	Wenyingzhuangia	Unannotated
ASV40172	169.714	0.0662685	-0.626979	0.951252	Proteobacteria	Gammaproteobacteria	Pseudomonadales	Pseudomonadales_incertae_sedis	Dasania	Unannotated
ASV05695	169.654	0.0662713	-0.447876	1.20831	Proteobacteria	Alphaproteobacteria	Unannotated	Unannotated	Unannotated	Unannotated
ASV08886	169.665	0.0663014	-0.90909	0.208918	Proteobacteria	Gammaproteobacteria	Chromatiales	Unannotated	Unannotated	Unannotated
ASV25752	169.911	0.0664235	-0.726931	1.75187	Proteobacteria	Gammaproteobacteria	Unannotated	Unannotated	Unannotated	Unannotated
ASV20344	169.903	0.0664462	-0.46796	0.531217	Proteobacteria	Alphaproteobacteria	Sneathiellales	Sneathiellaceae	Sneathiella	Unannotated
ASV18364	169.91	0.0664749	-0.657167	0.808561	Bacteroidetes	Flavobacteriia	Flavobacteriales	Flavobacteriaceae	Unannotated	Unannotated
ASV20345	169.861	0.0664819	-0.616047	1.26409	Proteobacteria	Alphaproteobacteria	Sneathiellales	Sneathiellaceae	Sneathiella	Unannotated
ASV17448	169.805	0.0664857	-0.320261	0.654671	Proteobacteria	Unannotated	Unannotated	Unannotated	Unannotated	Unannotated
ASV26446	169.766	0.0664965	-0.654045	0.974452	Proteobacteria	Gammaproteobacteria	Oceanospirillales	Oceanospirillaceae	Unannotated	Unannotated
ASV17994	169.777	0.0665272	-1.03845	0.175973	Verrucomicrobia	Opitutae	Puniceicoccales	Puniceicoccaceae	Coraliomargarita	Unannotated
ASV01886	169.834	0.0665754	-0.689933	0.461431	Verrucomicrobia	Verrucomicrobiae	Verrucomicrobiales	Unannotated	Unannotated	Unannotated
ASV30866	169.877	0.0666183	-0.662388	0.518898	Bacteroidetes	Cytophagia	Cytophagales	Flammeovirgaceae	Reichenbachiella	Unannotated
ASV28024	169.938	0.0666683	-0.628889	0.762012	Bacteroidetes	Sphingobacteriia	Sphingobacteriales	Saprospiraceae	Unannotated	Unannotated
ASV28737	169.887	0.0666748	-0.67947	0.836632	Bacteroidetes	Unannotated	Unannotated	Unannotated	Unannotated	Unannotated
ASV26735	169.844	0.0666839	-0.745888	0.542579	Proteobacteria	Gammaproteobacteria	Unannotated	Unannotated	Unannotated	Unannotated
ASV32414	170.137	0.0668253	-0.700672	0.498132	Proteobacteria	Gammaproteobacteria	Alteromonadales	Alteromonadaceae	Aliiglaciecola	Unannotated
ASV37351	170.148	0.066856	-0.804595	0.0724015	Candidatus_Saccharibacteria	Unannotated	Unannotated	Unannotated	Unannotated	Unannotated
ASV23978	170.2	0.0669025	-0.620612	0.818024	Proteobacteria	Unannotated	Unannotated	Unannotated	Unannotated	Unannotated
ASV02204	170.209	0.0669324	-0.805924	0.410308	Planctomycetes	Planctomycetia	Planctomycetales	Planctomycetaceae	Gimesia	Unannotated
ASV21610	170.191	0.0669515	-0.579535	1.12564	Proteobacteria	Alphaproteobacteria	Unannotated	Unannotated	Unannotated	Unannotated
ASV22355	170.215	0.0669873	-0.699754	0.358019	Proteobacteria	Alphaproteobacteria	Caulobacterales	Hyphomonadaceae	Hellea	Unannotated
ASV19121	170.163	0.0669935	-0.625325	0.851011	Bacteroidetes	Flavobacteriia	Flavobacteriales	Flavobacteriaceae	Unannotated	Unannotated
ASV27796	170.122	0.0670037	-0.752363	0.625823	Bacteroidetes	Sphingobacteriia	Sphingobacteriales	Saprospiraceae	Unannotated	Unannotated
ASV26375	170.079	0.067013	-0.600936	0.750474	Proteobacteria	Gammaproteobacteria	Chromatiales	Granulosicoccaceae	Granulosicoccus	Unannotated
ASV30887	170.372	0.0671549	-0.608059	0.561594	Bacteroidetes	Cytophagia	Cytophagales	Flammeovirgaceae	Reichenbachiella	Unannotated
ASV05764	170.316	0.0671593	-0.637955	0.66882	Proteobacteria	Alphaproteobacteria	Unannotated	Unannotated	Unannotated	Unannotated
ASV14548	170.253	0.0671609	-1.09225	-0.0351976	Verrucomicrobia	Verrucomicrobiae	Verrucomicrobiales	Unannotated	Unannotated	Unannotated
ASV13634	170.247	0.067185	-0.74976	0.368689	Proteobacteria	Alphaproteobacteria	Unannotated	Unannotated	Unannotated	Unannotated
ASV25996	170.227	0.0672037	-0.668449	0.780287	Proteobacteria	Gammaproteobacteria	Unannotated	Unannotated	Unannotated	Unannotated
ASV05520	170.308	0.0672623	-0.567463	1.08293	Bacteroidetes	Unannotated	Unannotated	Unannotated	Unannotated	Unannotated
ASV22140	170.551	0.0673849	-0.722771	0.420693	Proteobacteria	Alphaproteobacteria	Unannotated	Unannotated	Unannotated	Unannotated
ASV19710	170.545	0.0674091	-0.915387	0.129933	Proteobacteria	Gammaproteobacteria	Unannotated	Unannotated	Unannotated	Unannotated
ASV01710	170.572	0.0674464	-0.744455	0.197739	Planctomycetes	Planctomycetia	Planctomycetales	Planctomycetaceae	Unannotated	Unannotated
ASV30584	170.611	0.0674887	-0.64052	0.70771	Bacteroidetes	Cytophagia	Cytophagales	Flammeovirgaceae	Marinoscillum	Unannotated
ASV14955	170.576	0.0675015	-1.33106	-0.0827987	Verrucomicrobia	Verrucomicrobiae	Verrucomicrobiales	Verrucomicrobiaceae	Haloferula	Unannotated
ASV31403	170.662	0.0675621	-0.930474	0.754963	Proteobacteria	Deltaproteobacteria	Desulfobacterales	Desulfobulbaceae	Desulfopila	Unannotated
ASV12845	170.634	0.067578	1.18823	-0.614168	Proteobacteria	Alphaproteobacteria	Rhizobiales	Unannotated	Unannotated	Unannotated
ASV04022	170.604	0.0675926	-0.826611	0.0117713	Planctomycetes	Planctomycetia	Planctomycetales	Planctomycetaceae	Rhodopirellula	Unannotated
ASV28797	170.538	0.0675934	-0.710813	0.503166	Bacteroidetes	Sphingobacteriia	Sphingobacteriales	Unannotated	Unannotated	Unannotated
ASV19148	170.544	0.0676225	0.291783	-1.97651	Bacteroidetes	Flavobacteriia	Flavobacteriales	Flavobacteriaceae	Unannotated	Unannotated
ASV03940	170.994	0.0678278	-0.609598	0.870315	Planctomycetes	Planctomycetia	Planctomycetales	Planctomycetaceae	Unannotated	Unannotated
ASV23076	170.991	0.0678534	-0.652868	0.611816	Proteobacteria	Alphaproteobacteria	Rhodobacterales	Rhodobacteraceae	Litoreibacter	Unannotated
ASV12827	170.945	0.0678624	-0.800594	0.0703414	Proteobacteria	Alphaproteobacteria	Unannotated	Unannotated	Unannotated	Unannotated
ASV21908	171.011	0.0679154	-0.601405	0.485746	Proteobacteria	Alphaproteobacteria	Rhizobiales	Phyllobacteriaceae	Unannotated	Unannotated
ASV12956	171.062	0.0679626	0.647282	-0.660515	Proteobacteria	Alphaproteobacteria	Caulobacterales	Hyphomonadaceae	Unannotated	Unannotated
ASV28914	171.24	0.0680603	-0.416398	1.33129	Bacteroidetes	Unannotated	Unannotated	Unannotated	Unannotated	Unannotated
ASV32705	171.208	0.0680746	-0.632308	0.700796	Proteobacteria	Gammaproteobacteria	Unannotated	Unannotated	Unannotated	Unannotated
ASV03451	171.392	0.0681749	-0.66048	0.883555	Proteobacteria	Deltaproteobacteria	Myxococcales	Unannotated	Unannotated	Unannotated
ASV06971	171.33	0.0681774	-0.717027	0.659131	Verrucomicrobia	Opitutae	Puniceicoccales	Puniceicoccaceae	Pelagicoccus	Unannotated
ASV30681	171.31	0.0681965	-0.626121	0.757997	Bacteroidetes	Cytophagia	Cytophagales	Flammeovirgaceae	Marinoscillum	Unannotated
ASV25917	171.717	0.0683858	-0.633024	0.747651	Proteobacteria	Gammaproteobacteria	Unannotated	Unannotated	Unannotated	Unannotated
ASV19330	171.679	0.0683979	1.33206	-0.0103676	Bacteroidetes	Flavobacteriia	Flavobacteriales	Flavobacteriaceae	Unannotated	Unannotated
ASV29276	171.621	0.0684022	-0.731774	0.657708	Bacteroidetes	Sphingobacteriia	Sphingobacteriales	Chitinophagaceae	Unannotated	Unannotated
ASV26298	171.601	0.0684215	-1.25585	-0.187224	Proteobacteria	Gammaproteobacteria	Unannotated	Unannotated	Unannotated	Unannotated
ASV36400	171.568	0.0684354	-0.504959	0.993642	Proteobacteria	Deltaproteobacteria	Desulfobacterales	Desulfobacteraceae	Unannotated	Unannotated
ASV22827	171.62	0.0684837	0.774189	-0.812899	Proteobacteria	Alphaproteobacteria	Rhodobacterales	Rhodobacteraceae	Unannotated	Unannotated
ASV14050	171.698	0.0685423	-0.656176	0.364568	Proteobacteria	Deltaproteobacteria	Bdellovibrionales	Bacteriovoracaceae	Halobacteriovorax	Unannotated
ASV16843	171.851	0.0686307	-0.599202	0.750898	Proteobacteria	Gammaproteobacteria	Alteromonadales	Colwelliaceae	Colwellia	Unannotated
ASV21968	172.196	0.0687957	-0.585895	0.504421	Proteobacteria	Alphaproteobacteria	Unannotated	Unannotated	Unannotated	Unannotated
ASV20340	172.141	0.0688012	-0.754751	0.747224	Proteobacteria	Alphaproteobacteria	Sneathiellales	Sneathiellaceae	Sneathiella	Unannotated
ASV09298	172.103	0.0688135	-0.850908	0.443849	Verrucomicrobia	Unannotated	Unannotated	Unannotated	Unannotated	Unannotated
ASV18946	172.774	0.0691097	-0.620381	0.744384	Bacteroidetes	Unannotated	Unannotated	Unannotated	Unannotated	Unannotated
ASV04441	172.794	0.0691454	-0.668524	0.675861	Cyanobacteria/Chloroplast	Cyanobacteria	Unannotated	Unannotated	Unannotated	Unannotated
ASV37641	172.843	0.0691924	-0.48434	1.17323	Firmicutes	Clostridia	Clostridiales	Unannotated	Unannotated	Unannotated
ASV30468	172.943	0.0692602	-0.843578	0.251778	Bacteroidetes	Cytophagia	Cytophagales	Flammeovirgaceae	Unannotated	Unannotated
ASV24530	173.103	0.0693522	-0.708855	0.557657	Proteobacteria	Deltaproteobacteria	Myxococcales	Haliangiaceae	Haliangium	Unannotated
ASV20407	173.204	0.0694206	-0.779047	0.523065	Proteobacteria	Alphaproteobacteria	Unannotated	Unannotated	Unannotated	Unannotated
ASV36186	173.184	0.0694402	-0.631765	0.518257	Proteobacteria	Gammaproteobacteria	Unannotated	Unannotated	Unannotated	Unannotated
ASV16540	173.214	0.0694801	-0.79734	0.569766	Proteobacteria	Unannotated	Unannotated	Unannotated	Unannotated	Unannotated
ASV02339	173.19	0.0694985	-0.595047	0.901227	Actinobacteria	Actinobacteria	Unannotated	Unannotated	Unannotated	Unannotated
ASV25082	173.511	0.0696551	-0.581826	0.655504	Proteobacteria	Gammaproteobacteria	Unannotated	Unannotated	Unannotated	Unannotated
ASV23078	173.772	0.0697878	-0.552234	1.02346	Proteobacteria	Alphaproteobacteria	Rhodobacterales	Rhodobacteraceae	Unannotated	Unannotated
ASV39074	173.762	0.0698118	-0.737172	0.412626	Chloroflexi	Caldilineae	Caldilineales	Caldilineaceae	Litorilinea	Unannotated
ASV28865	173.727	0.0698259	-0.630132	0.16853	Bacteroidetes	Bacteroidia	Bacteroidales	Prolixibacteraceae	Unannotated	Unannotated
ASV33830	173.685	0.069837	-0.726618	0.464982	Proteobacteria	Unannotated	Unannotated	Unannotated	Unannotated	Unannotated
ASV22845	173.699	0.0698707	0.15197	-1.11694	Proteobacteria	Alphaproteobacteria	Rhodobacterales	Rhodobacteraceae	Tropicibacter	Unannotated
ASV40261	173.679	0.069891	-0.618989	0.809367	Proteobacteria	Gammaproteobacteria	Unannotated	Unannotated	Unannotated	Unannotated
ASV05680	173.837	0.0699826	-0.654556	0.371992	Proteobacteria	Alphaproteobacteria	Unannotated	Unannotated	Unannotated	Unannotated
ASV04009	174.025	0.0700867	-0.740299	0.588039	Planctomycetes	Planctomycetia	Planctomycetales	Planctomycetaceae	Unannotated	Unannotated
ASV32664	174.194	0.0701829	-0.747397	0.384198	Proteobacteria	Gammaproteobacteria	Unannotated	Unannotated	Unannotated	Unannotated
ASV17934	174.193	0.0702107	-0.554305	0.643594	Verrucomicrobia	Opitutae	Puniceicoccales	Puniceicoccaceae	Coraliomargarita	Unannotated
ASV32492	174.452	0.0703435	-0.616221	0.987787	Proteobacteria	Gammaproteobacteria	Unannotated	Unannotated	Unannotated	Unannotated
ASV22806	174.482	0.0703839	-1.01162	-0.159344	Proteobacteria	Alphaproteobacteria	Rhodobacterales	Rhodobacteraceae	Unannotated	Unannotated
ASV25202	174.518	0.0704268	-0.919208	0.15053	Proteobacteria	Gammaproteobacteria	Unannotated	Unannotated	Unannotated	Unannotated
ASV30772	174.713	0.0705343	-1.09046	0.582817	Bacteroidetes	Cytophagia	Cytophagales	Flammeovirgaceae	Fulvivirga	Unannotated
ASV36052	174.917	0.0706448	-0.658653	0.597624	Acidobacteria	Acidobacteria_Gp26	Gp26	Unannotated	Unannotated	Unannotated
ASV32549	175.022	0.070716	-0.434461	1.06718	Proteobacteria	Gammaproteobacteria	Vibrionales	Vibrionaceae	Vibrio	Unannotated
ASV21025	175.516	0.0709441	-0.670432	0.705683	Proteobacteria	Alphaproteobacteria	Rhodospirillales	Rhodospirillaceae	Nisaea	nitritireducens
ASV18588	175.793	0.0710848	-0.668407	0.4557	Bacteroidetes	Flavobacteriia	Flavobacteriales	Flavobacteriaceae	Unannotated	Unannotated
ASV28378	175.792	0.0711134	-0.577703	0.788032	Bacteroidetes	Flavobacteriia	Flavobacteriales	Flavobacteriaceae	Unannotated	Unannotated
ASV40233	175.754	0.0711267	0.188401	-0.931632	Proteobacteria	Gammaproteobacteria	Unannotated	Unannotated	Unannotated	Unannotated
ASV25845	175.77	0.071162	-0.657309	0.557054	Proteobacteria	Gammaproteobacteria	Unannotated	Unannotated	Unannotated	Unannotated
ASV26221	175.702	0.0711633	-0.74917	0.419959	Proteobacteria	Gammaproteobacteria	Unannotated	Unannotated	Unannotated	Unannotated
ASV26951	175.736	0.071206	-0.595311	1.07589	Proteobacteria	Gammaproteobacteria	Unannotated	Unannotated	Unannotated	Unannotated
ASV27816	175.707	0.0712228	-0.532691	0.908379	Bacteroidetes	Sphingobacteriia	Sphingobacteriales	Saprospiraceae	Unannotated	Unannotated
ASV20960	175.731	0.0712618	-0.758601	0.729539	Proteobacteria	Alphaproteobacteria	Rhodospirillales	Rhodospirillaceae	Pelagibius	Unannotated
ASV14965	175.673	0.071267	-0.636684	0.479194	Verrucomicrobia	Verrucomicrobiae	Verrucomicrobiales	Unannotated	Unannotated	Unannotated
ASV12490	176.035	0.0714427	-0.655819	0.297389	Proteobacteria	Alphaproteobacteria	Rhizobiales	Unannotated	Unannotated	Unannotated
ASV25559	176.184	0.0715323	-0.921875	0.601568	Proteobacteria	Gammaproteobacteria	Unannotated	Unannotated	Unannotated	Unannotated
ASV10847	176.209	0.0715713	0.366827	-1.30047	Proteobacteria	Alphaproteobacteria	Parvularculales	Parvularculaceae	Parvularcula	Unannotated
ASV22088	176.272	0.071626	-0.890651	0.347197	Proteobacteria	Alphaproteobacteria	Rhodobacterales	Rhodobacteraceae	Unannotated	Unannotated
ASV28615	176.292	0.0716635	-0.686166	0.6664	Bacteroidetes	Sphingobacteriia	Sphingobacteriales	Saprospiraceae	Unannotated	Unannotated
ASV27692	176.373	0.0717253	-0.709224	0.524121	Bacteroidetes	Sphingobacteriia	Sphingobacteriales	Saprospiraceae	Unannotated	Unannotated
ASV31410	176.641	0.0718638	-0.676636	0.170291	Proteobacteria	Deltaproteobacteria	Desulfobacterales	Desulfobulbaceae	Desulfopila	Unannotated
ASV31400	176.751	0.0719377	-0.620691	0.64446	Proteobacteria	Deltaproteobacteria	Desulfobacterales	Desulfobulbaceae	Unannotated	Unannotated
ASV32193	176.942	0.0720447	-0.664515	0.598935	Proteobacteria	Deltaproteobacteria	Myxococcales	Unannotated	Unannotated	Unannotated
ASV01742	176.906	0.0720594	0.778438	-0.797731	Planctomycetes	Planctomycetia	Planctomycetales	Planctomycetaceae	Rhodopirellula	Unannotated
ASV17484	176.881	0.0720787	-0.509159	0.800858	Proteobacteria	Gammaproteobacteria	Unannotated	Unannotated	Unannotated	Unannotated
ASV25184	176.828	0.0720866	-0.639388	0.718387	Proteobacteria	Gammaproteobacteria	Unannotated	Unannotated	Unannotated	Unannotated
ASV27977	176.887	0.0721399	-0.261217	1.45154	Bacteroidetes	Sphingobacteriia	Sphingobacteriales	Saprospiraceae	Unannotated	Unannotated
ASV24403	176.827	0.0721448	-0.660647	0.847527	Proteobacteria	Deltaproteobacteria	Myxococcales	Kofleriaceae	Kofleria	Unannotated
ASV20971	176.784	0.0721566	-0.763358	0.861763	Proteobacteria	Alphaproteobacteria	Rhodospirillales	Rhodospirillaceae	Unannotated	Unannotated
ASV25492	176.808	0.0721961	-0.681039	0.552678	Proteobacteria	Gammaproteobacteria	Chromatiales	Unannotated	Unannotated	Unannotated
ASV11927	176.961	0.0722881	-0.815353	0.188897	Proteobacteria	Alphaproteobacteria	Rhodospirillales	Rhodospirillaceae	Unannotated	Unannotated
ASV18582	176.954	0.0723146	-0.666225	0.859105	Bacteroidetes	Flavobacteriia	Flavobacteriales	Flavobacteriaceae	Unannotated	Unannotated
ASV20967	176.913	0.0723275	-0.527436	1.04417	Proteobacteria	Alphaproteobacteria	Rhodospirillales	Rhodospirillaceae	Unannotated	Unannotated
ASV24166	177.096	0.072432	1.17106	-0.510213	Bacteroidetes	Flavobacteriia	Flavobacteriales	Flavobacteriaceae	Aureicoccus	marinus
ASV09335	177.209	0.0725077	-0.877573	0.207426	Verrucomicrobia	Unannotated	Unannotated	Unannotated	Unannotated	Unannotated
ASV33828	177.464	0.072642	-0.657325	0.556782	Proteobacteria	Deltaproteobacteria	Unannotated	Unannotated	Unannotated	Unannotated
ASV02153	177.428	0.0726569	-0.645401	0.692294	Planctomycetes	Planctomycetia	Planctomycetales	Planctomycetaceae	Blastopirellula	Unannotated
ASV18266	177.455	0.0726978	3.03628	-0.890835	Cyanobacteria/Chloroplast	Cyanobacteria	Unannotated	Unannotated	Unannotated	Unannotated
ASV27082	177.45	0.0727254	-0.549581	0.919903	Proteobacteria	Gammaproteobacteria	Chromatiales	Thioalkalispiraceae	Thioprofundum	Unannotated
ASV04033	177.503	0.072777	-0.309727	1.06305	Planctomycetes	Planctomycetia	Planctomycetales	Planctomycetaceae	Rhodopirellula	Unannotated
ASV20108	177.451	0.0727856	-0.616558	0.600596	Proteobacteria	Gammaproteobacteria	Unannotated	Unannotated	Unannotated	Unannotated
ASV20880	177.637	0.0728916	-0.746803	0.191267	Proteobacteria	Alphaproteobacteria	Unannotated	Unannotated	Unannotated	Unannotated
ASV01933	177.632	0.0729195	-0.690943	0.425087	Bacteroidetes	Sphingobacteriia	Sphingobacteriales	Saprospiraceae	Unannotated	Unannotated
ASV29277	177.591	0.0729324	-0.549947	0.871776	Bacteroidetes	Sphingobacteriia	Sphingobacteriales	Chitinophagaceae	Unannotated	Unannotated
ASV08697	177.636	0.0729812	-0.618055	0.803844	Proteobacteria	Gammaproteobacteria	Unannotated	Unannotated	Unannotated	Unannotated
ASV32153	177.574	0.0729858	0.256062	-0.804264	Proteobacteria	Gammaproteobacteria	Unannotated	Unannotated	Unannotated	Unannotated
ASV33069	177.659	0.0730504	-0.585561	0.489702	Proteobacteria	Gammaproteobacteria	Unannotated	Unannotated	Unannotated	Unannotated
ASV20719	177.591	0.0730528	-0.568227	0.711883	Acidobacteria	Acidobacteria_Gp10	Gp10	Unannotated	Unannotated	Unannotated
ASV37743	177.569	0.0730737	-0.85496	0.373481	Actinobacteria	Actinobacteria	Unannotated	Unannotated	Unannotated	Unannotated
ASV21006	177.612	0.0731215	-0.507193	1.09181	Proteobacteria	Alphaproteobacteria	Unannotated	Unannotated	Unannotated	Unannotated
ASV38261	177.684	0.073181	-0.677283	0.342271	Bacteroidetes	Unannotated	Unannotated	Unannotated	Unannotated	Unannotated
ASV19737	178.243	0.0734417	-0.439353	0.638219	Proteobacteria	Gammaproteobacteria	Unannotated	Unannotated	Unannotated	Unannotated
ASV14766	178.22	0.0734626	-0.623199	0.344858	Verrucomicrobia	Verrucomicrobiae	Verrucomicrobiales	Verrucomicrobiaceae	Unannotated	Unannotated
ASV23219	178.214	0.0734905	-0.811737	0.742207	Proteobacteria	Alphaproteobacteria	Rhodobacterales	Rhodobacteraceae	Unannotated	Unannotated
ASV33687	178.28	0.0735478	-0.839457	0.151663	Bacteroidetes	Unannotated	Unannotated	Unannotated	Unannotated	Unannotated
ASV30558	178.219	0.0735532	1.42346	-0.448801	Bacteroidetes	Unannotated	Unannotated	Unannotated	Unannotated	Unannotated
ASV22661	178.259	0.0735998	-0.81242	0.0716902	Proteobacteria	Alphaproteobacteria	Rhodobacterales	Rhodobacteraceae	Unannotated	Unannotated
ASV14906	178.519	0.0737378	0.623506	-0.623096	Verrucomicrobia	Verrucomicrobiae	Verrucomicrobiales	Rubritaleaceae	Rubritalea	Unannotated
ASV21776	178.716	0.0738496	-0.634527	1.0096	Proteobacteria	Unannotated	Unannotated	Unannotated	Unannotated	Unannotated
ASV23189	178.991	0.0739939	-0.611934	0.468884	Proteobacteria	Alphaproteobacteria	Rhodobacterales	Rhodobacteraceae	Unannotated	Unannotated
ASV01898	179.144	0.0740878	-0.542274	0.657052	Verrucomicrobia	Verrucomicrobiae	Verrucomicrobiales	Verrucomicrobiaceae	Unannotated	Unannotated
ASV19637	179.285	0.0741767	-0.810138	0.465944	Proteobacteria	Alphaproteobacteria	Kordiimonadales	Kordiimonadaceae	Kordiimonas	Unannotated
ASV20878	179.294	0.074211	-0.660348	0.71972	Proteobacteria	Alphaproteobacteria	Unannotated	Unannotated	Unannotated	Unannotated
ASV01768	179.56	0.0743518	-0.698644	0.521367	Planctomycetes	Planctomycetia	Planctomycetales	Planctomycetaceae	Unannotated	Unannotated
ASV23125	179.557	0.0743815	-0.727949	0.365687	Proteobacteria	Alphaproteobacteria	Rhodobacterales	Rhodobacteraceae	Unannotated	Unannotated
ASV37206	179.756	0.074495	-0.700322	0.426202	Planctomycetes	Planctomycetia	Planctomycetales	Planctomycetaceae	Unannotated	Unannotated
ASV21888	179.704	0.0745041	-0.625148	0.457882	Proteobacteria	Alphaproteobacteria	Rhizobiales	Unannotated	Unannotated	Unannotated
ASV26800	179.696	0.0745319	-0.724179	0.343587	Proteobacteria	Gammaproteobacteria	Unannotated	Unannotated	Unannotated	Unannotated
ASV22132	179.637	0.0745383	-0.64941	1.00744	Proteobacteria	Alphaproteobacteria	Unannotated	Unannotated	Unannotated	Unannotated
ASV32535	179.572	0.0745419	1.8838	-1.13469	Proteobacteria	Gammaproteobacteria	Vibrionales	Vibrionaceae	Unannotated	Unannotated
ASV28834	179.521	0.074552	-0.73648	0.579961	Bacteroidetes	Flavobacteriia	Flavobacteriales	Unannotated	Unannotated	Unannotated
ASV14880	179.59	0.0746114	0.720177	-1.09314	Verrucomicrobia	Verrucomicrobiae	Verrucomicrobiales	Unannotated	Unannotated	Unannotated
ASV30490	179.517	0.0746124	-0.730012	0.35453	Bacteroidetes	Cytophagia	Cytophagales	Flammeovirgaceae	Unannotated	Unannotated
ASV05734	179.621	0.0746863	-0.668191	0.609232	Proteobacteria	Alphaproteobacteria	Unannotated	Unannotated	Unannotated	Unannotated
ASV30058	179.732	0.0747636	-0.77813	0.566767	Bacteroidetes	Unannotated	Unannotated	Unannotated	Unannotated	Unannotated
ASV25787	179.936	0.0748797	0.0499731	-1.36235	Proteobacteria	Gammaproteobacteria	Chromatiales	Unannotated	Unannotated	Unannotated
ASV25792	179.999	0.0749372	-0.914922	0.362088	Proteobacteria	Gammaproteobacteria	Unannotated	Unannotated	Unannotated	Unannotated
ASV40260	179.989	0.0749642	-0.589464	0.607805	Proteobacteria	Gammaproteobacteria	Unannotated	Unannotated	Unannotated	Unannotated
ASV13533	179.944	0.0749767	-0.983027	-0.0924124	Proteobacteria	Deltaproteobacteria	Bdellovibrionales	Bacteriovoracaceae	Halobacteriovorax	Unannotated
ASV07448	179.99	0.0750271	-1.25183	0.268037	Planctomycetes	Phycisphaerae	Phycisphaerales	Phycisphaeraceae	Phycisphaera	Unannotated
ASV23636	179.96	0.0750457	-0.839745	0.978592	Bacteroidetes	Unannotated	Unannotated	Unannotated	Unannotated	Unannotated
ASV30784	180.075	0.0751251	-0.690333	0.51801	Bacteroidetes	Cytophagia	Cytophagales	Flammeovirgaceae	Unannotated	Unannotated
ASV26597	180.147	0.0751865	-0.85379	0.749714	Proteobacteria	Gammaproteobacteria	Arenicellales	Arenicellaceae	Arenicella	Unannotated
ASV31030	180.085	0.0751919	-0.677	0.652785	Proteobacteria	Deltaproteobacteria	Unannotated	Unannotated	Unannotated	Unannotated
ASV13183	180.139	0.0752459	-1.85009	-0.648502	Proteobacteria	Alphaproteobacteria	Rhizobiales	Phyllobacteriaceae	Lentilitoribacter	donghaensis
ASV11386	180.234	0.075317	-0.60233	0.554783	Proteobacteria	Unannotated	Unannotated	Unannotated	Unannotated	Unannotated
ASV26512	180.344	0.0753947	-0.906653	0.659925	Proteobacteria	Gammaproteobacteria	Unannotated	Unannotated	Unannotated	Unannotated
ASV30252	180.513	0.0754967	-0.581551	0.719584	Bacteroidetes	Cytophagia	Cytophagales	Unannotated	Unannotated	Unannotated
ASV27789	180.883	0.0756832	-0.76858	0.0235545	Bacteroidetes	Sphingobacteriia	Sphingobacteriales	Saprospiraceae	Unannotated	Unannotated
ASV33469	180.928	0.0757336	-0.292706	1.14936	Deinococcus-Thermus	Deinococci	Deinococcales	Trueperaceae	Truepera	Unannotated
ASV27609	180.854	0.0757344	-0.619243	0.84733	Bacteroidetes	Sphingobacteriia	Sphingobacteriales	Saprospiraceae	Portibacter	Unannotated
ASV29506	180.863	0.0757701	-0.839466	0.245927	Bacteroidetes	Unannotated	Unannotated	Unannotated	Unannotated	Unannotated
ASV26145	180.959	0.075842	-0.753718	0.283061	Proteobacteria	Gammaproteobacteria	Chromatiales	Granulosicoccaceae	Granulosicoccus	Unannotated
ASV20429	180.937	0.0758645	-0.730243	0.461602	Proteobacteria	Alphaproteobacteria	Unannotated	Unannotated	Unannotated	Unannotated
ASV28364	181.195	0.0760045	-0.819765	0.0734258	Bacteroidetes	Flavobacteriia	Flavobacteriales	Flavobacteriaceae	Lutimonas	Unannotated
ASV20792	181.732	0.076262	-0.572389	0.628904	Proteobacteria	Alphaproteobacteria	Rhodospirillales	Unannotated	Unannotated	Unannotated
ASV32326	181.707	0.0762835	-0.771261	0.261155	Proteobacteria	Unannotated	Unannotated	Unannotated	Unannotated	Unannotated
ASV28126	181.791	0.0763505	-0.632966	0.899936	Bacteroidetes	Sphingobacteriia	Sphingobacteriales	Unannotated	Unannotated	Unannotated
ASV28255	181.959	0.0764533	-0.570365	0.593501	Bacteroidetes	Flavobacteriia	Flavobacteriales	Unannotated	Unannotated	Unannotated
ASV31443	181.91	0.0764648	-0.899389	-0.0635121	Proteobacteria	Deltaproteobacteria	Desulfobacterales	Desulfobulbaceae	Unannotated	Unannotated
ASV22391	182.009	0.0765385	-0.711744	0.611724	Proteobacteria	Alphaproteobacteria	Unannotated	Unannotated	Unannotated	Unannotated
ASV25442	182.089	0.0766046	-0.603881	1.07211	Proteobacteria	Gammaproteobacteria	Unannotated	Unannotated	Unannotated	Unannotated
ASV31093	182.044	0.0766178	-0.575244	0.934308	Proteobacteria	Deltaproteobacteria	Unannotated	Unannotated	Unannotated	Unannotated
ASV12774	182.028	0.0766434	-0.804399	0.254887	Proteobacteria	Alphaproteobacteria	Unannotated	Unannotated	Unannotated	Unannotated
ASV37214	181.98	0.0766556	-0.757296	0.425342	Planctomycetes	Planctomycetia	Planctomycetales	Planctomycetaceae	Unannotated	Unannotated
ASV18620	182.19	0.076776	-0.567662	0.519864	Bacteroidetes	Flavobacteriia	Flavobacteriales	Flavobacteriaceae	Unannotated	Unannotated
ASV25989	182.385	0.0768906	-0.720303	0.920184	Proteobacteria	Gammaproteobacteria	Unannotated	Unannotated	Unannotated	Unannotated
ASV31511	182.39	0.0769255	-0.914147	0.363359	Proteobacteria	Deltaproteobacteria	Desulfobacterales	Desulfobulbaceae	Unannotated	Unannotated
ASV18940	182.373	0.0769505	-0.596772	0.171342	Bacteroidetes	Unannotated	Unannotated	Unannotated	Unannotated	Unannotated
ASV20366	182.352	0.076974	0.57666	-0.854225	Proteobacteria	Alphaproteobacteria	Rhodobacterales	Rhodobacteraceae	Unannotated	Unannotated
ASV28472	182.328	0.0769967	-1.36309	0.317346	Bacteroidetes	Unannotated	Unannotated	Unannotated	Unannotated	Unannotated
ASV02247	182.432	0.0770733	-0.612582	0.18851	Actinobacteria	Actinobacteria	Acidimicrobiales	Acidimicrobiaceae	Ilumatobacter	Unannotated
ASV15520	182.375	0.0770816	0.597784	-0.689075	Proteobacteria	Unannotated	Unannotated	Unannotated	Unannotated	Unannotated
ASV11892	182.88	0.0773275	-0.561776	1.03013	Proteobacteria	Alphaproteobacteria	Unannotated	Unannotated	Unannotated	Unannotated
ASV38179	182.823	0.0773363	-0.795012	0.0775433	Bacteroidetes	Unannotated	Unannotated	Unannotated	Unannotated	Unannotated
ASV29600	182.868	0.077388	-0.595646	0.742023	Bacteroidetes	Unannotated	Unannotated	Unannotated	Unannotated	Unannotated
ASV18474	182.851	0.0774135	0.744515	0.17904	Bacteroidetes	Flavobacteriia	Flavobacteriales	Flavobacteriaceae	Unannotated	Unannotated
ASV34212	182.833	0.0774387	-0.650992	0.67138	Proteobacteria	Deltaproteobacteria	Myxococcales	Nannocystaceae	Unannotated	Unannotated
ASV03455	183.507	0.0777571	-0.642691	0.621031	Proteobacteria	Deltaproteobacteria	Myxococcales	Unannotated	Unannotated	Unannotated
ASV32468	183.508	0.0777908	-1.14074	-0.322897	Proteobacteria	Gammaproteobacteria	Alteromonadales	Alteromonadaceae	Unannotated	Unannotated
ASV05669	183.624	0.0778726	-0.836683	0.339215	Proteobacteria	Alphaproteobacteria	Unannotated	Unannotated	Unannotated	Unannotated
ASV31229	183.559	0.0778781	-0.611036	0.8385	Proteobacteria	Deltaproteobacteria	Unannotated	Unannotated	Unannotated	Unannotated
ASV28694	183.642	0.0779465	-0.60025	0.671979	Bacteroidetes	Unannotated	Unannotated	Unannotated	Unannotated	Unannotated
ASV27512	183.673	0.0779927	-0.655574	-0.391142	Bacteroidetes	Sphingobacteriia	Sphingobacteriales	Saprospiraceae	Unannotated	Unannotated
ASV20972	183.743	0.0780557	-0.858481	0.0914946	Proteobacteria	Alphaproteobacteria	Rhodospirillales	Rhodospirillaceae	Pelagibius	Unannotated
ASV23195	183.67	0.0780579	1.15042	-0.560643	Proteobacteria	Alphaproteobacteria	Rhodobacterales	Rhodobacteraceae	Unannotated	Unannotated
ASV09868	183.953	0.0782115	-1.01256	-0.0421162	Verrucomicrobia	Spartobacteria	Unannotated	Unannotated	Unannotated	Unannotated
ASV02426	184.029	0.0782771	-0.625467	0.626326	Actinobacteria	Actinobacteria	Acidimicrobiales	Unannotated	Unannotated	Unannotated
ASV24041	184.213	0.0783885	-0.404764	0.919905	Proteobacteria	Gammaproteobacteria	Alteromonadales	Alteromonadaceae	Haliea	Unannotated
ASV38260	184.488	0.0785389	-0.709975	0.430777	Bacteroidetes	Unannotated	Unannotated	Unannotated	Unannotated	Unannotated
ASV30648	184.472	0.0785655	-0.576105	0.954343	Bacteroidetes	Cytophagia	Cytophagales	Unannotated	Unannotated	Unannotated
ASV20132	184.864	0.078766	-0.827209	0.410038	Proteobacteria	Gammaproteobacteria	Unannotated	Unannotated	Unannotated	Unannotated
ASV35221	184.814	0.0787783	1.04683	-0.16704	Cyanobacteria/Chloroplast	Cyanobacteria	Family_II	GpIIa	Unannotated	Unannotated
ASV30767	184.78	0.0787976	-0.793613	0.160527	Bacteroidetes	Cytophagia	Cytophagales	Flammeovirgaceae	Unannotated	Unannotated
ASV25378	184.856	0.0788633	-0.760191	-0.173475	Proteobacteria	Gammaproteobacteria	Unannotated	Unannotated	Unannotated	Unannotated
ASV32789	185.333	0.0791009	-0.637865	0.223658	Proteobacteria	Gammaproteobacteria	Unannotated	Unannotated	Unannotated	Unannotated
ASV13549	185.41	0.0791672	-1.28756	-0.0454453	Proteobacteria	Deltaproteobacteria	Bdellovibrionales	Bacteriovoracaceae	Halobacteriovorax	Unannotated
ASV01892	185.339	0.0791709	-0.593857	0.452331	Verrucomicrobia	Verrucomicrobiae	Verrucomicrobiales	Unannotated	Unannotated	Unannotated
ASV18745	185.353	0.0792106	-0.85476	0.309825	Bacteroidetes	Flavobacteriia	Flavobacteriales	Unannotated	Unannotated	Unannotated
ASV21157	185.733	0.0794068	-0.637031	0.526679	Acidobacteria	Acidobacteria_Gp22	Gp22	Unannotated	Unannotated	Unannotated
ASV07447	185.695	0.0794249	-0.670551	0.414334	Planctomycetes	Phycisphaerae	Phycisphaerales	Phycisphaeraceae	Phycisphaera	Unannotated
ASV33562	185.833	0.0795178	-0.923243	-0.0257793	Bacteroidetes	Sphingobacteriia	Sphingobacteriales	Saprospiraceae	Unannotated	Unannotated
ASV20603	185.885	0.0795742	-1.06352	0.378861	Acidobacteria	Acidobacteria_Gp10	Gp10	Unannotated	Unannotated	Unannotated
ASV23439	186.211	0.0797478	-0.702575	0.241306	Bacteroidetes	Flavobacteriia	Flavobacteriales	Flavobacteriaceae	Unannotated	Unannotated
ASV20695	186.396	0.0798613	-0.26657	1.34673	Acidobacteria	Acidobacteria_Gp10	Gp10	Unannotated	Unannotated	Unannotated
ASV18423	186.474	0.0799288	-1.12643	0.762617	Bacteroidetes	Flavobacteriia	Flavobacteriales	Flavobacteriaceae	Aquimarina	Unannotated
ASV30378	186.574	0.080006	-0.919861	-0.139423	Bacteroidetes	Cytophagia	Cytophagales	Flammeovirgaceae	Flexithrix	dorotheae
ASV12292	186.541	0.0800263	-1.04727	0.0367598	Proteobacteria	Alphaproteobacteria	Rhizobiales	Phyllobacteriaceae	Pseudahrensia	Unannotated
ASV28413	186.734	0.0801433	-0.744879	0.552937	Bacteroidetes	Flavobacteriia	Flavobacteriales	Flavobacteriaceae	Unannotated	Unannotated
ASV22913	187.419	0.0804719	0.184817	-0.850737	Proteobacteria	Alphaproteobacteria	Rhodobacterales	Rhodobacteraceae	Ruegeria	Unannotated
ASV26898	187.519	0.0805493	-0.713465	0.378982	Proteobacteria	Gammaproteobacteria	Unannotated	Unannotated	Unannotated	Unannotated
ASV17959	187.473	0.0805641	-0.854314	-0.249773	Verrucomicrobia	Opitutae	Unannotated	Unannotated	Unannotated	Unannotated
ASV29509	187.726	0.0807078	-0.793265	0.412326	Bacteroidetes	Unannotated	Unannotated	Unannotated	Unannotated	Unannotated
ASV26403	187.749	0.0807524	-0.656057	0.772441	Proteobacteria	Gammaproteobacteria	Unannotated	Unannotated	Unannotated	Unannotated
ASV40179	187.762	0.0807927	-0.600742	0.513329	Proteobacteria	Gammaproteobacteria	Pseudomonadales	Pseudomonadales_incertae_sedis	Dasania	Unannotated
ASV12785	187.784	0.0808368	-0.747004	0.408611	Proteobacteria	Alphaproteobacteria	Caulobacterales	Hyphomonadaceae	Hyphomonas	Unannotated
ASV13053	187.817	0.0808859	-0.946302	1.29524	Proteobacteria	Alphaproteobacteria	Unannotated	Unannotated	Unannotated	Unannotated
ASV12041	188.519	0.081223	-0.795828	0.211952	Proteobacteria	Alphaproteobacteria	Rhodobacterales	Rhodobacteraceae	Unannotated	Unannotated
ASV05427	188.453	0.0812299	-0.85289	0.0803044	Bacteroidetes	Unannotated	Unannotated	Unannotated	Unannotated	Unannotated
ASV26188	188.647	0.0813485	-1.17604	0.282052	Proteobacteria	Gammaproteobacteria	Unannotated	Unannotated	Unannotated	Unannotated
ASV25854	188.682	0.0813987	-0.630282	0.592133	Proteobacteria	Gammaproteobacteria	Unannotated	Unannotated	Unannotated	Unannotated
ASV21743	188.674	0.0814305	-0.634986	0.409643	Proteobacteria	Alphaproteobacteria	Unannotated	Unannotated	Unannotated	Unannotated
ASV33215	188.648	0.0814543	-0.91541	0.573861	Proteobacteria	Gammaproteobacteria	Alteromonadales	Colwelliaceae	Unannotated	Unannotated
ASV27603	188.716	0.0815188	-0.5928	0.158439	Bacteroidetes	Sphingobacteriia	Sphingobacteriales	Saprospiraceae	Unannotated	Unannotated
ASV14943	188.645	0.0815234	-0.623651	0.393389	Verrucomicrobia	Verrucomicrobiae	Verrucomicrobiales	Verrucomicrobiaceae	Haloferula	Unannotated
ASV30670	188.566	0.0815243	-0.672209	0.308719	Bacteroidetes	Cytophagia	Cytophagales	Flammeovirgaceae	Unannotated	Unannotated
ASV27725	188.745	0.0816369	-1.21868	-0.0207979	Bacteroidetes	Sphingobacteriia	Sphingobacteriales	Saprospiraceae	Unannotated	Unannotated
ASV26144	188.709	0.0816568	-0.670452	0.700099	Proteobacteria	Gammaproteobacteria	Oceanospirillales	Oceanospirillales_incertae_sedis	Pseudohongiella	Unannotated
ASV27724	188.767	0.0817172	-0.571719	0.373262	Bacteroidetes	Sphingobacteriia	Sphingobacteriales	Saprospiraceae	Unannotated	Unannotated
ASV24561	188.715	0.0817303	-0.582037	0.645303	Proteobacteria	Deltaproteobacteria	Myxococcales	Nannocystaceae	Plesiocystis	Unannotated
ASV17987	189.043	0.0819078	1.04119	-0.57247	Verrucomicrobia	Opitutae	Puniceicoccales	Puniceicoccaceae	Unannotated	Unannotated
ASV33162	189.169	0.0819977	0.475005	-1.01273	Proteobacteria	Gammaproteobacteria	Alteromonadales	Colwelliaceae	Thalassotalea	agariperforans
ASV17922	189.376	0.0821233	-1.0292	-0.33299	Verrucomicrobia	Opitutae	Puniceicoccales	Puniceicoccaceae	Coraliomargarita	akajimensis
ASV26777	189.427	0.0821809	2.46393	-0.753554	Proteobacteria	Gammaproteobacteria	Chromatiales	Ectothiorhodospiraceae	Unannotated	Unannotated
ASV15335	189.367	0.0821905	-1.00943	0.329407	Proteobacteria	Unannotated	Unannotated	Unannotated	Unannotated	Unannotated
ASV21436	189.486	0.0822779	-0.474583	0.974545	Proteobacteria	Alphaproteobacteria	Rhodospirillales	Rhodospirillaceae	Unannotated	Unannotated
ASV33721	189.421	0.0822853	-0.555478	0.643565	Bacteroidetes	Cytophagia	Cytophagales	Unannotated	Unannotated	Unannotated
ASV23418	189.368	0.0822982	-0.994413	0.777697	Bacteroidetes	Flavobacteriia	Flavobacteriales	Flavobacteriaceae	Unannotated	Unannotated
ASV27076	189.396	0.0823459	-0.61584	0.562745	Proteobacteria	Gammaproteobacteria	Unannotated	Unannotated	Unannotated	Unannotated
ASV26442	189.401	0.0823841	-0.578277	0.689481	Proteobacteria	Gammaproteobacteria	Unannotated	Unannotated	Unannotated	Unannotated
ASV30717	189.375	0.0824086	-0.445773	0.47663	Bacteroidetes	Cytophagia	Cytophagales	Flammeovirgaceae	Unannotated	Unannotated
ASV02006	189.76	0.082612	-0.803458	1.0362	Proteobacteria	Deltaproteobacteria	Desulfobacterales	Desulfobacteraceae	Unannotated	Unannotated
ASV27418	189.77	0.0826526	0.164024	1.53124	Bacteroidetes	Sphingobacteriia	Sphingobacteriales	Unannotated	Unannotated	Unannotated
ASV19100	190.331	0.0829327	-0.688809	0.835119	Bacteroidetes	Flavobacteriia	Flavobacteriales	Flavobacteriaceae	Unannotated	Unannotated
ASV32162	190.388	0.0829939	-0.540283	0.66513	Proteobacteria	Gammaproteobacteria	Unannotated	Unannotated	Unannotated	Unannotated
ASV04498	190.365	0.0830201	0.915468	-0.547968	Cyanobacteria/Chloroplast	Cyanobacteria	Family_IV	GpIV	Unannotated	Unannotated
ASV12820	190.606	0.0831616	0.20707	-1.40957	Proteobacteria	Alphaproteobacteria	Caulobacterales	Hyphomonadaceae	Hyphomonas	Unannotated
ASV28835	190.773	0.0832706	-0.842346	0.814314	Bacteroidetes	Flavobacteriia	Flavobacteriales	Unannotated	Unannotated	Unannotated
ASV12747	190.892	0.083359	-0.778022	0.177954	Proteobacteria	Alphaproteobacteria	Rhizobiales	Unannotated	Unannotated	Unannotated
ASV38734	190.939	0.0834161	-1.2347	-0.146504	Candidatus_Saccharibacteria	Unannotated	Unannotated	Unannotated	Unannotated	Unannotated
ASV15818	191.596	0.0837394	-1.0365	-0.754283	Proteobacteria	Unannotated	Unannotated	Unannotated	Unannotated	Unannotated
ASV28773	191.832	0.0838792	-0.661099	0.442104	Bacteroidetes	Unannotated	Unannotated	Unannotated	Unannotated	Unannotated
ASV25805	191.999	0.083989	-0.596907	0.304028	Proteobacteria	Gammaproteobacteria	Unannotated	Unannotated	Unannotated	Unannotated
ASV30062	192.307	0.0841606	-0.605598	0.788454	Bacteroidetes	Sphingobacteriia	Sphingobacteriales	Rhodothermaceae	Unannotated	Unannotated
ASV22487	192.295	0.0841922	-1.14396	-0.0184258	Proteobacteria	Alphaproteobacteria	Unannotated	Unannotated	Unannotated	Unannotated
ASV20413	192.253	0.0842106	-1.288	-0.0698307	Proteobacteria	Alphaproteobacteria	Unannotated	Unannotated	Unannotated	Unannotated
ASV32276	192.427	0.0843239	-0.825641	-0.189607	Proteobacteria	Deltaproteobacteria	Desulfovibrionales	Desulfovibrionaceae	Desulfovibrio	Unannotated
ASV00939	192.42	0.0843578	-0.77297	0.435359	Chloroflexi	Unannotated	Unannotated	Unannotated	Unannotated	Unannotated
ASV28351	193.302	0.0847814	-0.775397	-0.0770238	Bacteroidetes	Flavobacteriia	Flavobacteriales	Flavobacteriaceae	Unannotated	Unannotated
ASV10895	194.335	0.0852719	-0.507458	0.817366	Proteobacteria	Deltaproteobacteria	Bdellovibrionales	Pseudobacteriovoracaceae	Pseudobacteriovorax	Unannotated
ASV14803	194.278	0.0852847	-0.235053	-1.45459	Verrucomicrobia	Unannotated	Unannotated	Unannotated	Unannotated	Unannotated
ASV33695	194.744	0.0855266	0.249551	-0.842848	Bacteroidetes	Cytophagia	Cytophagales	Unannotated	Unannotated	Unannotated
ASV28612	194.847	0.0856093	-0.814438	0.124815	Bacteroidetes	Sphingobacteriia	Sphingobacteriales	Saprospiraceae	Unannotated	Unannotated
ASV26321	194.82	0.0856352	-0.637148	0.1374	Proteobacteria	Gammaproteobacteria	Unannotated	Unannotated	Unannotated	Unannotated
ASV33748	194.752	0.085643	-1.45227	-0.232585	Bacteroidetes	Cytophagia	Cytophagales	Flammeovirgaceae	Unannotated	Unannotated
ASV27801	194.934	0.0857607	-0.820249	0.0103083	Bacteroidetes	Sphingobacteriia	Sphingobacteriales	Saprospiraceae	Unannotated	Unannotated
ASV24207	195.044	0.0858467	-0.623018	0.283484	Bacteroidetes	Flavobacteriia	Flavobacteriales	Flavobacteriaceae	Maribacter	Unannotated
ASV22690	196.126	0.0863611	-0.759629	-0.526604	Proteobacteria	Alphaproteobacteria	Rhodobacterales	Rhodobacteraceae	Unannotated	Unannotated
ASV24106	196.127	0.0863997	-0.444795	0.771502	Bacteroidetes	Flavobacteriia	Flavobacteriales	Flavobacteriaceae	Unannotated	Unannotated
ASV09338	196.179	0.0864606	-0.755045	0.263534	Verrucomicrobia	Unannotated	Unannotated	Unannotated	Unannotated	Unannotated
ASV33540	196.107	0.086467	-0.813825	0.234894	Bacteroidetes	Sphingobacteriia	Sphingobacteriales	Unannotated	Unannotated	Unannotated
ASV35708	196.305	0.0865926	0.44578	-0.717616	Proteobacteria	Unannotated	Unannotated	Unannotated	Unannotated	Unannotated
ASV12475	196.686	0.086799	-0.71134	-0.13653	Proteobacteria	Alphaproteobacteria	Rhizobiales	Cohaesibacteraceae	Cohaesibacter	marisflavi
ASV25571	196.716	0.0868504	-0.691838	0.563954	Proteobacteria	Gammaproteobacteria	Unannotated	Unannotated	Unannotated	Unannotated
ASV35301	197.205	0.0871046	-0.479892	1.15496	Cyanobacteria/Chloroplast	Unannotated	Unannotated	Unannotated	Unannotated	Unannotated
ASV24091	197.118	0.0871049	-0.392059	0.762212	Bacteroidetes	Flavobacteriia	Flavobacteriales	Flavobacteriaceae	Tenacibaculum	Unannotated
ASV23936	197.174	0.0871678	-0.763559	0.311719	Bacteroidetes	Unannotated	Unannotated	Unannotated	Unannotated	Unannotated
ASV27882	197.133	0.0871884	-0.786903	-0.552214	Bacteroidetes	Sphingobacteriia	Sphingobacteriales	Saprospiraceae	Lewinella	Unannotated
ASV08087	197.47	0.0873761	-0.653923	0.630766	Proteobacteria	Gammaproteobacteria	Oceanospirillales	Oceanospirillaceae	Marinomonas	Unannotated
ASV29347	198.88	0.0880391	-0.616566	0.0393353	Bacteroidetes	Unannotated	Unannotated	Unannotated	Unannotated	Unannotated
ASV11801	198.98	0.0881221	-1.00176	0.852714	Proteobacteria	Alphaproteobacteria	Rhizobiales	Unannotated	Unannotated	Unannotated
ASV27739	198.995	0.0881679	-0.728399	0.293603	Bacteroidetes	Sphingobacteriia	Sphingobacteriales	Saprospiraceae	Portibacter	Unannotated
ASV33361	199.364	0.0883706	-0.707434	0.239174	Proteobacteria	Gammaproteobacteria	Gammaproteobacteria_incertae_sedis	Marinicella	Unannotated	Unannotated
ASV23762	199.401	0.0884264	-0.795242	0.392015	Bacteroidetes	Unannotated	Unannotated	Unannotated	Unannotated	Unannotated
ASV23931	199.83	0.0886555	-0.733883	0.10631	Bacteroidetes	Unannotated	Unannotated	Unannotated	Unannotated	Unannotated
ASV03915	199.993	0.0887674	-0.630094	0.768783	Planctomycetes	Planctomycetia	Planctomycetales	Planctomycetaceae	Unannotated	Unannotated
[truncated: 2,252 more rows]
