# Supplementary material for: Epilithic Bacterial Assemblages on Subtidal Rocky Reefs: Variation Among Alternative Habitats at Ambient and Enhanced Nutrient Levels
Source: Microb Ecol. 2023 Feb 15;86(3):1552–64. doi: 10.1007/s00248-023-02174-1 (PMC10497455; doi:10.1007/s00248-023-02174-1)
Supplement: Supplementary file 2 — Supplementary file2 (XLSX 379 KB) [file 248_2023_2174_MOESM2_ESM.xlsx]

## Sheet: Table_S2_Enhanced_ASV_compariso
ASV comparison between canopy and barren at enhanced nutrient levels
asv_id	holm_bonferroni_p.value	raw_p.value	barren_mean_clr	canopy_mean_clr	Phylum	Class	Order	Family	Genus	Species
ASV30888	1.67e-05	3.93e-09	-0.948643	1.80223	Bacteroidetes	Cytophagia	Cytophagales	Flammeovirgaceae	Reichenbachiella	Unannotated
ASV14794	2.33e-05	5.47e-09	-1.0005	1.83272	Verrucomicrobia	Verrucomicrobiae	Verrucomicrobiales	Verrucomicrobiaceae	Unannotated	Unannotated
ASV32772	2.59e-05	6.1e-09	-1.00294	1.99612	Proteobacteria	Gammaproteobacteria	Alteromonadales	Psychromonadaceae	Psychromonas	ingrahamii
ASV22642	0.000114	2.68e-08	1.39159	-1.22393	Proteobacteria	Alphaproteobacteria	Rhodobacterales	Rhodobacteraceae	Unannotated	Unannotated
ASV32328	0.000128	3e-08	-1.60608	2.11019	Proteobacteria	Gammaproteobacteria	Unannotated	Unannotated	Unannotated	Unannotated
ASV22172	0.000135	3.17e-08	-1.17061	1.32168	Proteobacteria	Alphaproteobacteria	Unannotated	Unannotated	Unannotated	Unannotated
ASV12301	0.000142	3.35e-08	-3.10279	1.2187	Proteobacteria	Alphaproteobacteria	Rhizobiales	Phyllobacteriaceae	Unannotated	Unannotated
ASV22662	0.000237	5.58e-08	-2.29462	1.0611	Proteobacteria	Alphaproteobacteria	Rhodobacterales	Rhodobacteraceae	Ruegeria	meonggei
ASV33143	0.000286	6.74e-08	-1.84892	2.5699	Proteobacteria	Gammaproteobacteria	Alteromonadales	Colwelliaceae	Thalassotalea	Unannotated
ASV26389	0.00033	7.77e-08	-1.07275	1.51529	Proteobacteria	Gammaproteobacteria	Chromatiales	Unannotated	Unannotated	Unannotated
ASV19997	0.000348	8.2e-08	-1.68462	1.29387	Proteobacteria	Alphaproteobacteria	Sphingomonadales	Sphingomonadaceae	Sphingorhabdus	Unannotated
ASV26644	0.000439	1.04e-07	-0.794084	2.43616	Proteobacteria	Gammaproteobacteria	Unannotated	Unannotated	Unannotated	Unannotated
ASV02290	0.000481	1.13e-07	-2.27182	1.82666	Actinobacteria	Actinobacteria	Unannotated	Unannotated	Unannotated	Unannotated
ASV39378	0.000499	1.18e-07	-0.924698	2.24687	Lentisphaerae	Unannotated	Unannotated	Unannotated	Unannotated	Unannotated
ASV10695	0.000503	1.19e-07	-1.13594	1.30924	Proteobacteria	Alphaproteobacteria	Parvularculales	Parvularculaceae	Parvularcula	Unannotated
ASV32731	0.000642	1.51e-07	-2.80449	1.2788	Proteobacteria	Gammaproteobacteria	Unannotated	Unannotated	Unannotated	Unannotated
ASV06967	0.000926	2.19e-07	-2.28015	2.07555	Verrucomicrobia	Opitutae	Puniceicoccales	Puniceicoccaceae	Pelagicoccus	Unannotated
ASV25360	0.00123748	2.92e-07	-2.63952	1.9535	Proteobacteria	Gammaproteobacteria	Unannotated	Unannotated	Unannotated	Unannotated
ASV26519	0.00131614	3.11e-07	-0.927007	2.13125	Proteobacteria	Gammaproteobacteria	Alteromonadales	Unannotated	Unannotated	Unannotated
ASV33130	0.00151731	3.59e-07	-0.825672	2.37353	Proteobacteria	Gammaproteobacteria	Alteromonadales	Colwelliaceae	Thalassotalea	Unannotated
ASV32442	0.00170531	4.03e-07	-1.03603	1.48003	Proteobacteria	Gammaproteobacteria	Alteromonadales	Alteromonadaceae	Unannotated	Unannotated
ASV19462	0.00213985	5.06e-07	-1.80681	0.7617	Bacteroidetes	Unannotated	Unannotated	Unannotated	Unannotated	Unannotated
ASV23056	0.00220534	5.21e-07	-1.54267	1.93922	Proteobacteria	Alphaproteobacteria	Rhodobacterales	Rhodobacteraceae	Unannotated	Unannotated
ASV32625	0.00228147	5.4e-07	-1.15837	1.09998	Proteobacteria	Gammaproteobacteria	Unannotated	Unannotated	Unannotated	Unannotated
ASV25853	0.0025067	5.93e-07	-0.904232	1.86026	Proteobacteria	Gammaproteobacteria	Unannotated	Unannotated	Unannotated	Unannotated
ASV30489	0.00255359	6.04e-07	-1.46344	1.69361	Bacteroidetes	Cytophagia	Cytophagales	Flammeovirgaceae	Unannotated	Unannotated
ASV25758	0.00262215	6.21e-07	-1.16966	1.26605	Proteobacteria	Gammaproteobacteria	Chromatiales	Granulosicoccaceae	Granulosicoccus	Unannotated
ASV23438	0.00302419	7.16e-07	-2.0123	1.41808	Bacteroidetes	Flavobacteriia	Flavobacteriales	Flavobacteriaceae	Lutimonas	Unannotated
ASV32793	0.00303892	7.2e-07	-1.65516	2.14754	Proteobacteria	Gammaproteobacteria	Unannotated	Unannotated	Unannotated	Unannotated
ASV33728	0.00316968	7.51e-07	-1.36134	1.08795	Bacteroidetes	Cytophagia	Cytophagales	Unannotated	Unannotated	Unannotated
ASV22567	0.00340428	8.07e-07	-2.44954	0.652256	Proteobacteria	Alphaproteobacteria	Rhodobacterales	Rhodobacteraceae	Ruegeria	conchae
ASV12352	0.00344736	8.17e-07	1.81874	-0.631899	Proteobacteria	Unannotated	Unannotated	Unannotated	Unannotated	Unannotated
ASV26974	0.00411835	9.76e-07	-1.1825	1.10863	Proteobacteria	Gammaproteobacteria	Unannotated	Unannotated	Unannotated	Unannotated
ASV25872	0.00427335	1.01e-06	-0.979265	1.87635	Proteobacteria	Gammaproteobacteria	Unannotated	Unannotated	Unannotated	Unannotated
ASV26709	0.00447429	1.06e-06	-2.10703	1.56382	Proteobacteria	Gammaproteobacteria	Unannotated	Unannotated	Unannotated	Unannotated
ASV28381	0.00449405	1.07e-06	-0.979459	1.719	Bacteroidetes	Flavobacteriia	Flavobacteriales	Flavobacteriaceae	Unannotated	Unannotated
ASV21055	0.00452341	1.07e-06	4.67415	-2.08629	Proteobacteria	Alphaproteobacteria	Rhodospirillales	Rhodospirillaceae	Unannotated	Unannotated
ASV21059	0.00468401	1.11e-06	-1.17267	1.16049	Proteobacteria	Alphaproteobacteria	Rhodospirillales	Rhodospirillaceae	Unannotated	Unannotated
ASV32511	0.00482606	1.15e-06	-3.10401	2.18619	Proteobacteria	Gammaproteobacteria	Alteromonadales	Moritellaceae	Paramoritella	sediminis
ASV40251	0.00505144	1.2e-06	-1.11014	1.70815	Proteobacteria	Gammaproteobacteria	Chromatiales	Unannotated	Unannotated	Unannotated
ASV32928	0.00629806	1.5e-06	-1.01909	1.36425	Proteobacteria	Gammaproteobacteria	Alteromonadales	Alteromonadaceae	Unannotated	Unannotated
ASV17852	0.00642275	1.53e-06	-0.979602	1.708	Verrucomicrobia	Opitutae	Puniceicoccales	Puniceicoccaceae	Cerasicoccus	Unannotated
ASV20379	0.00651313	1.55e-06	-2.89179	1.03157	Proteobacteria	Alphaproteobacteria	Rhodobacterales	Rhodobacteraceae	Unannotated	Unannotated
ASV25791	0.00706616	1.68e-06	-0.924544	1.44763	Proteobacteria	Gammaproteobacteria	Unannotated	Unannotated	Unannotated	Unannotated
ASV16806	0.00719924	1.71e-06	-0.831023	2.41669	Proteobacteria	Gammaproteobacteria	Unannotated	Unannotated	Unannotated	Unannotated
ASV25951	0.00744283	1.77e-06	-0.756504	2.32224	Proteobacteria	Gammaproteobacteria	Unannotated	Unannotated	Unannotated	Unannotated
ASV20408	0.00809938	1.93e-06	-1.15506	1.13773	Proteobacteria	Alphaproteobacteria	Unannotated	Unannotated	Unannotated	Unannotated
ASV19718	0.00811422	1.93e-06	-2.56096	1.76267	Proteobacteria	Gammaproteobacteria	Unannotated	Unannotated	Unannotated	Unannotated
ASV24321	0.00929778	2.21e-06	-1.15367	1.11896	Proteobacteria	Gammaproteobacteria	Unannotated	Unannotated	Unannotated	Unannotated
ASV21448	0.0118907	2.83e-06	-1.02597	1.84155	Proteobacteria	Alphaproteobacteria	Rhodospirillales	Rhodospirillaceae	Unannotated	Unannotated
ASV32886	0.0129667	3.09e-06	-0.863877	1.76059	Proteobacteria	Gammaproteobacteria	Unannotated	Unannotated	Unannotated	Unannotated
ASV20865	0.0135445	3.22e-06	-1.09987	1.14466	Proteobacteria	Alphaproteobacteria	Rhodospirillales	Unannotated	Unannotated	Unannotated
ASV22970	0.0136097	3.24e-06	-2.05384	1.41915	Proteobacteria	Alphaproteobacteria	Rhodobacterales	Rhodobacteraceae	Unannotated	Unannotated
ASV32424	0.0142099	3.38e-06	-1.02084	1.17077	Proteobacteria	Gammaproteobacteria	Alteromonadales	Alteromonadaceae	Aestuariibacter	Unannotated
ASV25082	0.0149287	3.56e-06	-1.05681	1.28156	Proteobacteria	Gammaproteobacteria	Unannotated	Unannotated	Unannotated	Unannotated
ASV25929	0.0162301	3.87e-06	-2.05409	1.55507	Proteobacteria	Gammaproteobacteria	Alteromonadales	Alteromonadaceae	Microbulbifer	Unannotated
ASV14836	0.0163918	3.91e-06	-0.817155	2.24074	Verrucomicrobia	Verrucomicrobiae	Verrucomicrobiales	Unannotated	Unannotated	Unannotated
ASV26114	0.0172255	4.11e-06	-1.63184	2.0561	Proteobacteria	Gammaproteobacteria	Oceanospirillales	Oceanospirillales_incertae_sedis	Pseudohongiella	Unannotated
ASV26213	0.0195515	4.66e-06	-1.32498	1.84809	Proteobacteria	Gammaproteobacteria	Oceanospirillales	Oceanospirillales_incertae_sedis	Pseudohongiella	Unannotated
ASV19729	0.020935	4.99e-06	-1.46215	2.11	Proteobacteria	Gammaproteobacteria	Unannotated	Unannotated	Unannotated	Unannotated
ASV02291	0.0247264	5.9e-06	-1.90176	1.81703	Actinobacteria	Actinobacteria	Unannotated	Unannotated	Unannotated	Unannotated
ASV26650	0.0249662	5.96e-06	-1.83811	1.73018	Proteobacteria	Gammaproteobacteria	Alteromonadales	Alteromonadaceae	Unannotated	Unannotated
ASV22688	0.025448	6.07e-06	1.71051	-0.637401	Proteobacteria	Alphaproteobacteria	Rhodobacterales	Rhodobacteraceae	Sulfitobacter	Unannotated
ASV22806	0.0270367	6.46e-06	-1.12364	0.925042	Proteobacteria	Alphaproteobacteria	Rhodobacterales	Rhodobacteraceae	Unannotated	Unannotated
ASV14545	0.0276769	6.61e-06	-0.903954	2.63213	Verrucomicrobia	Verrucomicrobiae	Verrucomicrobiales	Verrucomicrobiaceae	Unannotated	Unannotated
ASV32165	0.0288194	6.88e-06	-1.93561	1.42571	Proteobacteria	Gammaproteobacteria	Unannotated	Unannotated	Unannotated	Unannotated
ASV26591	0.0318887	7.62e-06	-1.03166	2.12476	Proteobacteria	Gammaproteobacteria	Arenicellales	Arenicellaceae	Arenicella	Unannotated
ASV32636	0.0324513	7.76e-06	-0.932608	1.13223	Proteobacteria	Gammaproteobacteria	Unannotated	Unannotated	Unannotated	Unannotated
ASV26170	0.0325708	7.79e-06	-0.971917	1.54685	Proteobacteria	Gammaproteobacteria	Unannotated	Unannotated	Unannotated	Unannotated
ASV21711	0.033123	7.92e-06	-1.18868	1.17044	Proteobacteria	Alphaproteobacteria	Rhodospirillales	Unannotated	Unannotated	Unannotated
ASV23440	0.0333521	7.98e-06	-2.85906	1.05645	Bacteroidetes	Flavobacteriia	Flavobacteriales	Flavobacteriaceae	Actibacter	Unannotated
ASV24039	0.0335137	8.02e-06	-1.18342	1.52292	Proteobacteria	Gammaproteobacteria	Unannotated	Unannotated	Unannotated	Unannotated
ASV33727	0.0346336	8.29e-06	-1.61136	1.38506	Bacteroidetes	Cytophagia	Cytophagales	Flammeovirgaceae	Unannotated	Unannotated
ASV25735	0.0349592	8.37e-06	-2.11881	1.28571	Proteobacteria	Gammaproteobacteria	Unannotated	Unannotated	Unannotated	Unannotated
ASV32345	0.0350194	8.38e-06	-1.31591	1.06351	Proteobacteria	Gammaproteobacteria	Unannotated	Unannotated	Unannotated	Unannotated
ASV28685	0.0378712	9.07e-06	-1.93411	1.50446	Bacteroidetes	Flavobacteriia	Flavobacteriales	Cryomorphaceae	Unannotated	Unannotated
ASV14912	0.0386053	9.25e-06	-2.57719	2.23191	Verrucomicrobia	Verrucomicrobiae	Verrucomicrobiales	Rubritaleaceae	Rubritalea	Unannotated
ASV16845	0.0393201	9.42e-06	-1.28602	3.90629	Proteobacteria	Gammaproteobacteria	Alteromonadales	Colwelliaceae	Colwellia	Unannotated
ASV32707	0.0394287	9.45e-06	-0.95838	1.4153	Proteobacteria	Gammaproteobacteria	Unannotated	Unannotated	Unannotated	Unannotated
ASV26619	0.0408859	9.8e-06	-1.20614	1.49681	Proteobacteria	Gammaproteobacteria	Arenicellales	Arenicellaceae	Arenicella	Unannotated
ASV30342	0.0460902	1.11e-05	-1.40306	1.30878	Bacteroidetes	Cytophagia	Cytophagales	Cytophagaceae	Ekhidna	Unannotated
ASV23436	0.0479524	1.15e-05	-2.31549	1.00896	Bacteroidetes	Flavobacteriia	Flavobacteriales	Flavobacteriaceae	Lutimonas	Unannotated
ASV32722	0.0480929	1.15e-05	-2.35687	1.63971	Proteobacteria	Gammaproteobacteria	Unannotated	Unannotated	Unannotated	Unannotated
ASV25802	0.0487842	1.17e-05	-1.43593	1.91029	Proteobacteria	Gammaproteobacteria	Unannotated	Unannotated	Unannotated	Unannotated
ASV22883	0.0507265	1.22e-05	-1.80852	0.683989	Proteobacteria	Alphaproteobacteria	Rhodobacterales	Rhodobacteraceae	Unannotated	Unannotated
ASV12407	0.0518289	1.24e-05	-1.65769	0.944675	Proteobacteria	Alphaproteobacteria	Unannotated	Unannotated	Unannotated	Unannotated
ASV26531	0.0520156	1.25e-05	-1.09611	2.02482	Proteobacteria	Gammaproteobacteria	Unannotated	Unannotated	Unannotated	Unannotated
ASV12294	0.0538797	1.29e-05	-1.6578	1.17949	Proteobacteria	Alphaproteobacteria	Rhizobiales	Phyllobacteriaceae	Pseudahrensia	Unannotated
ASV07009	0.0573978	1.38e-05	-0.751717	1.49426	Verrucomicrobia	Opitutae	Puniceicoccales	Puniceicoccaceae	Pelagicoccus	litoralis
ASV25582	0.0594275	1.43e-05	-1.85323	1.42013	Proteobacteria	Gammaproteobacteria	Unannotated	Unannotated	Unannotated	Unannotated
ASV19902	0.0598895	1.44e-05	-1.43822	0.990133	Proteobacteria	Alphaproteobacteria	Sphingomonadales	Sphingomonadaceae	Unannotated	Unannotated
ASV33208	0.0647828	1.56e-05	-1.39703	0.837307	Proteobacteria	Gammaproteobacteria	Alteromonadales	Colwelliaceae	Unannotated	Unannotated
ASV27854	0.0656754	1.58e-05	3.24568	-1.59312	Bacteroidetes	Sphingobacteriia	Sphingobacteriales	Saprospiraceae	Unannotated	Unannotated
ASV20120	0.0676701	1.63e-05	-1.16577	1.13421	Proteobacteria	Gammaproteobacteria	Unannotated	Unannotated	Unannotated	Unannotated
ASV25313	0.0731144	1.76e-05	-2.15218	1.99573	Proteobacteria	Gammaproteobacteria	Unannotated	Unannotated	Unannotated	Unannotated
ASV22328	0.0733325	1.76e-05	1.98563	-0.536231	Proteobacteria	Alphaproteobacteria	Caulobacterales	Hyphomonadaceae	Algimonas	Unannotated
ASV20963	0.0798638	1.92e-05	-0.946401	1.3698	Proteobacteria	Alphaproteobacteria	Rhodospirillales	Rhodospirillaceae	Unannotated	Unannotated
ASV33209	0.080605	1.94e-05	-1.12705	0.880294	Proteobacteria	Gammaproteobacteria	Alteromonadales	Colwelliaceae	Unannotated	Unannotated
ASV16917	0.08096	1.95e-05	-0.928925	1.40336	Proteobacteria	Deltaproteobacteria	Bdellovibrionales	Unannotated	Unannotated	Unannotated
ASV32926	0.0825889	1.99e-05	-1.43399	1.4323	Proteobacteria	Gammaproteobacteria	Unannotated	Unannotated	Unannotated	Unannotated
ASV28364	0.0842859	2.03e-05	-1.02164	1.6595	Bacteroidetes	Flavobacteriia	Flavobacteriales	Flavobacteriaceae	Lutimonas	Unannotated
ASV33573	0.0860903	2.07e-05	0.987219	-0.293632	Bacteroidetes	Unannotated	Unannotated	Unannotated	Unannotated	Unannotated
ASV11184	0.0930535	2.24e-05	1.12144	-0.788743	Proteobacteria	Alphaproteobacteria	SAR11	Candidatus_Pelagibacter	Unannotated	Unannotated
ASV19865	0.096113	2.32e-05	1.17958	-0.60413	Proteobacteria	Unannotated	Unannotated	Unannotated	Unannotated	Unannotated
ASV16837	0.0995517	2.4e-05	-1.25974	2.64299	Proteobacteria	Gammaproteobacteria	Alteromonadales	Colwelliaceae	Colwellia	Unannotated
ASV18324	0.100241	2.42e-05	0.747333	-0.486209	Bacteroidetes	Flavobacteriia	Flavobacteriales	Flavobacteriaceae	Unannotated	Unannotated
ASV22054	0.102426	2.47e-05	-1.05884	1.06739	Proteobacteria	Alphaproteobacteria	Rhizobiales	Rhodobiaceae	Anderseniella	Unannotated
ASV07661	0.103938	2.51e-05	-1.59321	1.25948	Proteobacteria	Deltaproteobacteria	Unannotated	Unannotated	Unannotated	Unannotated
ASV30588	0.106167	2.56e-05	-0.93444	1.01964	Bacteroidetes	Cytophagia	Cytophagales	Flammeovirgaceae	Unannotated	Unannotated
ASV23383	0.106809	2.58e-05	0.872715	-0.125254	Proteobacteria	Unannotated	Unannotated	Unannotated	Unannotated	Unannotated
ASV19720	0.108192	2.61e-05	-1.08659	0.748381	Proteobacteria	Gammaproteobacteria	Unannotated	Unannotated	Unannotated	Unannotated
ASV24106	0.108696	2.63e-05	-1.09318	1.81179	Bacteroidetes	Flavobacteriia	Flavobacteriales	Flavobacteriaceae	Unannotated	Unannotated
ASV18545	0.109335	2.64e-05	-1.06224	2.11079	Bacteroidetes	Flavobacteriia	Flavobacteriales	Flavobacteriaceae	Unannotated	Unannotated
ASV24300	0.114855	2.78e-05	-1.16499	1.67467	Bacteroidetes	Unannotated	Unannotated	Unannotated	Unannotated	Unannotated
ASV16840	0.118257	2.86e-05	-0.760633	2.17752	Proteobacteria	Gammaproteobacteria	Alteromonadales	Colwelliaceae	Unannotated	Unannotated
ASV30766	0.121588	2.94e-05	-2.08896	1.59643	Bacteroidetes	Cytophagia	Cytophagales	Flammeovirgaceae	Unannotated	Unannotated
ASV25789	0.122988	2.97e-05	-1.05811	1.25522	Proteobacteria	Gammaproteobacteria	Unannotated	Unannotated	Unannotated	Unannotated
ASV24290	0.123515	2.99e-05	-1.43362	1.39419	Bacteroidetes	Unannotated	Unannotated	Unannotated	Unannotated	Unannotated
ASV02373	0.125192	3.03e-05	-1.69327	0.462926	Actinobacteria	Actinobacteria	Unannotated	Unannotated	Unannotated	Unannotated
ASV26182	0.127608	3.09e-05	-1.58073	2.05095	Proteobacteria	Gammaproteobacteria	Unannotated	Unannotated	Unannotated	Unannotated
ASV25612	0.130215	3.15e-05	-0.83477	1.88828	Proteobacteria	Gammaproteobacteria	Pseudomonadales	Unannotated	Unannotated	Unannotated
ASV30468	0.132433	3.21e-05	-0.955603	1.25286	Bacteroidetes	Cytophagia	Cytophagales	Flammeovirgaceae	Unannotated	Unannotated
ASV29156	0.13248	3.21e-05	-2.25015	2.67961	Bacteroidetes	Unannotated	Unannotated	Unannotated	Unannotated	Unannotated
ASV33139	0.133764	3.24e-05	-0.866331	1.63161	Proteobacteria	Gammaproteobacteria	Alteromonadales	Colwelliaceae	Thalassotalea	Unannotated
ASV23006	0.134824	3.27e-05	-0.989409	2.04144	Proteobacteria	Alphaproteobacteria	Rhodobacterales	Rhodobacteraceae	Loktanella	Unannotated
ASV22568	0.137988	3.34e-05	-1.83036	1.55192	Proteobacteria	Alphaproteobacteria	Rhodobacterales	Rhodobacteraceae	Unannotated	Unannotated
ASV19735	0.139277	3.38e-05	-1.44452	0.812802	Proteobacteria	Gammaproteobacteria	Unannotated	Unannotated	Unannotated	Unannotated
ASV32761	0.146022	3.54e-05	-1.66471	1.18818	Proteobacteria	Gammaproteobacteria	Unannotated	Unannotated	Unannotated	Unannotated
ASV25297	0.15931	3.86e-05	-1.02385	1.67043	Proteobacteria	Gammaproteobacteria	Unannotated	Unannotated	Unannotated	Unannotated
ASV19480	0.161854	3.93e-05	-2.31568	1.92092	Bacteroidetes	Unannotated	Unannotated	Unannotated	Unannotated	Unannotated
ASV33310	0.164267	3.99e-05	-1.14769	1.12525	Proteobacteria	Gammaproteobacteria	Unannotated	Unannotated	Unannotated	Unannotated
ASV12158	0.16847	4.09e-05	-0.782151	2.22056	Proteobacteria	Alphaproteobacteria	Rhizobiales	Hyphomicrobiaceae	Maritalea	Unannotated
ASV34306	0.170928	4.15e-05	-1.08499	0.931107	Verrucomicrobia	Subdivision3	Unannotated	Unannotated	Unannotated	Unannotated
ASV16838	0.173468	4.21e-05	-0.769599	2.48176	Proteobacteria	Gammaproteobacteria	Alteromonadales	Colwelliaceae	Colwellia	Unannotated
ASV25298	0.173966	4.23e-05	-1.61745	2.10984	Proteobacteria	Gammaproteobacteria	Unannotated	Unannotated	Unannotated	Unannotated
ASV17493	0.177286	4.31e-05	-0.972965	1.40278	Proteobacteria	Gammaproteobacteria	Unannotated	Unannotated	Unannotated	Unannotated
ASV07662	0.180392	4.38e-05	-2.65078	0.30021	Proteobacteria	Deltaproteobacteria	Myxococcales	Unannotated	Unannotated	Unannotated
ASV20919	0.180919	4.4e-05	-0.959515	1.27628	Proteobacteria	Alphaproteobacteria	Rhodospirillales	Rhodospirillaceae	Pelagibius	Unannotated
ASV18559	0.183466	4.46e-05	-1.03539	1.72212	Bacteroidetes	Flavobacteriia	Flavobacteriales	Flavobacteriaceae	Unannotated	Unannotated
ASV22941	0.183827	4.47e-05	-1.63165	1.36491	Proteobacteria	Alphaproteobacteria	Rhodobacterales	Rhodobacteraceae	Unannotated	Unannotated
ASV24194	0.189262	4.6e-05	-1.25116	1.58349	Bacteroidetes	Flavobacteriia	Flavobacteriales	Flavobacteriaceae	Unannotated	Unannotated
ASV12887	0.190021	4.62e-05	-1.70045	1.3968	Proteobacteria	Alphaproteobacteria	Rhizobiales	Unannotated	Unannotated	Unannotated
ASV22733	0.190094	4.63e-05	0.744468	-0.721202	Proteobacteria	Alphaproteobacteria	Rhodobacterales	Rhodobacteraceae	Unannotated	Unannotated
ASV26562	0.20067	4.88e-05	-0.923955	1.38126	Proteobacteria	Gammaproteobacteria	Arenicellales	Arenicellaceae	Arenicella	Unannotated
ASV22725	0.204003	4.97e-05	-2.65376	0.902195	Proteobacteria	Alphaproteobacteria	Rhodobacterales	Rhodobacteraceae	Ruegeria	Unannotated
ASV28286	0.207054	5.04e-05	2.53632	-1.64433	Bacteroidetes	Flavobacteriia	Flavobacteriales	Flavobacteriaceae	Tenacibaculum	Unannotated
ASV23437	0.213149	5.19e-05	-1.74603	1.16954	Bacteroidetes	Flavobacteriia	Flavobacteriales	Flavobacteriaceae	Lutimonas	Unannotated
ASV25325	0.215862	5.26e-05	-0.983915	1.31226	Proteobacteria	Gammaproteobacteria	Unannotated	Unannotated	Unannotated	Unannotated
ASV24205	0.226013	5.51e-05	-1.94471	0.501392	Bacteroidetes	Flavobacteriia	Flavobacteriales	Flavobacteriaceae	Unannotated	Unannotated
ASV20378	0.226274	5.52e-05	-2.48658	0.966654	Proteobacteria	Alphaproteobacteria	Rhodobacterales	Rhodobacteraceae	Unannotated	Unannotated
ASV35964	0.22845	5.57e-05	-1.03366	1.23402	Acidobacteria	Acidobacteria_Gp9	Gp9	Unannotated	Unannotated	Unannotated
ASV12287	0.228636	5.58e-05	-1.73841	0.26181	Proteobacteria	Alphaproteobacteria	Unannotated	Unannotated	Unannotated	Unannotated
ASV38520	0.228917	5.58e-05	-1.23657	2.10802	Proteobacteria	Betaproteobacteria	Nitrosomonadales	Nitrosomonadaceae	Nitrosospira	Unannotated
ASV26546	0.233958	5.71e-05	-1.56646	0.794518	Proteobacteria	Gammaproteobacteria	Arenicellales	Arenicellaceae	Arenicella	Unannotated
ASV26347	0.234407	5.72e-05	-0.888833	1.83529	Proteobacteria	Gammaproteobacteria	Alteromonadales	Alteromonadaceae	Haliea	Unannotated
ASV32854	0.24255	5.92e-05	-0.818426	1.41732	Proteobacteria	Gammaproteobacteria	Gammaproteobacteria_incertae_sedis	Halioglobus	Unannotated	Unannotated
ASV22651	0.247268	6.04e-05	-1.1613	0.795988	Proteobacteria	Alphaproteobacteria	Rhodobacterales	Rhodobacteraceae	Jannaschia	Unannotated
ASV26000	0.257241	6.28e-05	-0.886673	1.49202	Proteobacteria	Gammaproteobacteria	Unannotated	Unannotated	Unannotated	Unannotated
ASV23324	0.259312	6.34e-05	1.20031	-0.0887057	Proteobacteria	Gammaproteobacteria	Unannotated	Unannotated	Unannotated	Unannotated
ASV07004	0.270706	6.62e-05	-0.849497	1.74079	Verrucomicrobia	Opitutae	Puniceicoccales	Puniceicoccaceae	Pelagicoccus	Unannotated
ASV05730	0.275826	6.74e-05	-1.13513	0.516683	Proteobacteria	Alphaproteobacteria	Unannotated	Unannotated	Unannotated	Unannotated
ASV17461	0.277085	6.77e-05	0.73887	-0.248482	Proteobacteria	Unannotated	Unannotated	Unannotated	Unannotated	Unannotated
ASV25493	0.281963	6.9e-05	-1.38959	1.21959	Proteobacteria	Gammaproteobacteria	Unannotated	Unannotated	Unannotated	Unannotated
ASV23386	0.297765	7.28e-05	-0.594603	2.68757	Proteobacteria	Gammaproteobacteria	Alteromonadales	Alteromonadales_incertae_sedis	Unannotated	Unannotated
ASV12508	0.305947	7.49e-05	2.43131	-1.5998	Proteobacteria	Alphaproteobacteria	Unannotated	Unannotated	Unannotated	Unannotated
ASV28571	0.306979	7.51e-05	-1.94272	2.34748	Bacteroidetes	Sphingobacteriia	Sphingobacteriales	Unannotated	Unannotated	Unannotated
ASV17499	0.310052	7.59e-05	-1.11779	1.15813	Proteobacteria	Gammaproteobacteria	Unannotated	Unannotated	Unannotated	Unannotated
ASV24078	0.311607	7.63e-05	-2.06765	2.49936	Proteobacteria	Gammaproteobacteria	Alteromonadales	Colwelliaceae	Thalassotalea	Unannotated
ASV19144	0.312717	7.66e-05	-1.07326	1.31595	Bacteroidetes	Flavobacteriia	Flavobacteriales	Flavobacteriaceae	Unannotated	Unannotated
ASV29486	0.31892	7.81e-05	-0.781604	1.64891	Bacteroidetes	Unannotated	Unannotated	Unannotated	Unannotated	Unannotated
ASV12827	0.324308	7.95e-05	-1.19896	0.369563	Proteobacteria	Alphaproteobacteria	Unannotated	Unannotated	Unannotated	Unannotated
ASV25827	0.326664	8.01e-05	-1.21277	2.31971	Proteobacteria	Gammaproteobacteria	Unannotated	Unannotated	Unannotated	Unannotated
ASV21423	0.338175	8.29e-05	-0.928525	1.17141	Proteobacteria	Alphaproteobacteria	Rhodospirillales	Rhodospirillaceae	Unannotated	Unannotated
ASV34303	0.340838	8.36e-05	-1.30899	1.07553	Verrucomicrobia	Subdivision3	Unannotated	Unannotated	Unannotated	Unannotated
ASV19732	0.342724	8.41e-05	-2.21294	1.59328	Proteobacteria	Gammaproteobacteria	Unannotated	Unannotated	Unannotated	Unannotated
ASV23392	0.35117	8.62e-05	1.09634	-0.177487	Proteobacteria	Gammaproteobacteria	Unannotated	Unannotated	Unannotated	Unannotated
ASV31409	0.352067	8.64e-05	-1.44475	2.00889	Proteobacteria	Deltaproteobacteria	Desulfobacterales	Desulfobulbaceae	Unannotated	Unannotated
ASV14955	0.354217	8.69e-05	-2.17571	1.09833	Verrucomicrobia	Verrucomicrobiae	Verrucomicrobiales	Verrucomicrobiaceae	Haloferula	Unannotated
ASV26343	0.358141	8.79e-05	-2.19024	1.43274	Proteobacteria	Gammaproteobacteria	Alteromonadales	Alteromonadaceae	Unannotated	Unannotated
ASV26188	0.358939	8.81e-05	-1.35182	0.880689	Proteobacteria	Gammaproteobacteria	Unannotated	Unannotated	Unannotated	Unannotated
ASV09304	0.361839	8.89e-05	-1.76705	1.27897	Verrucomicrobia	Unannotated	Unannotated	Unannotated	Unannotated	Unannotated
ASV32459	0.378107	9.29e-05	5.12034	-1.26287	Proteobacteria	Gammaproteobacteria	Alteromonadales	Alteromonadaceae	Unannotated	Unannotated
ASV04017	0.383036	9.41e-05	-1.64641	0.424389	Planctomycetes	Planctomycetia	Planctomycetales	Planctomycetaceae	Rhodopirellula	Unannotated
ASV25910	0.396238	9.74e-05	-1.91703	1.80507	Proteobacteria	Gammaproteobacteria	Oceanospirillales	Oceanospirillaceae	Reinekea	Unannotated
ASV20012	0.396198	9.74e-05	-1.87149	0.752458	Proteobacteria	Alphaproteobacteria	Sphingomonadales	Erythrobacteraceae	Unannotated	Unannotated
ASV23057	0.396495	9.75e-05	-1.43456	0.895644	Proteobacteria	Alphaproteobacteria	Rhodobacterales	Rhodobacteraceae	Unannotated	Unannotated
ASV20930	0.401751	9.88e-05	-0.992719	1.30949	Proteobacteria	Alphaproteobacteria	Rhodospirillales	Rhodospirillaceae	Unannotated	Unannotated
ASV33355	0.401966	9.89e-05	-0.793413	1.1915	Proteobacteria	Gammaproteobacteria	Gammaproteobacteria_incertae_sedis	Marinicella	Unannotated	Unannotated
ASV33106	0.407217	0.0001	-1.05444	1.75155	Proteobacteria	Gammaproteobacteria	Alteromonadales	Pseudoalteromonadaceae	Psychrosphaera	Unannotated
ASV19733	0.409739	0.000101	-1.15125	1.23899	Proteobacteria	Gammaproteobacteria	Chromatiales	Unannotated	Unannotated	Unannotated
ASV26300	0.410229	0.000101	-1.04422	1.99963	Proteobacteria	Gammaproteobacteria	Alteromonadales	Alteromonadaceae	Haliea	Unannotated
ASV32132	0.412952	0.000102	-1.5518	1.86287	Proteobacteria	Gammaproteobacteria	Unannotated	Unannotated	Unannotated	Unannotated
ASV21455	0.425271	0.000105	-0.824035	1.4062	Proteobacteria	Alphaproteobacteria	Rhodospirillales	Rhodospirillaceae	Unannotated	Unannotated
ASV20854	0.42847	0.000106	-0.95545	1.70198	Nitrospinae	Nitrospinia	Nitrospinales	Nitrospinaceae	Nitrospina	Unannotated
ASV30663	0.433279	0.000107	-0.742499	1.45217	Bacteroidetes	Cytophagia	Cytophagales	Unannotated	Unannotated	Unannotated
ASV20973	0.434445	0.000107	-1.09252	1.45841	Proteobacteria	Alphaproteobacteria	Rhodospirillales	Rhodospirillaceae	Pelagibius	Unannotated
ASV12780	0.434402	0.000107	-0.00346294	-1.26036	Proteobacteria	Alphaproteobacteria	Caulobacterales	Hyphomonadaceae	Hyphomonas	Unannotated
ASV30457	0.434651	0.000107	-1.05698	1.08919	Bacteroidetes	Cytophagia	Cytophagales	Flammeovirgaceae	Reichenbachiella	Unannotated
ASV12507	0.436437	0.000108	2.04463	-1.80051	Proteobacteria	Alphaproteobacteria	Unannotated	Unannotated	Unannotated	Unannotated
ASV33092	0.44876	0.000111	-1.16384	0.943112	Proteobacteria	Gammaproteobacteria	Unannotated	Unannotated	Unannotated	Unannotated
ASV13318	0.475205	0.000117	-1.07196	0.889091	Proteobacteria	Alphaproteobacteria	Unannotated	Unannotated	Unannotated	Unannotated
ASV12124	0.488205	0.000121	1.37517	-0.361904	Proteobacteria	Alphaproteobacteria	Rhodospirillales	Rhodospirillaceae	Unannotated	Unannotated
ASV02244	0.48851	0.000121	-2.24772	1.02809	Actinobacteria	Actinobacteria	Acidimicrobiales	Acidimicrobiaceae	Ilumatobacter	Unannotated
ASV11275	0.494557	0.000122	-0.872264	1.07465	Proteobacteria	Alphaproteobacteria	Rhodospirillales	Rhodospirillaceae	Unannotated	Unannotated
ASV23638	0.510666	0.000126	-1.65443	1.87272	Bacteroidetes	Unannotated	Unannotated	Unannotated	Unannotated	Unannotated
ASV17458	0.520767	0.000129	0.91226	-0.429728	Proteobacteria	Unannotated	Unannotated	Unannotated	Unannotated	Unannotated
ASV19728	0.520709	0.000129	-1.47687	1.0754	Proteobacteria	Gammaproteobacteria	Unannotated	Unannotated	Unannotated	Unannotated
ASV33194	0.526267	0.00013	-1.1939	2.09231	Proteobacteria	Gammaproteobacteria	Alteromonadales	Colwelliaceae	Thalassotalea	Unannotated
ASV22755	0.534129	0.000132	-1.38163	2.26661	Proteobacteria	Alphaproteobacteria	Rhodobacterales	Rhodobacteraceae	Unannotated	Unannotated
ASV12290	0.545305	0.000135	-0.49287	2.20798	Proteobacteria	Alphaproteobacteria	Rhizobiales	Phyllobacteriaceae	Unannotated	Unannotated
ASV32397	0.546301	0.000135	-0.98979	1.56379	Proteobacteria	Gammaproteobacteria	Alteromonadales	Alteromonadaceae	Unannotated	Unannotated
ASV27838	0.546173	0.000135	-0.957363	1.0933	Bacteroidetes	Sphingobacteriia	Sphingobacteriales	Saprospiraceae	Lewinella	Unannotated
ASV06961	0.546636	0.000135	-1.43428	1.18406	Verrucomicrobia	Opitutae	Puniceicoccales	Puniceicoccaceae	Pelagicoccus	Unannotated
ASV32940	0.562401	0.000139	1.22005	-1.71053	Proteobacteria	Gammaproteobacteria	Gammaproteobacteria_incertae_sedis	Congregibacter	Unannotated	Unannotated
ASV09353	0.570358	0.000141	-0.648841	2.06391	Verrucomicrobia	Unannotated	Unannotated	Unannotated	Unannotated	Unannotated
ASV25240	0.582619	0.000144	2.16926	-0.711944	Proteobacteria	Gammaproteobacteria	Alteromonadales	Alteromonadaceae	Unannotated	Unannotated
ASV26398	0.591237	0.000147	-0.885105	1.88669	Proteobacteria	Gammaproteobacteria	Unannotated	Unannotated	Unannotated	Unannotated
ASV23389	0.59797	0.000148	0.997963	-0.196332	Proteobacteria	Gammaproteobacteria	Unannotated	Unannotated	Unannotated	Unannotated
ASV33150	0.605449	0.00015	-1.37015	1.0939	Proteobacteria	Gammaproteobacteria	Unannotated	Unannotated	Unannotated	Unannotated
ASV12288	0.61056	0.000151	-2.17278	1.6374	Proteobacteria	Alphaproteobacteria	Unannotated	Unannotated	Unannotated	Unannotated
ASV23639	0.612177	0.000152	-0.603947	2.65728	Bacteroidetes	Unannotated	Unannotated	Unannotated	Unannotated	Unannotated
ASV12113	0.613455	0.000152	1.16676	-0.252978	Proteobacteria	Alphaproteobacteria	Rhodospirillales	Unannotated	Unannotated	Unannotated
ASV34238	0.616111	0.000153	-0.797271	1.72448	Bacteroidetes	Unannotated	Unannotated	Unannotated	Unannotated	Unannotated
ASV25950	0.617155	0.000153	-0.689844	2.37677	Proteobacteria	Gammaproteobacteria	Unannotated	Unannotated	Unannotated	Unannotated
ASV12120	0.628776	0.000156	0.974894	-0.234594	Proteobacteria	Alphaproteobacteria	Rhodospirillales	Rhodospirillaceae	Unannotated	Unannotated
ASV11205	0.630829	0.000157	1.11385	-0.235466	Proteobacteria	Alphaproteobacteria	SAR11	Candidatus_Pelagibacter	Unannotated	Unannotated
ASV17935	0.637904	0.000158	0.873669	-0.306968	Verrucomicrobia	Opitutae	Puniceicoccales	Puniceicoccaceae	Coraliomargarita	Unannotated
ASV22777	0.645978	0.000161	-1.79004	0.537673	Proteobacteria	Alphaproteobacteria	Rhodobacterales	Rhodobacteraceae	Unannotated	Unannotated
ASV25071	0.649465	0.000161	-1.29374	1.78261	Proteobacteria	Gammaproteobacteria	Unannotated	Unannotated	Unannotated	Unannotated
ASV12291	0.660929	0.000164	-1.02322	1.18374	Proteobacteria	Alphaproteobacteria	Rhizobiales	Phyllobacteriaceae	Unannotated	Unannotated
ASV25393	0.667199	0.000166	-1.83533	1.67735	Proteobacteria	Gammaproteobacteria	Unannotated	Unannotated	Unannotated	Unannotated
ASV26217	0.672931	0.000167	-1.76656	0.638236	Proteobacteria	Gammaproteobacteria	Unannotated	Unannotated	Unannotated	Unannotated
ASV25935	0.675198	0.000168	-1.77125	1.57844	Proteobacteria	Gammaproteobacteria	Unannotated	Unannotated	Unannotated	Unannotated
ASV32923	0.676988	0.000168	-1.94089	1.69582	Proteobacteria	Gammaproteobacteria	Alteromonadales	Alteromonadaceae	Haliea	Unannotated
ASV26479	0.678237	0.000169	-1.17912	0.780845	Proteobacteria	Gammaproteobacteria	Unannotated	Unannotated	Unannotated	Unannotated
ASV17448	0.687384	0.000171	1.05008	-0.146512	Proteobacteria	Unannotated	Unannotated	Unannotated	Unannotated	Unannotated
ASV15482	0.691923	0.000172	0.58017	-0.839974	Proteobacteria	Unannotated	Unannotated	Unannotated	Unannotated	Unannotated
ASV07990	0.695125	0.000173	1.2497	-0.632107	Proteobacteria	Gammaproteobacteria	Unannotated	Unannotated	Unannotated	Unannotated
ASV32817	0.695171	0.000173	-0.900436	1.33696	Proteobacteria	Gammaproteobacteria	Unannotated	Unannotated	Unannotated	Unannotated
ASV26196	0.708332	0.000177	-1.34781	1.98359	Proteobacteria	Gammaproteobacteria	Oceanospirillales	Oceanospirillales_incertae_sedis	Pseudohongiella	Unannotated
ASV21415	0.730815	0.000182	-1.37444	1.80255	Proteobacteria	Alphaproteobacteria	Rhodospirillales	Rhodospirillaceae	Unannotated	Unannotated
ASV12772	0.752692	0.000188	3.47351	-0.479611	Proteobacteria	Alphaproteobacteria	Rhizobiales	Phyllobacteriaceae	Unannotated	Unannotated
ASV34502	0.76243	0.00019	1.50524	-0.160988	Proteobacteria	Unannotated	Unannotated	Unannotated	Unannotated	Unannotated
ASV14963	0.767558	0.000192	-1.07577	1.133	Verrucomicrobia	Verrucomicrobiae	Verrucomicrobiales	Unannotated	Unannotated	Unannotated
ASV27442	0.768648	0.000192	-1.10097	1.01772	Bacteroidetes	Sphingobacteriia	Sphingobacteriales	Saprospiraceae	Lewinella	Unannotated
ASV25363	0.772464	0.000193	-1.6403	1.60564	Proteobacteria	Gammaproteobacteria	Unannotated	Unannotated	Unannotated	Unannotated
ASV22074	0.775842	0.000194	-1.14412	0.955255	Proteobacteria	Alphaproteobacteria	Rhizobiales	Unannotated	Unannotated	Unannotated
ASV04026	0.795222	0.000199	-1.87428	0.741521	Planctomycetes	Planctomycetia	Planctomycetales	Planctomycetaceae	Rhodopirellula	Unannotated
ASV28278	0.843894	0.000211	1.48538	-1.12506	Bacteroidetes	Flavobacteriia	Flavobacteriales	Flavobacteriaceae	Unannotated	Unannotated
ASV02416	0.852759	0.000213	-0.859675	1.32859	Actinobacteria	Actinobacteria	Unannotated	Unannotated	Unannotated	Unannotated
ASV07793	0.864389	0.000216	-0.853527	1.92069	Proteobacteria	Gammaproteobacteria	Unannotated	Unannotated	Unannotated	Unannotated
ASV21389	0.878785	0.00022	-1.74093	1.63975	Proteobacteria	Alphaproteobacteria	Unannotated	Unannotated	Unannotated	Unannotated
ASV21010	0.882688	0.000221	-1.0818	1.41523	Proteobacteria	Alphaproteobacteria	Rhodospirillales	Rhodospirillaceae	Nisaea	Unannotated
ASV32759	0.893554	0.000224	-0.949791	1.32025	Proteobacteria	Gammaproteobacteria	Unannotated	Unannotated	Unannotated	Unannotated
ASV02415	0.897455	0.000225	-1.07714	1.17298	Actinobacteria	Actinobacteria	Acidimicrobiales	Unannotated	Unannotated	Unannotated
ASV18421	0.921005	0.00023	-1.0752	0.46788	Bacteroidetes	Flavobacteriia	Flavobacteriales	Flavobacteriaceae	Aquimarina	Unannotated
ASV29452	0.927102	0.000232	-1.42783	0.678594	Bacteroidetes	Flavobacteriia	Flavobacteriales	Unannotated	Unannotated	Unannotated
ASV16833	0.945717	0.000237	-1.54097	3.35313	Proteobacteria	Gammaproteobacteria	Alteromonadales	Colwelliaceae	Colwellia	Unannotated
ASV26418	0.945572	0.000237	0.91406	-0.0899351	Proteobacteria	Gammaproteobacteria	Gammaproteobacteria_incertae_sedis	Unannotated	Unannotated	Unannotated
ASV20876	0.950513	0.000238	-1.87059	1.3743	Proteobacteria	Alphaproteobacteria	Unannotated	Unannotated	Unannotated	Unannotated
ASV17514	0.952051	0.000239	1.00058	-0.00975134	Proteobacteria	Gammaproteobacteria	Unannotated	Unannotated	Unannotated	Unannotated
ASV19746	0.95293	0.000239	-1.35957	1.19846	Proteobacteria	Gammaproteobacteria	Unannotated	Unannotated	Unannotated	Unannotated
ASV20414	0.953662	0.000239	-0.825894	1.87275	Proteobacteria	Alphaproteobacteria	Unannotated	Unannotated	Unannotated	Unannotated
ASV22064	0.961216	0.000241	-1.73015	1.06825	Proteobacteria	Alphaproteobacteria	Unannotated	Unannotated	Unannotated	Unannotated
ASV23231	0.9614	0.000241	-1.29852	1.2022	Proteobacteria	Alphaproteobacteria	Rhodobacterales	Rhodobacteraceae	Shimia	haliotis
ASV13248	0.972864	0.000244	-1.91931	1.22341	Proteobacteria	Alphaproteobacteria	Unannotated	Unannotated	Unannotated	Unannotated
ASV33331	0.98196	0.000246	-0.849101	1.18721	Proteobacteria	Gammaproteobacteria	Unannotated	Unannotated	Unannotated	Unannotated
ASV23859	0.998084	0.000251	-0.976842	1.35187	Bacteroidetes	Flavobacteriia	Flavobacteriales	Unannotated	Unannotated	Unannotated
ASV11189	0.999761	0.000251	1.01169	-0.231052	Proteobacteria	Alphaproteobacteria	SAR11	Candidatus_Pelagibacter	Unannotated	Unannotated
ASV11215	1.00533	0.000252	1.03997	-0.306674	Proteobacteria	Alphaproteobacteria	SAR11	Candidatus_Pelagibacter	Unannotated	Unannotated
ASV21687	1.01467	0.000255	-0.993503	1.46234	Proteobacteria	Alphaproteobacteria	Unannotated	Unannotated	Unannotated	Unannotated
ASV19960	1.02528	0.000258	1.72468	-2.74083	Proteobacteria	Alphaproteobacteria	Sphingomonadales	Erythrobacteraceae	Erythrobacter	Unannotated
ASV24195	1.04943	0.000264	-1.30294	0.974231	Bacteroidetes	Flavobacteriia	Flavobacteriales	Flavobacteriaceae	Unannotated	Unannotated
ASV18534	1.07973	0.000271	-1.59728	0.693972	Bacteroidetes	Flavobacteriia	Flavobacteriales	Flavobacteriaceae	Algibacter	mikhailovii
ASV11213	1.08372	0.000272	1.01621	-0.273186	Proteobacteria	Alphaproteobacteria	SAR11	Candidatus_Pelagibacter	Unannotated	Unannotated
ASV32344	1.09247	0.000275	-1.12337	0.713396	Proteobacteria	Gammaproteobacteria	Unannotated	Unannotated	Unannotated	Unannotated
ASV19721	1.09237	0.000275	-1.10499	0.88602	Proteobacteria	Gammaproteobacteria	Unannotated	Unannotated	Unannotated	Unannotated
ASV13182	1.10368	0.000278	-0.735546	1.79664	Proteobacteria	Alphaproteobacteria	Unannotated	Unannotated	Unannotated	Unannotated
ASV24319	1.10465	0.000278	-1.55371	1.69482	Proteobacteria	Gammaproteobacteria	Unannotated	Unannotated	Unannotated	Unannotated
ASV26490	1.1138	0.00028	-1.6449	1.68943	Proteobacteria	Gammaproteobacteria	Alteromonadales	Psychromonadaceae	Psychromonas	antarctica
ASV25981	1.11558	0.000281	-0.946557	2.32053	Proteobacteria	Gammaproteobacteria	Alteromonadales	Unannotated	Unannotated	Unannotated
ASV33129	1.13376	0.000286	-1.27013	1.53388	Proteobacteria	Gammaproteobacteria	Alteromonadales	Colwelliaceae	Unannotated	Unannotated
ASV22507	1.142	0.000288	-1.92628	1.54816	Proteobacteria	Alphaproteobacteria	Rhodospirillales	Rhodospirillaceae	Unannotated	Unannotated
ASV17515	1.15072	0.00029	0.944904	-0.1609	Proteobacteria	Gammaproteobacteria	Unannotated	Unannotated	Unannotated	Unannotated
ASV12121	1.15868	0.000292	1.12253	-0.0587372	Proteobacteria	Alphaproteobacteria	Rhodospirillales	Rhodospirillaceae	Unannotated	Unannotated
ASV29187	1.16432	0.000294	2.98628	-0.275809	Bacteroidetes	Unannotated	Unannotated	Unannotated	Unannotated	Unannotated
ASV20989	1.22507	0.000309	-0.861985	1.75187	Proteobacteria	Alphaproteobacteria	Rhodospirillales	Unannotated	Unannotated	Unannotated
ASV32716	1.23004	0.00031	-1.04459	0.837918	Proteobacteria	Unannotated	Unannotated	Unannotated	Unannotated	Unannotated
ASV03459	1.23773	0.000312	-1.55056	1.04105	Proteobacteria	Deltaproteobacteria	Myxococcales	Unannotated	Unannotated	Unannotated
ASV25239	1.25203	0.000316	3.38589	-1.37725	Proteobacteria	Gammaproteobacteria	Alteromonadales	Alteromonadaceae	Unannotated	Unannotated
ASV26410	1.26945	0.00032	0.977543	-0.665263	Proteobacteria	Gammaproteobacteria	Gammaproteobacteria_incertae_sedis	Unannotated	Unannotated	Unannotated
ASV22813	1.27993	0.000323	0.513668	-1.3914	Proteobacteria	Alphaproteobacteria	Rhodobacterales	Rhodobacteraceae	Unannotated	Unannotated
ASV23331	1.31419	0.000332	-0.688779	1.60434	Proteobacteria	Gammaproteobacteria	Unannotated	Unannotated	Unannotated	Unannotated
ASV26320	1.32774	0.000335	-1.33348	1.10938	Proteobacteria	Gammaproteobacteria	Alteromonadales	Alteromonadaceae	Haliea	Unannotated
ASV26512	1.3282	0.000336	-0.756162	2.13942	Proteobacteria	Gammaproteobacteria	Unannotated	Unannotated	Unannotated	Unannotated
ASV22159	1.33521	0.000338	1.34369	-1.19902	Proteobacteria	Alphaproteobacteria	Rhodobacterales	Rhodobacteraceae	Unannotated	Unannotated
ASV12998	1.34269	0.000339	-0.753653	1.28497	Proteobacteria	Alphaproteobacteria	Rhizobiales	Unannotated	Unannotated	Unannotated
ASV19858	1.34781	0.000341	-1.76865	1.63933	Proteobacteria	Alphaproteobacteria	Unannotated	Unannotated	Unannotated	Unannotated
ASV32927	1.37712	0.000348	-1.19002	1.14865	Proteobacteria	Gammaproteobacteria	Alteromonadales	Alteromonadaceae	Haliea	Unannotated
ASV14805	1.3949	0.000353	-1.22826	0.716482	Verrucomicrobia	Verrucomicrobiae	Verrucomicrobiales	Verrucomicrobiaceae	Unannotated	Unannotated
ASV13315	1.40085	0.000355	-1.02382	0.655479	Proteobacteria	Alphaproteobacteria	Rhizobiales	Phyllobacteriaceae	Hoeflea	Unannotated
ASV30922	1.41178	0.000357	-1.01568	1.38366	Bacteroidetes	Cytophagia	Cytophagales	Flammeovirgaceae	Unannotated	Unannotated
ASV22666	1.4195	0.000359	-1.75384	0.474619	Proteobacteria	Alphaproteobacteria	Rhodobacterales	Rhodobacteraceae	Ruegeria	Unannotated
ASV25571	1.46188	0.00037	-0.803863	1.47516	Proteobacteria	Gammaproteobacteria	Unannotated	Unannotated	Unannotated	Unannotated
ASV33086	1.46601	0.000371	-1.5861	1.49572	Proteobacteria	Gammaproteobacteria	Unannotated	Unannotated	Unannotated	Unannotated
ASV15029	1.49597	0.000379	-1.05247	0.37251	Verrucomicrobia	Verrucomicrobiae	Verrucomicrobiales	Verrucomicrobiaceae	Unannotated	Unannotated
ASV28466	1.49592	0.000379	-1.07826	1.08715	Bacteroidetes	Sphingobacteriia	Sphingobacteriales	Saprospiraceae	Unannotated	Unannotated
ASV23756	1.49828	0.00038	-1.71908	0.714635	Bacteroidetes	Flavobacteriia	Flavobacteriales	Cryomorphaceae	Unannotated	Unannotated
ASV27505	1.54427	0.000392	-1.12797	0.979277	Bacteroidetes	Sphingobacteriia	Sphingobacteriales	Saprospiraceae	Unannotated	Unannotated
ASV26465	1.56497	0.000397	-1.03756	1.05269	Proteobacteria	Gammaproteobacteria	Arenicellales	Arenicellaceae	Arenicella	xantha
ASV18529	1.60875	0.000408	-1.5095	0.582209	Bacteroidetes	Flavobacteriia	Flavobacteriales	Flavobacteriaceae	Bizionia	Unannotated
ASV25261	1.61849	0.000411	1.89199	-1.59987	Proteobacteria	Gammaproteobacteria	Alteromonadales	Alteromonadaceae	Unannotated	Unannotated
ASV12602	1.63018	0.000414	1.23314	-0.169285	Proteobacteria	Alphaproteobacteria	Unannotated	Unannotated	Unannotated	Unannotated
ASV33213	1.63029	0.000414	-1.55977	1.37889	Proteobacteria	Gammaproteobacteria	Alteromonadales	Colwelliaceae	Thalassotalea	Unannotated
ASV18528	1.63399	0.000415	-1.04353	1.12786	Bacteroidetes	Flavobacteriia	Flavobacteriales	Flavobacteriaceae	Unannotated	Unannotated
ASV11488	1.64947	0.000419	-1.07561	1.54734	Proteobacteria	Alphaproteobacteria	Unannotated	Unannotated	Unannotated	Unannotated
ASV27642	1.65434	0.00042	-1.22178	0.525617	Bacteroidetes	Sphingobacteriia	Sphingobacteriales	Saprospiraceae	Unannotated	Unannotated
ASV26194	1.65862	0.000422	-1.2537	1.93931	Proteobacteria	Gammaproteobacteria	Oceanospirillales	Oceanospirillales_incertae_sedis	Pseudohongiella	Unannotated
ASV10875	1.6687	0.000424	1.1814	-0.254318	Proteobacteria	Gammaproteobacteria	Unannotated	Unannotated	Unannotated	Unannotated
ASV26299	1.67501	0.000426	-0.938837	1.33707	Proteobacteria	Gammaproteobacteria	Alteromonadales	Alteromonadaceae	Haliea	Unannotated
ASV16813	1.67827	0.000427	-1.1551	2.06402	Proteobacteria	Gammaproteobacteria	Unannotated	Unannotated	Unannotated	Unannotated
ASV24309	1.70918	0.000435	-0.8693	1.40172	Bacteroidetes	Cytophagia	Cytophagales	Unannotated	Unannotated	Unannotated
ASV12103	1.72816	0.00044	1.069	-0.0270972	Proteobacteria	Alphaproteobacteria	Unannotated	Unannotated	Unannotated	Unannotated
ASV32822	1.72775	0.00044	-2.2685	0.98799	Proteobacteria	Gammaproteobacteria	Unannotated	Unannotated	Unannotated	Unannotated
ASV26013	1.76283	0.000449	-1.16747	1.28324	Proteobacteria	Gammaproteobacteria	Gammaproteobacteria_incertae_sedis	Unannotated	Unannotated	Unannotated
ASV11216	1.76378	0.000449	1.14336	-0.0587332	Proteobacteria	Alphaproteobacteria	SAR11	Candidatus_Pelagibacter	Unannotated	Unannotated
ASV12130	1.77057	0.000451	1.04858	-0.259706	Proteobacteria	Alphaproteobacteria	Rhodospirillales	Rhodospirillaceae	Unannotated	Unannotated
ASV22606	1.78154	0.000454	-1.16232	2.30876	Proteobacteria	Alphaproteobacteria	Rhodobacterales	Rhodobacteraceae	Celeribacter	Unannotated
ASV22421	1.78356	0.000455	-0.904003	0.927307	Proteobacteria	Alphaproteobacteria	Unannotated	Unannotated	Unannotated	Unannotated
ASV25241	1.79992	0.000459	2.45994	-1.30147	Proteobacteria	Gammaproteobacteria	Alteromonadales	Alteromonadaceae	Unannotated	Unannotated
ASV22582	1.80673	0.000461	2.71048	-1.03325	Proteobacteria	Alphaproteobacteria	Rhodobacterales	Rhodobacteraceae	Unannotated	Unannotated
ASV28064	1.84794	0.000471	-0.954383	0.89394	Bacteroidetes	Sphingobacteriia	Sphingobacteriales	Saprospiraceae	Unannotated	Unannotated
ASV13899	1.89912	0.000485	-0.940518	1.27587	Proteobacteria	Deltaproteobacteria	Bdellovibrionales	Bacteriovoracaceae	Halobacteriovorax	Unannotated
ASV23862	1.91977	0.00049	-0.93378	1.35581	Bacteroidetes	Unannotated	Unannotated	Unannotated	Unannotated	Unannotated
ASV19866	1.9334	0.000494	1.0956	-0.82206	Proteobacteria	Unannotated	Unannotated	Unannotated	Unannotated	Unannotated
ASV29389	1.97069	0.000503	-1.01362	0.970012	Bacteroidetes	Flavobacteriia	Flavobacteriales	Unannotated	Unannotated	Unannotated
ASV10879	1.99611	0.00051	1.32759	-0.381328	Proteobacteria	Gammaproteobacteria	Unannotated	Unannotated	Unannotated	Unannotated
ASV25019	1.9971	0.00051	-1.21675	0.56317	Proteobacteria	Gammaproteobacteria	Unannotated	Unannotated	Unannotated	Unannotated
ASV21060	2.00424	0.000512	-1.0635	1.47164	Proteobacteria	Alphaproteobacteria	Rhodospirillales	Rhodospirillaceae	Unannotated	Unannotated
ASV31744	2.0089	0.000514	-1.18151	1.09791	Proteobacteria	Deltaproteobacteria	Unannotated	Unannotated	Unannotated	Unannotated
ASV22784	2.02775	0.000518	-0.942005	1.88279	Proteobacteria	Alphaproteobacteria	Rhodobacterales	Rhodobacteraceae	Unannotated	Unannotated
ASV27890	2.08065	0.000532	-0.802772	1.486	Bacteroidetes	Sphingobacteriia	Sphingobacteriales	Saprospiraceae	Unannotated	Unannotated
ASV17449	2.13751	0.000547	1.10856	0.021141	Proteobacteria	Gammaproteobacteria	Unannotated	Unannotated	Unannotated	Unannotated
ASV21927	2.18326	0.000559	-1.21959	0.612547	Proteobacteria	Alphaproteobacteria	Unannotated	Unannotated	Unannotated	Unannotated
ASV32697	2.19536	0.000562	-0.83988	1.35755	Proteobacteria	Gammaproteobacteria	Unannotated	Unannotated	Unannotated	Unannotated
ASV15520	2.25602	0.000578	1.29681	-0.534311	Proteobacteria	Unannotated	Unannotated	Unannotated	Unannotated	Unannotated
ASV32967	2.26028	0.000579	-0.937087	0.960587	Proteobacteria	Gammaproteobacteria	Unannotated	Unannotated	Unannotated	Unannotated
ASV12842	2.30567	0.000591	2.92754	-0.465777	Proteobacteria	Alphaproteobacteria	Rhizobiales	Phyllobacteriaceae	Aminobacter	Unannotated
ASV32350	2.32304	0.000595	-0.831655	1.82451	Proteobacteria	Gammaproteobacteria	Unannotated	Unannotated	Unannotated	Unannotated
ASV26725	2.41183	0.000618	1.55897	-0.596044	Proteobacteria	Gammaproteobacteria	Unannotated	Unannotated	Unannotated	Unannotated
ASV02028	2.41594	0.000619	-0.982686	0.952849	Acidobacteria	Acidobacteria_Gp26	Gp26	Unannotated	Unannotated	Unannotated
ASV16842	2.43003	0.000623	-0.949346	1.52391	Proteobacteria	Gammaproteobacteria	Alteromonadales	Colwelliaceae	Colwellia	Unannotated
ASV25619	2.48152	0.000636	-0.850997	1.25711	Proteobacteria	Gammaproteobacteria	Pseudomonadales	Pseudomonadales_incertae_sedis	Dasania	Unannotated
ASV32507	2.50275	0.000642	-0.963748	1.20697	Proteobacteria	Gammaproteobacteria	Unannotated	Unannotated	Unannotated	Unannotated
ASV09124	2.51046	0.000644	-0.696708	1.45508	Proteobacteria	Gammaproteobacteria	Legionellales	Coxiellaceae	Aquicella	Unannotated
ASV12607	2.55726	0.000656	1.26335	-0.243091	Proteobacteria	Alphaproteobacteria	Unannotated	Unannotated	Unannotated	Unannotated
ASV24071	2.57325	0.000661	-0.515017	1.87417	Proteobacteria	Gammaproteobacteria	Alteromonadales	Colwelliaceae	Unannotated	Unannotated
ASV35500	2.61578	0.000672	3.05948	-0.950258	Cyanobacteria/Chloroplast	Cyanobacteria	Unannotated	Unannotated	Unannotated	Unannotated
ASV23492	2.64074	0.000678	-0.961081	0.801025	Bacteroidetes	Flavobacteriia	Flavobacteriales	Cryomorphaceae	Crocinitomix	Unannotated
ASV11171	2.66907	0.000686	-0.690183	2.44105	Proteobacteria	Alphaproteobacteria	Rhizobiales	Methylocystaceae	Terasakiella	Unannotated
ASV13313	2.68628	0.00069	-2.56118	1.80931	Proteobacteria	Alphaproteobacteria	Rhizobiales	Phyllobacteriaceae	Unannotated	Unannotated
ASV17934	2.68927	0.000691	-0.849223	1.55403	Verrucomicrobia	Opitutae	Puniceicoccales	Puniceicoccaceae	Coraliomargarita	Unannotated
ASV30857	2.75425	0.000708	-1.00108	1.23289	Bacteroidetes	Cytophagia	Cytophagales	Flammeovirgaceae	Reichenbachiella	Unannotated
ASV30550	2.78811	0.000717	1.14134	-1.10417	Bacteroidetes	Cytophagia	Cytophagales	Flammeovirgaceae	Marinoscillum	Unannotated
ASV11219	2.80743	0.000722	1.04841	-0.223654	Proteobacteria	Alphaproteobacteria	SAR11	Candidatus_Pelagibacter	Unannotated	Unannotated
ASV08598	2.80928	0.000723	-1.80801	1.01645	Proteobacteria	Unannotated	Unannotated	Unannotated	Unannotated	Unannotated
ASV25880	2.82369	0.000727	-0.933854	1.16604	Proteobacteria	Gammaproteobacteria	Unannotated	Unannotated	Unannotated	Unannotated
ASV18315	2.82399	0.000727	0.966488	-0.411938	Bacteroidetes	Flavobacteriia	Flavobacteriales	Flavobacteriaceae	Unannotated	Unannotated
ASV26007	2.84233	0.000732	-0.765521	2.07303	Proteobacteria	Gammaproteobacteria	Unannotated	Unannotated	Unannotated	Unannotated
ASV19826	2.85317	0.000735	1.08772	-0.23105	Proteobacteria	Alphaproteobacteria	Unannotated	Unannotated	Unannotated	Unannotated
ASV06076	2.87454	0.000741	-0.822803	1.43641	Actinobacteria	Actinobacteria	Unannotated	Unannotated	Unannotated	Unannotated
ASV25573	2.98669	0.00077	-0.599502	1.90519	Proteobacteria	Gammaproteobacteria	Alteromonadales	Alteromonadales_incertae_sedis	Teredinibacter	Unannotated
ASV11211	2.99016	0.000771	1.03687	-0.232594	Proteobacteria	Alphaproteobacteria	SAR11	Candidatus_Pelagibacter	Unannotated	Unannotated
ASV21393	3.01383	0.000777	-1.03456	0.939104	Proteobacteria	Alphaproteobacteria	Unannotated	Unannotated	Unannotated	Unannotated
ASV32346	3.03019	0.000782	-1.43801	0.878883	Proteobacteria	Gammaproteobacteria	Unannotated	Unannotated	Unannotated	Unannotated
ASV23306	3.11556	0.000804	-0.967314	1.11462	Proteobacteria	Gammaproteobacteria	Unannotated	Unannotated	Unannotated	Unannotated
ASV23129	3.13151	0.000808	-1.03024	1.27995	Proteobacteria	Alphaproteobacteria	Rhodobacterales	Rhodobacteraceae	Unannotated	Unannotated
ASV26635	3.13847	0.00081	-0.942559	0.906604	Proteobacteria	Gammaproteobacteria	Unannotated	Unannotated	Unannotated	Unannotated
ASV21608	3.1433	0.000812	-1.15852	1.32359	Proteobacteria	Alphaproteobacteria	Rhodospirillales	Rhodospirillaceae	Unannotated	Unannotated
ASV32030	3.14528	0.000812	-1.13681	1.29314	Proteobacteria	Deltaproteobacteria	Bdellovibrionales	Bacteriovoracaceae	Unannotated	Unannotated
ASV25361	3.1472	0.000813	-1.03786	0.993391	Proteobacteria	Gammaproteobacteria	Unannotated	Unannotated	Unannotated	Unannotated
ASV07744	3.16394	0.000818	-0.998158	1.43987	Proteobacteria	Deltaproteobacteria	Myxococcales	Unannotated	Unannotated	Unannotated
ASV14772	3.18241	0.000823	-0.949583	1.37529	Verrucomicrobia	Verrucomicrobiae	Verrucomicrobiales	Verrucomicrobiaceae	Unannotated	Unannotated
ASV12954	3.25719	0.000842	0.867098	-1.23888	Proteobacteria	Alphaproteobacteria	Caulobacterales	Hyphomonadaceae	Hyphomonas	Unannotated
ASV25540	3.29548	0.000852	-0.80564	1.112	Proteobacteria	Gammaproteobacteria	Unannotated	Unannotated	Unannotated	Unannotated
ASV05703	3.39487	0.000878	-1.66697	0.718141	Proteobacteria	Alphaproteobacteria	Unannotated	Unannotated	Unannotated	Unannotated
ASV33053	3.40487	0.000881	1.25722	-0.80764	Proteobacteria	Gammaproteobacteria	Unannotated	Unannotated	Unannotated	Unannotated
ASV20214	3.42891	0.000887	-0.877998	1.07485	Proteobacteria	Unannotated	Unannotated	Unannotated	Unannotated	Unannotated
ASV33013	3.43322	0.000889	-0.789143	1.34765	Proteobacteria	Gammaproteobacteria	Chromatiales	Unannotated	Unannotated	Unannotated
ASV33748	3.43342	0.000889	-1.08554	1.23567	Bacteroidetes	Cytophagia	Cytophagales	Flammeovirgaceae	Unannotated	Unannotated
ASV38260	3.43443	0.00089	-0.822	1.2816	Bacteroidetes	Unannotated	Unannotated	Unannotated	Unannotated	Unannotated
ASV33214	3.43663	0.00089	-0.909401	1.14095	Proteobacteria	Gammaproteobacteria	Alteromonadales	Colwelliaceae	Colwellia	Unannotated
ASV20962	3.44245	0.000892	-1.03518	1.04043	Proteobacteria	Alphaproteobacteria	Unannotated	Unannotated	Unannotated	Unannotated
ASV20995	3.44733	0.000894	-1.0333	1.34534	Proteobacteria	Alphaproteobacteria	Rhodospirillales	Unannotated	Unannotated	Unannotated
ASV33849	3.46413	0.000898	-0.843446	1.45426	Proteobacteria	Unannotated	Unannotated	Unannotated	Unannotated	Unannotated
ASV18683	3.46384	0.000898	0.687911	-0.314538	Bacteroidetes	Flavobacteriia	Flavobacteriales	Flavobacteriaceae	Unannotated	Unannotated
ASV11192	3.48552	0.000904	1.05296	-0.307542	Proteobacteria	Alphaproteobacteria	SAR11	Candidatus_Pelagibacter	Unannotated	Unannotated
ASV23471	3.51916	0.000913	-0.856881	1.59303	Bacteroidetes	Flavobacteriia	Flavobacteriales	Cryomorphaceae	Crocinitomix	Unannotated
ASV28309	3.60315	0.000935	-1.05835	1.03767	Bacteroidetes	Flavobacteriia	Flavobacteriales	Flavobacteriaceae	Unannotated	Unannotated
ASV19469	3.63927	0.000945	-0.906873	1.81842	Bacteroidetes	Unannotated	Unannotated	Unannotated	Unannotated	Unannotated
ASV12403	3.65921	0.00095	-1.83052	0.693033	Proteobacteria	Alphaproteobacteria	Rhodobacterales	Rhodobacteraceae	Unannotated	Unannotated
ASV22603	3.75611	0.000976	-1.12299	0.660802	Proteobacteria	Alphaproteobacteria	Rhodobacterales	Rhodobacteraceae	Unannotated	Unannotated
ASV14551	3.78347	0.000983	-0.835199	1.85751	Verrucomicrobia	Verrucomicrobiae	Verrucomicrobiales	Unannotated	Unannotated	Unannotated
ASV31403	3.78292	0.000983	-0.880879	1.14151	Proteobacteria	Deltaproteobacteria	Desulfobacterales	Desulfobulbaceae	Desulfopila	Unannotated
ASV03668	3.81735	0.000992	-1.07909	0.520034	Proteobacteria	Unannotated	Unannotated	Unannotated	Unannotated	Unannotated
ASV26098	3.81677	0.000992	-0.789793	1.83139	Proteobacteria	Gammaproteobacteria	Alteromonadales	Alteromonadaceae	Haliea	Unannotated
ASV32789	3.82956	0.000996	-0.74989	1.963	Proteobacteria	Gammaproteobacteria	Unannotated	Unannotated	Unannotated	Unannotated
ASV19916	3.84245	0.001	-1.46775	1.39446	Proteobacteria	Alphaproteobacteria	Sphingomonadales	Sphingomonadaceae	Sphingorhabdus	marina
ASV02243	3.94775	0.00102726	-1.323	0.996856	Actinobacteria	Actinobacteria	Acidimicrobiales	Acidimicrobiaceae	Ilumatobacter	Unannotated
ASV11801	3.99297	0.00103929	-1.45612	0.654201	Proteobacteria	Alphaproteobacteria	Rhizobiales	Unannotated	Unannotated	Unannotated
ASV18561	4.01042	0.00104411	-0.714288	2.01809	Bacteroidetes	Flavobacteriia	Flavobacteriales	Flavobacteriaceae	Unannotated	Unannotated
ASV20928	4.01258	0.00104494	-1.30387	0.870867	Proteobacteria	Alphaproteobacteria	Rhodospirillales	Rhodospirillaceae	Pelagibius	Unannotated
ASV22683	4.01301	0.00104533	1.50868	-0.80004	Proteobacteria	Alphaproteobacteria	Rhodobacterales	Rhodobacteraceae	Unannotated	Unannotated
ASV11927	4.01719	0.00104669	-0.927378	1.04404	Proteobacteria	Alphaproteobacteria	Rhodospirillales	Rhodospirillaceae	Unannotated	Unannotated
ASV22618	4.03816	0.00105243	-0.896087	1.10343	Proteobacteria	Alphaproteobacteria	Rhodobacterales	Rhodobacteraceae	Unannotated	Unannotated
ASV22901	4.05305	0.00105658	-0.877248	1.28122	Proteobacteria	Alphaproteobacteria	Rhodobacterales	Rhodobacteraceae	Jannaschia	Unannotated
ASV02237	4.06791	0.00106073	-2.27864	0.136441	Actinobacteria	Actinobacteria	Acidimicrobiales	Acidimicrobiaceae	Ilumatobacter	Unannotated
ASV23380	4.11069	0.00107217	-0.816597	1.33604	Proteobacteria	Gammaproteobacteria	Unannotated	Unannotated	Unannotated	Unannotated
ASV31159	4.11033	0.00107235	-0.901303	1.33054	Proteobacteria	Deltaproteobacteria	Unannotated	Unannotated	Unannotated	Unannotated
ASV17518	4.18975	0.00109336	0.951292	-0.289943	Proteobacteria	Gammaproteobacteria	Unannotated	Unannotated	Unannotated	Unannotated
ASV24191	4.19912	0.00109609	-2.46384	0.152358	Bacteroidetes	Flavobacteriia	Flavobacteriales	Flavobacteriaceae	Unannotated	Unannotated
ASV18556	4.19914	0.00109638	-0.96574	1.14705	Bacteroidetes	Flavobacteriia	Flavobacteriales	Flavobacteriaceae	Unannotated	Unannotated
ASV20352	4.24314	0.00110816	-0.925703	0.990789	Proteobacteria	Alphaproteobacteria	Unannotated	Unannotated	Unannotated	Unannotated
ASV24271	4.24651	0.00110933	-1.19593	1.35182	Bacteroidetes	Flavobacteriia	Flavobacteriales	Flavobacteriaceae	Unannotated	Unannotated
ASV26297	4.25241	0.00111116	-0.815909	1.6998	Proteobacteria	Gammaproteobacteria	Alteromonadales	Alteromonadaceae	Haliea	Unannotated
ASV32987	4.25987	0.0011134	-1.83003	0.771038	Proteobacteria	Gammaproteobacteria	Unannotated	Unannotated	Unannotated	Unannotated
ASV37205	4.26644	0.00111541	-1.08558	0.731622	Planctomycetes	Planctomycetia	Planctomycetales	Planctomycetaceae	Unannotated	Unannotated
ASV28200	4.35614	0.00113916	-0.983814	1.35323	Bacteroidetes	Sphingobacteriia	Sphingobacteriales	Saprospiraceae	Unannotated	Unannotated
ASV07622	4.35677	0.00113962	-1.00055	0.79986	Proteobacteria	Unannotated	Unannotated	Unannotated	Unannotated	Unannotated
ASV12529	4.40001	0.00115123	-0.745492	1.55045	Proteobacteria	Alphaproteobacteria	Rhizobiales	Unannotated	Unannotated	Unannotated
ASV25211	4.43274	0.0011601	-0.895286	1.51104	Proteobacteria	Gammaproteobacteria	Chromatiales	Unannotated	Unannotated	Unannotated
ASV23538	4.45576	0.00116643	-1.44518	1.31491	Bacteroidetes	Flavobacteriia	Flavobacteriales	Flavobacteriaceae	Wenyingzhuangia	Unannotated
ASV24074	4.53325	0.00118702	-1.18854	1.71513	Proteobacteria	Gammaproteobacteria	Alteromonadales	Colwelliaceae	Thalassotalea	Unannotated
ASV26416	4.54773	0.00119113	1.06187	-0.267051	Proteobacteria	Gammaproteobacteria	Unannotated	Unannotated	Unannotated	Unannotated
ASV13807	4.59876	0.00120481	-0.850156	1.44685	Proteobacteria	Deltaproteobacteria	Bdellovibrionales	Bacteriovoracaceae	Halobacteriovorax	Unannotated
ASV06088	4.61754	0.00121005	-0.863383	1.28709	Actinobacteria	Actinobacteria	Acidimicrobiales	Unannotated	Unannotated	Unannotated
ASV04464	4.65912	0.00122126	1.14006	-0.69675	Cyanobacteria/Chloroplast	Cyanobacteria	Family_IV	GpIV	Unannotated	Unannotated
ASV26186	4.71485	0.0012362	-0.840042	1.36495	Proteobacteria	Gammaproteobacteria	Chromatiales	Thioalkalispiraceae	Thioprofundum	Unannotated
ASV13984	4.71442	0.00123641	-0.913997	1.29923	Proteobacteria	Deltaproteobacteria	Bdellovibrionales	Bacteriovoracaceae	Halobacteriovorax	Unannotated
ASV11217	4.73843	0.00124303	0.995196	-0.765045	Proteobacteria	Alphaproteobacteria	SAR11	Candidatus_Pelagibacter	Unannotated	Unannotated
ASV20947	4.82129	0.0012651	3.12298	-0.716455	Proteobacteria	Alphaproteobacteria	Rhodospirillales	Rhodospirillaceae	Unannotated	Unannotated
ASV40158	4.9223	0.00129194	-1.00342	1.24423	Proteobacteria	Gammaproteobacteria	Pseudomonadales	Pseudomonadales_incertae_sedis	Dasania	Unannotated
ASV33169	4.94645	0.00129862	-0.904261	1.25038	Proteobacteria	Gammaproteobacteria	Unannotated	Unannotated	Unannotated	Unannotated
ASV21748	4.96252	0.00130318	1.10963	-0.21004	Proteobacteria	Alphaproteobacteria	Unannotated	Unannotated	Unannotated	Unannotated
ASV11425	4.96356	0.0013038	-0.969902	1.25888	Proteobacteria	Alphaproteobacteria	Rhizobiales	Hyphomicrobiaceae	Unannotated	Unannotated
ASV08090	4.97486	0.00130711	-0.824407	2.43862	Proteobacteria	Gammaproteobacteria	Oceanospirillales	Oceanospirillaceae	Marinomonas	Unannotated
ASV32326	4.98791	0.00131088	-0.883286	1.14427	Proteobacteria	Unannotated	Unannotated	Unannotated	Unannotated	Unannotated
ASV05675	5.02801	0.00132177	-1.75539	0.723371	Proteobacteria	Alphaproteobacteria	Unannotated	Unannotated	Unannotated	Unannotated
ASV22850	5.09719	0.00134031	-1.44627	0.93869	Proteobacteria	Alphaproteobacteria	Rhodobacterales	Rhodobacteraceae	Unannotated	Unannotated
ASV26011	5.12534	0.00134806	-1.92015	1.27492	Proteobacteria	Gammaproteobacteria	Unannotated	Unannotated	Unannotated	Unannotated
ASV14575	5.2313	0.0013763	-1.61629	0.657548	Verrucomicrobia	Verrucomicrobiae	Verrucomicrobiales	Verrucomicrobiaceae	Unannotated	Unannotated
ASV11836	5.26883	0.00138653	-1.02189	1.22108	Proteobacteria	Unannotated	Unannotated	Unannotated	Unannotated	Unannotated
ASV08083	5.26836	0.00138678	-1.49206	0.740979	Proteobacteria	Gammaproteobacteria	Oceanospirillales	Oceanospirillaceae	Marinomonas	blandensis
ASV19637	5.33023	0.00140343	-0.685683	2.32457	Proteobacteria	Alphaproteobacteria	Kordiimonadales	Kordiimonadaceae	Kordiimonas	Unannotated
ASV20097	5.45816	0.00143749	-0.796475	1.13597	Proteobacteria	Gammaproteobacteria	Unannotated	Unannotated	Unannotated	Unannotated
ASV26735	5.47915	0.0014434	-0.857913	1.219	Proteobacteria	Gammaproteobacteria	Unannotated	Unannotated	Unannotated	Unannotated
ASV22621	5.48723	0.00144591	1.68547	-0.508263	Proteobacteria	Alphaproteobacteria	Rhodobacterales	Rhodobacteraceae	Unannotated	Unannotated
ASV26960	5.55107	0.00146312	-0.509523	1.83916	Proteobacteria	Gammaproteobacteria	Unannotated	Unannotated	Unannotated	Unannotated
ASV32586	5.57085	0.00146872	-1.10603	0.986736	Proteobacteria	Gammaproteobacteria	Vibrionales	Vibrionaceae	Vibrio	Unannotated
ASV26386	5.59616	0.00147578	-1.08563	0.823767	Proteobacteria	Gammaproteobacteria	Unannotated	Unannotated	Unannotated	Unannotated
ASV19734	5.60387	0.00147821	-0.857882	1.28278	Proteobacteria	Gammaproteobacteria	Unannotated	Unannotated	Unannotated	Unannotated
ASV39082	5.67836	0.00149825	-0.554408	1.78274	Chloroflexi	Caldilineae	Caldilineales	Caldilineaceae	Litorilinea	Unannotated
ASV11218	5.6948	0.00150298	1.04363	-0.508011	Proteobacteria	Alphaproteobacteria	SAR11	Candidatus_Pelagibacter	Unannotated	Unannotated
ASV32705	5.71601	0.00150898	-0.744333	1.32544	Proteobacteria	Gammaproteobacteria	Unannotated	Unannotated	Unannotated	Unannotated
ASV05669	5.71571	0.0015093	-0.706773	1.05767	Proteobacteria	Alphaproteobacteria	Unannotated	Unannotated	Unannotated	Unannotated
ASV28564	5.7326	0.00151416	-0.996666	1.34236	Bacteroidetes	Sphingobacteriia	Sphingobacteriales	Saprospiraceae	Unannotated	Unannotated
ASV11206	5.75555	0.00152062	1.0845	-0.155888	Proteobacteria	Alphaproteobacteria	SAR11	Candidatus_Pelagibacter	Unannotated	Unannotated
ASV18965	5.90785	0.00156127	-0.0865049	-2.65406	Bacteroidetes	Flavobacteriia	Flavobacteriales	Flavobacteriaceae	Psychroflexus	Unannotated
ASV11430	5.91262	0.00156294	0.676681	-0.715304	Proteobacteria	Alphaproteobacteria	Unannotated	Unannotated	Unannotated	Unannotated
ASV27985	5.92559	0.00156679	-0.857848	1.09389	Bacteroidetes	Sphingobacteriia	Sphingobacteriales	Unannotated	Unannotated	Unannotated
ASV36177	5.93947	0.00157087	-0.900063	1.25158	Proteobacteria	Gammaproteobacteria	Unannotated	Unannotated	Unannotated	Unannotated
ASV25850	5.9445	0.00157262	-0.839913	1.75299	Proteobacteria	Gammaproteobacteria	Unannotated	Unannotated	Unannotated	Unannotated
ASV05134	5.96157	0.00157755	-0.780355	1.76274	Proteobacteria	Alphaproteobacteria	Unannotated	Unannotated	Unannotated	Unannotated
ASV22627	5.96269	0.00157827	-1.62477	1.5564	Proteobacteria	Alphaproteobacteria	Rhodobacterales	Rhodobacteraceae	Unannotated	Unannotated
ASV32727	5.96243	0.00157861	-1.05248	1.12139	Proteobacteria	Gammaproteobacteria	Chromatiales	Thioalkalispiraceae	Thioprofundum	Unannotated
ASV18551	5.97863	0.00158332	-1.20174	0.515937	Bacteroidetes	Flavobacteriia	Flavobacteriales	Flavobacteriaceae	Winogradskyella	echinorum
ASV01933	6.03134	0.00159771	-0.802968	1.33757	Bacteroidetes	Sphingobacteriia	Sphingobacteriales	Saprospiraceae	Unannotated	Unannotated
ASV23990	6.08823	0.0016132	-0.79734	1.72951	Proteobacteria	Gammaproteobacteria	Unannotated	Unannotated	Unannotated	Unannotated
ASV33388	6.08754	0.00161345	-0.91298	1.49447	Proteobacteria	Gammaproteobacteria	Unannotated	Unannotated	Unannotated	Unannotated
ASV12817	6.09472	0.00161578	0.72119	-2.02256	Proteobacteria	Alphaproteobacteria	Caulobacterales	Hyphomonadaceae	Hyphomonas	Unannotated
ASV22140	6.09784	0.00161703	-0.928902	1.56191	Proteobacteria	Alphaproteobacteria	Unannotated	Unannotated	Unannotated	Unannotated
ASV26106	6.09739	0.00161735	-0.910898	1.52293	Proteobacteria	Gammaproteobacteria	Oceanospirillales	Oceanospirillaceae	Reinekea	Unannotated
ASV02204	6.29223	0.00166947	-0.917949	1.10327	Planctomycetes	Planctomycetia	Planctomycetales	Planctomycetaceae	Gimesia	Unannotated
ASV20396	6.3025	0.00167264	0.426372	-1.15624	Proteobacteria	Alphaproteobacteria	Rhodobacterales	Rhodobacteraceae	Unannotated	Unannotated
ASV17713	6.45195	0.00171276	-0.589594	2.03485	Proteobacteria	Unannotated	Unannotated	Unannotated	Unannotated	Unannotated
ASV10876	6.48488	0.00172195	0.966978	-0.45785	Proteobacteria	Gammaproteobacteria	Unannotated	Unannotated	Unannotated	Unannotated
ASV22726	6.68656	0.00177598	-1.82978	0.375177	Proteobacteria	Alphaproteobacteria	Rhodobacterales	Rhodobacteraceae	Unannotated	Unannotated
ASV13493	6.78642	0.00180298	-0.665831	1.55914	Proteobacteria	Unannotated	Unannotated	Unannotated	Unannotated	Unannotated
ASV26617	6.89978	0.00183358	-0.55075	1.67809	Proteobacteria	Gammaproteobacteria	Arenicellales	Arenicellaceae	Arenicella	Unannotated
ASV24056	6.93358	0.00184306	-1.20567	1.7726	Proteobacteria	Gammaproteobacteria	Alteromonadales	Alteromonadaceae	Agarivorans	albus
ASV32447	7.03889	0.00187155	-0.845822	2.17134	Proteobacteria	Gammaproteobacteria	Alteromonadales	Alteromonadaceae	Paraglaciecola	Unannotated
ASV28266	7.04807	0.00187449	-0.905905	0.922419	Bacteroidetes	Flavobacteriia	Flavobacteriales	Flavobacteriaceae	Unannotated	Unannotated
ASV19731	7.08783	0.00188556	-1.94388	0.247826	Proteobacteria	Gammaproteobacteria	Unannotated	Unannotated	Unannotated	Unannotated
ASV40163	7.1401	0.00189997	-1.17375	1.56124	Proteobacteria	Gammaproteobacteria	Unannotated	Unannotated	Unannotated	Unannotated
ASV24482	7.16737	0.00190774	-0.829845	1.44903	Proteobacteria	Deltaproteobacteria	Myxococcales	Nannocystaceae	Unannotated	Unannotated
ASV32581	7.16904	0.00190869	-0.599551	1.78602	Proteobacteria	Gammaproteobacteria	Vibrionales	Vibrionaceae	Vibrio	Unannotated
ASV22397	7.17769	0.0019115	-1.30589	1.93053	Proteobacteria	Alphaproteobacteria	Rhodospirillales	Rhodospirillaceae	Unannotated	Unannotated
ASV26712	7.20552	0.00191942	-1.72519	1.94817	Proteobacteria	Gammaproteobacteria	Unannotated	Unannotated	Unannotated	Unannotated
ASV22356	7.249	0.00193152	-1.11539	1.26862	Proteobacteria	Alphaproteobacteria	Caulobacterales	Hyphomonadaceae	Fretibacter	Unannotated
ASV22720	7.30745	0.00194761	-0.952621	1.15432	Proteobacteria	Alphaproteobacteria	Rhodobacterales	Rhodobacteraceae	Loktanella	Unannotated
ASV14050	7.41802	0.00197761	-0.768201	1.69894	Proteobacteria	Deltaproteobacteria	Bdellovibrionales	Bacteriovoracaceae	Halobacteriovorax	Unannotated
ASV33016	7.48439	0.00199584	-0.94781	1.11538	Proteobacteria	Gammaproteobacteria	Unannotated	Unannotated	Unannotated	Unannotated
ASV22497	7.73296	0.00206267	-1.04959	1.07719	Proteobacteria	Alphaproteobacteria	Unannotated	Unannotated	Unannotated	Unannotated
ASV35222	7.8898	0.00210507	0.251483	-0.351716	Cyanobacteria/Chloroplast	Cyanobacteria	Family_II	GpIIa	Unannotated	Unannotated
ASV31513	7.96863	0.00212667	-0.86045	1.56965	Proteobacteria	Deltaproteobacteria	Desulfobacterales	Desulfobulbaceae	Desulforhopalus	Unannotated
ASV20607	7.96731	0.00212689	-0.723228	1.78269	Acidobacteria	Acidobacteria_Gp10	Gp10	Unannotated	Unannotated	Unannotated
ASV11320	8.02283	0.00214228	-0.861579	1.24958	Proteobacteria	Alphaproteobacteria	Unannotated	Unannotated	Unannotated	Unannotated
ASV22290	8.08339	0.00215902	-0.852943	1.3286	Proteobacteria	Alphaproteobacteria	Caulobacterales	Hyphomonadaceae	Unannotated	Unannotated
ASV28225	8.10484	0.00216533	-1.26575	1.73013	Bacteroidetes	Flavobacteriia	Flavobacteriales	Cryomorphaceae	Unannotated	Unannotated
ASV04038	8.11948	0.00216982	-1.05338	1.05068	Planctomycetes	Planctomycetia	Planctomycetales	Planctomycetaceae	Blastopirellula	Unannotated
ASV06996	8.1282	0.00217273	-0.875993	1.60956	Verrucomicrobia	Opitutae	Puniceicoccales	Puniceicoccaceae	Pelagicoccus	Unannotated
ASV23008	8.12745	0.00217312	1.58745	-1.22948	Proteobacteria	Alphaproteobacteria	Rhodobacterales	Rhodobacteraceae	Unannotated	Unannotated
ASV33690	8.13689	0.00217622	-0.947886	1.16439	Bacteroidetes	Cytophagia	Cytophagales	Unannotated	Unannotated	Unannotated
ASV33047	8.17272	0.00218639	1.16876	-0.154674	Proteobacteria	Gammaproteobacteria	Unannotated	Unannotated	Unannotated	Unannotated
ASV02371	8.17228	0.00218686	-1.00155	0.931909	Actinobacteria	Actinobacteria	Acidimicrobiales	Unannotated	Unannotated	Unannotated
ASV30639	8.19647	0.00219392	-0.995108	1.4714	Bacteroidetes	Cytophagia	Cytophagales	Unannotated	Unannotated	Unannotated
ASV12468	8.26176	0.00221198	1.32137	-0.639894	Proteobacteria	Alphaproteobacteria	Unannotated	Unannotated	Unannotated	Unannotated
ASV20983	8.26835	0.00221434	-0.791562	1.16037	Proteobacteria	Alphaproteobacteria	Rhodospirillales	Unannotated	Unannotated	Unannotated
ASV22876	8.27413	0.00221648	-1.36599	0.225215	Proteobacteria	Alphaproteobacteria	Rhodobacterales	Rhodobacteraceae	Unannotated	Unannotated
ASV33166	8.3007	0.0022242	-1.13564	1.55047	Proteobacteria	Gammaproteobacteria	Unannotated	Unannotated	Unannotated	Unannotated
ASV25488	8.3025	0.00222528	-1.04757	1.40982	Proteobacteria	Gammaproteobacteria	Unannotated	Unannotated	Unannotated	Unannotated
ASV19967	8.32355	0.00223151	-1.42058	1.50727	Proteobacteria	Alphaproteobacteria	Sphingomonadales	Unannotated	Unannotated	Unannotated
ASV26039	8.32141	0.00223154	-0.90056	1.18336	Proteobacteria	Gammaproteobacteria	Unannotated	Unannotated	Unannotated	Unannotated
ASV29480	8.44779	0.00226604	-1.06331	0.739697	Bacteroidetes	Unannotated	Unannotated	Unannotated	Unannotated	Unannotated
ASV17416	8.51597	0.00228494	-0.886437	0.726167	Proteobacteria	Alphaproteobacteria	Rhodospirillales	Rhodospirillaceae	Unannotated	Unannotated
ASV40260	8.5429	0.00229278	-0.701489	1.43338	Proteobacteria	Gammaproteobacteria	Unannotated	Unannotated	Unannotated	Unannotated
ASV18314	8.58143	0.00230374	0.645604	-0.329816	Bacteroidetes	Flavobacteriia	Flavobacteriales	Flavobacteriaceae	Unannotated	Unannotated
ASV05746	8.59782	0.00230876	-0.862477	1.26049	Proteobacteria	Unannotated	Unannotated	Unannotated	Unannotated	Unannotated
ASV12292	8.6424	0.00232135	-0.310242	1.51759	Proteobacteria	Alphaproteobacteria	Rhizobiales	Phyllobacteriaceae	Pseudahrensia	Unannotated
ASV24144	8.70496	0.00233878	-1.09724	0.226662	Bacteroidetes	Flavobacteriia	Flavobacteriales	Flavobacteriaceae	Spongiibacterium	Unannotated
ASV17492	8.77576	0.00235844	-1.17959	1.44847	Proteobacteria	Unannotated	Unannotated	Unannotated	Unannotated	Unannotated
ASV20892	8.89609	0.00239142	-1.7972	1.61195	Proteobacteria	Alphaproteobacteria	Rhizobiales	Rhodobiaceae	Anderseniella	baltica
ASV22248	8.93807	0.00240335	-0.811797	1.21812	Proteobacteria	Alphaproteobacteria	Unannotated	Unannotated	Unannotated	Unannotated
ASV30154	8.94168	0.00240497	-0.836606	1.4427	Bacteroidetes	Unannotated	Unannotated	Unannotated	Unannotated	Unannotated
ASV20961	8.9613	0.0024109	-0.553896	1.75309	Proteobacteria	Alphaproteobacteria	Rhodospirillales	Rhodospirillaceae	Unannotated	Unannotated
ASV22354	8.98951	0.00241914	-1.10461	0.0950246	Proteobacteria	Alphaproteobacteria	Caulobacterales	Hyphomonadaceae	Unannotated	Unannotated
ASV28414	8.99604	0.00242155	-0.987704	1.34377	Bacteroidetes	Flavobacteriia	Flavobacteriales	Flavobacteriaceae	Maritimimonas	Unannotated
ASV25481	9.04893	0.00243644	-0.784073	0.674993	Proteobacteria	Gammaproteobacteria	Unannotated	Unannotated	Unannotated	Unannotated
ASV32970	9.09296	0.00244895	-0.829311	1.1407	Proteobacteria	Gammaproteobacteria	Unannotated	Unannotated	Unannotated	Unannotated
ASV26348	9.09353	0.00244977	-0.859485	1.20751	Proteobacteria	Gammaproteobacteria	Unannotated	Unannotated	Unannotated	Unannotated
ASV22202	9.17875	0.00247339	-0.953108	1.321	Proteobacteria	Alphaproteobacteria	Rhodobacterales	Rhodobacteraceae	Unannotated	Unannotated
ASV28812	9.29816	0.00250624	-0.886793	1.36918	Bacteroidetes	Unannotated	Unannotated	Unannotated	Unannotated	Unannotated
ASV30541	9.31144	0.0025105	-1.04022	0.790537	Bacteroidetes	Cytophagia	Cytophagales	Flammeovirgaceae	Unannotated	Unannotated
ASV17484	9.34218	0.00251946	-0.906646	1.24775	Proteobacteria	Gammaproteobacteria	Unannotated	Unannotated	Unannotated	Unannotated
ASV25492	9.61732	0.00259437	-0.899613	0.95744	Proteobacteria	Gammaproteobacteria	Chromatiales	Unannotated	Unannotated	Unannotated
ASV13178	9.62388	0.00259684	1.65523	-1.13645	Proteobacteria	Alphaproteobacteria	Unannotated	Unannotated	Unannotated	Unannotated
ASV20341	9.73585	0.00262776	-0.984544	1.3266	Proteobacteria	Alphaproteobacteria	Sneathiellales	Sneathiellaceae	Sneathiella	Unannotated
ASV25718	9.74314	0.00263044	-0.87338	1.22373	Proteobacteria	Gammaproteobacteria	Unannotated	Unannotated	Unannotated	Unannotated
ASV32663	9.93093	0.00268186	-1.04868	0.513186	Proteobacteria	Gammaproteobacteria	Unannotated	Unannotated	Unannotated	Unannotated
ASV32699	9.92976	0.00268227	-0.841543	1.67246	Proteobacteria	Gammaproteobacteria	Unannotated	Unannotated	Unannotated	Unannotated
ASV04020	9.93386	0.0026841	-0.744264	0.687893	Planctomycetes	Planctomycetia	Planctomycetales	Planctomycetaceae	Rhodopirellula	Unannotated
ASV23730	9.93906	0.00268623	1.434	-0.633356	Bacteroidetes	Unannotated	Unannotated	Unannotated	Unannotated	Unannotated
ASV22011	10.0135	0.00270708	-0.767451	1.84231	Proteobacteria	Alphaproteobacteria	Rhizobiales	Unannotated	Unannotated	Unannotated
ASV36185	10.0772	0.00272503	-0.937248	1.30826	Proteobacteria	Gammaproteobacteria	Unannotated	Unannotated	Unannotated	Unannotated
ASV35714	10.2199	0.00276437	0.866906	-0.867393	Proteobacteria	Unannotated	Unannotated	Unannotated	Unannotated	Unannotated
ASV22307	10.2464	0.0027723	-0.685394	1.62892	Proteobacteria	Alphaproteobacteria	Unannotated	Unannotated	Unannotated	Unannotated
ASV03509	10.3448	0.00279968	-0.814936	1.3542	Proteobacteria	Deltaproteobacteria	Myxococcales	Unannotated	Unannotated	Unannotated
ASV23959	10.3884	0.00281224	-0.773287	1.51866	Proteobacteria	Deltaproteobacteria	Myxococcales	Unannotated	Unannotated	Unannotated
ASV30406	10.455	0.00283102	-0.889016	1.22259	Bacteroidetes	Cytophagia	Cytophagales	Flammeovirgaceae	Unannotated	Unannotated
ASV33755	10.4681	0.00283534	-1.53439	0.617682	Bacteroidetes	Cytophagia	Cytophagales	Unannotated	Unannotated	Unannotated
ASV23443	10.4883	0.00284158	-0.9624	1.17375	Bacteroidetes	Flavobacteriia	Flavobacteriales	Flavobacteriaceae	Flavicella	marina
ASV30334	10.5278	0.00285306	-0.850218	0.611476	Bacteroidetes	Cytophagia	Cytophagales	Cytophagaceae	Ekhidna	Unannotated
ASV25959	10.5424	0.00285778	-1.02118	1.1979	Proteobacteria	Gammaproteobacteria	Unannotated	Unannotated	Unannotated	Unannotated
ASV34497	10.6191	0.00287936	0.978657	-0.348779	Proteobacteria	Unannotated	Unannotated	Unannotated	Unannotated	Unannotated
ASV20340	10.7059	0.0029037	-0.866776	1.05485	Proteobacteria	Alphaproteobacteria	Sneathiellales	Sneathiellaceae	Sneathiella	Unannotated
ASV25202	10.7148	0.0029069	-1.10494	0.657121	Proteobacteria	Gammaproteobacteria	Unannotated	Unannotated	Unannotated	Unannotated
ASV31440	11.054	0.00299974	-0.770389	0.723196	Proteobacteria	Deltaproteobacteria	Desulfobacterales	Desulfobulbaceae	Unannotated	Unannotated
ASV31910	11.1479	0.00302603	-1.15697	0.928738	Proteobacteria	Deltaproteobacteria	Bdellovibrionales	Bacteriovoracaceae	Unannotated	Unannotated
ASV20357	11.1502	0.00302748	-0.854535	0.661283	Proteobacteria	Alphaproteobacteria	Rhodobacterales	Rhodobacteraceae	Unannotated	Unannotated
ASV11532	11.1651	0.00303235	-1.29372	0.718509	Proteobacteria	Alphaproteobacteria	Rhodobacterales	Rhodobacteraceae	Unannotated	Unannotated
ASV09257	11.2364	0.00305254	-1.01646	0.886394	Verrucomicrobia	Subdivision3	Unannotated	Unannotated	Unannotated	Unannotated
ASV25420	11.3438	0.00308255	-0.813633	1.50536	Proteobacteria	Gammaproteobacteria	Unannotated	Unannotated	Unannotated	Unannotated
ASV20053	11.3989	0.00309837	1.18106	-0.253059	Proteobacteria	Alphaproteobacteria	Unannotated	Unannotated	Unannotated	Unannotated
ASV23749	11.4102	0.00310228	-0.826161	1.56399	Bacteroidetes	Flavobacteriia	Flavobacteriales	Cryomorphaceae	Unannotated	Unannotated
ASV22637	11.417	0.00310498	-0.934455	0.859517	Proteobacteria	Alphaproteobacteria	Rhodobacterales	Rhodobacteraceae	Unannotated	Unannotated
ASV23192	11.4693	0.00312005	-0.895893	1.48735	Proteobacteria	Alphaproteobacteria	Rhodobacterales	Rhodobacteraceae	Pseudopelagicola	gijangensis
ASV27399	11.4752	0.00312249	-0.764109	0.709583	Bacteroidetes	Sphingobacteriia	Sphingobacteriales	Saprospiraceae	Portibacter	Unannotated
ASV14977	11.4792	0.00312444	-0.928447	0.952966	Verrucomicrobia	Unannotated	Unannotated	Unannotated	Unannotated	Unannotated
ASV26404	11.5007	0.00313114	-0.829248	1.3865	Proteobacteria	Gammaproteobacteria	Chromatiales	Unannotated	Unannotated	Unannotated
ASV07866	11.567	0.00315005	0.860602	-0.956454	Proteobacteria	Unannotated	Unannotated	Unannotated	Unannotated	Unannotated
ASV25997	11.6495	0.00317339	-0.758919	1.70156	Proteobacteria	Gammaproteobacteria	Alteromonadales	Alteromonadaceae	Haliea	Unannotated
ASV21061	11.7349	0.00319751	2.23201	-1.12357	Proteobacteria	Alphaproteobacteria	Rhodospirillales	Rhodospirillaceae	Unannotated	Unannotated
ASV18758	11.7427	0.00320052	-0.884226	1.37033	Bacteroidetes	Flavobacteriia	Flavobacteriales	Unannotated	Unannotated	Unannotated
ASV38251	11.8509	0.00323088	-1.03804	1.26919	Bacteroidetes	Cytophagia	Cytophagales	Flammeovirgaceae	Fulvivirga	Unannotated
ASV25944	11.8544	0.00323274	-1.1537	1.41985	Proteobacteria	Gammaproteobacteria	Alteromonadales	Alteromonadales_incertae_sedis	Teredinibacter	Unannotated
ASV26921	11.8686	0.00323749	-0.802048	0.769894	Proteobacteria	Gammaproteobacteria	Unannotated	Unannotated	Unannotated	Unannotated
ASV22597	11.8711	0.00323903	-1.10755	1.24571	Proteobacteria	Alphaproteobacteria	Rhodobacterales	Rhodobacteraceae	Unannotated	Unannotated
ASV05236	11.9474	0.00326074	-1.10297	0.767662	Proteobacteria	Alphaproteobacteria	Rickettsiales	Rickettsiaceae	Rickettsia	Unannotated
ASV20851	11.988	0.00327271	-0.904984	1.2507	Acidobacteria	Acidobacteria_Gp26	Gp26	Unannotated	Unannotated	Unannotated
ASV22391	12.0454	0.0032893	-0.933315	1.59031	Proteobacteria	Alphaproteobacteria	Unannotated	Unannotated	Unannotated	Unannotated
ASV20127	12.055	0.00329283	-0.986773	1.38404	Proteobacteria	Gammaproteobacteria	Unannotated	Unannotated	Unannotated	Unannotated
ASV40181	12.0524	0.003293	-0.689247	1.51836	Proteobacteria	Gammaproteobacteria	Unannotated	Unannotated	Unannotated	Unannotated
ASV26723	12.0679	0.00329813	-0.872464	1.50341	Proteobacteria	Gammaproteobacteria	Unannotated	Unannotated	Unannotated	Unannotated
ASV29479	12.0979	0.00330725	-0.949523	1.62065	Bacteroidetes	Unannotated	Unannotated	Unannotated	Unannotated	Unannotated
ASV12606	12.1772	0.00332984	0.97207	-0.127194	Proteobacteria	Unannotated	Unannotated	Unannotated	Unannotated	Unannotated
ASV35494	12.2515	0.00335105	-0.782444	1.75697	Cyanobacteria/Chloroplast	Cyanobacteria	Family_IV	GpIV	Unannotated	Unannotated
ASV17516	12.2721	0.00335763	1.06085	-0.338048	Proteobacteria	Gammaproteobacteria	Unannotated	Unannotated	Unannotated	Unannotated
ASV34495	12.271	0.00335824	1.27506	-0.0477212	Proteobacteria	Unannotated	Unannotated	Unannotated	Unannotated	Unannotated
ASV21676	12.332	0.00337586	-0.989931	1.05789	Proteobacteria	Alphaproteobacteria	Unannotated	Unannotated	Unannotated	Unannotated
ASV33201	12.3879	0.00339209	-0.695672	0.842287	Proteobacteria	Gammaproteobacteria	Alteromonadales	Colwelliaceae	Thalassotalea	Unannotated
ASV24359	12.5451	0.00343607	-0.498887	1.7515	Proteobacteria	Deltaproteobacteria	Myxococcales	Unannotated	Unannotated	Unannotated
ASV32790	12.5773	0.00344583	-1.21824	0.807303	Proteobacteria	Gammaproteobacteria	Unannotated	Unannotated	Unannotated	Unannotated
ASV32571	12.5884	0.00344983	-0.776856	0.696822	Proteobacteria	Gammaproteobacteria	Vibrionales	Vibrionaceae	Vibrio	Unannotated
ASV23227	12.6395	0.00346478	1.78199	-0.716227	Proteobacteria	Alphaproteobacteria	Rhodobacterales	Rhodobacteraceae	Loktanella	Unannotated
ASV11214	12.6595	0.00347121	0.978142	-0.221092	Proteobacteria	Alphaproteobacteria	SAR11	Candidatus_Pelagibacter	Unannotated	Unannotated
ASV29397	12.7248	0.00349008	0.654474	-0.419685	Bacteroidetes	Unannotated	Unannotated	Unannotated	Unannotated	Unannotated
ASV31399	12.7823	0.0035068	-0.931239	0.792921	Proteobacteria	Deltaproteobacteria	Desulfobacterales	Desulfobulbaceae	Desulfopila	Unannotated
ASV17898	12.8667	0.00353092	-0.937504	1.32456	Verrucomicrobia	Opitutae	Unannotated	Unannotated	Unannotated	Unannotated
ASV32153	12.8666	0.00353186	1.21142	-0.649501	Proteobacteria	Gammaproteobacteria	Unannotated	Unannotated	Unannotated	Unannotated
ASV31971	12.8642	0.00353217	-0.987664	0.844486	Proteobacteria	Unannotated	Unannotated	Unannotated	Unannotated	Unannotated
ASV20211	13.0424	0.0035821	-0.871074	1.03234	Proteobacteria	Deltaproteobacteria	Myxococcales	Unannotated	Unannotated	Unannotated
ASV26303	13.1397	0.00360981	-1.52706	1.43479	Proteobacteria	Gammaproteobacteria	Alteromonadales	Alteromonadaceae	Unannotated	Unannotated
ASV30784	13.195	0.003626	-0.802358	1.0659	Bacteroidetes	Cytophagia	Cytophagales	Flammeovirgaceae	Unannotated	Unannotated
ASV18320	13.206	0.00363001	0.895342	-0.484847	Bacteroidetes	Flavobacteriia	Flavobacteriales	Flavobacteriaceae	Unannotated	Unannotated
ASV19727	13.2087	0.00363177	-0.874783	1.38664	Proteobacteria	Gammaproteobacteria	Unannotated	Unannotated	Unannotated	Unannotated
ASV06009	13.2472	0.00364333	-1.08859	0.73986	Actinobacteria	Actinobacteria	Acidimicrobiales	Unannotated	Unannotated	Unannotated
ASV25180	13.3037	0.00365989	-0.922738	1.0913	Proteobacteria	Gammaproteobacteria	Unannotated	Unannotated	Unannotated	Unannotated
ASV03353	13.3019	0.00366039	-0.795978	1.10189	Proteobacteria	Deltaproteobacteria	Unannotated	Unannotated	Unannotated	Unannotated
ASV20016	13.4713	0.00370803	-0.816541	0.89215	Proteobacteria	Alphaproteobacteria	Unannotated	Unannotated	Unannotated	Unannotated
ASV26395	13.5608	0.00373371	-0.85093	0.573487	Proteobacteria	Gammaproteobacteria	Chromatiales	Thioalkalispiraceae	Thioprofundum	Unannotated
ASV18684	13.5593	0.00373433	0.726195	-0.207031	Bacteroidetes	Flavobacteriia	Flavobacteriales	Flavobacteriaceae	Unannotated	Unannotated
ASV18673	13.635	0.00375619	0.774422	-0.80888	Bacteroidetes	Flavobacteriia	Flavobacteriales	Flavobacteriaceae	Unannotated	Unannotated
ASV25662	13.6674	0.00376615	-0.653916	1.33726	Proteobacteria	Gammaproteobacteria	Chromatiales	Granulosicoccaceae	Granulosicoccus	Unannotated
ASV25647	13.6989	0.00377588	-0.996095	0.631872	Proteobacteria	Gammaproteobacteria	Unannotated	Unannotated	Unannotated	Unannotated
ASV18312	13.7339	0.00378658	0.642216	-0.380112	Bacteroidetes	Flavobacteriia	Flavobacteriales	Flavobacteriaceae	Unannotated	Unannotated
ASV26361	13.8787	0.00382756	-1.14422	0.701155	Proteobacteria	Gammaproteobacteria	Unannotated	Unannotated	Unannotated	Unannotated
ASV20407	14.1089	0.0038921	-0.891072	1.17214	Proteobacteria	Alphaproteobacteria	Unannotated	Unannotated	Unannotated	Unannotated
ASV32725	14.1701	0.00391008	-1.34252	0.430708	Proteobacteria	Gammaproteobacteria	Unannotated	Unannotated	Unannotated	Unannotated
ASV24822	14.3329	0.00395607	-0.821009	1.32154	Chlamydiae	Chlamydiia	Chlamydiales	Parachlamydiaceae	Unannotated	Unannotated
ASV40258	14.4075	0.00397776	-0.842487	1.20194	Proteobacteria	Gammaproteobacteria	Unannotated	Unannotated	Unannotated	Unannotated
ASV30789	14.4532	0.00399148	-1.43226	0.62831	Bacteroidetes	Cytophagia	Cytophagales	Flammeovirgaceae	Unannotated	Unannotated
ASV18438	14.4844	0.00400122	0.85133	-0.56381	Bacteroidetes	Flavobacteriia	Flavobacteriales	Flavobacteriaceae	Unannotated	Unannotated
ASV22180	14.4816	0.00400156	-1.08728	0.747952	Proteobacteria	Alphaproteobacteria	Rhodobacterales	Rhodobacteraceae	Unannotated	Unannotated
ASV24236	14.5565	0.00402337	-1.02156	0.37398	Bacteroidetes	Flavobacteriia	Flavobacteriales	Flavobacteriaceae	Maribacter	Unannotated
ASV40248	14.6312	0.00404512	-0.830322	1.35045	Proteobacteria	Gammaproteobacteria	Chromatiales	Unannotated	Unannotated	Unannotated
ASV27459	14.715	0.00406942	-1.06437	1.29503	Bacteroidetes	Sphingobacteriia	Sphingobacteriales	Saprospiraceae	Unannotated	Unannotated
ASV29696	14.7431	0.0040783	-0.520773	2.00935	Proteobacteria	Epsilonproteobacteria	Campylobacterales	Unannotated	Unannotated	Unannotated
ASV22350	14.9192	0.00412816	1.89681	-0.648132	Proteobacteria	Alphaproteobacteria	Caulobacterales	Hyphomonadaceae	Litorimonas	taeanensis
ASV32645	15.1746	0.0042	-0.746479	1.54682	Proteobacteria	Gammaproteobacteria	Alteromonadales	Alteromonadales_incertae_sedis	Teredinibacter	Unannotated
ASV14054	15.2204	0.00421385	-0.83025	1.7223	Proteobacteria	Deltaproteobacteria	Bdellovibrionales	Bacteriovoracaceae	Halobacteriovorax	Unannotated
ASV38504	15.324	0.00424371	-0.949884	0.893176	Proteobacteria	Betaproteobacteria	Unannotated	Unannotated	Unannotated	Unannotated
ASV30062	15.3203	0.00424386	-0.796852	0.979966	Bacteroidetes	Sphingobacteriia	Sphingobacteriales	Rhodothermaceae	Unannotated	Unannotated
ASV27650	15.3263	0.00424669	-1.00502	1.06119	Bacteroidetes	Sphingobacteriia	Sphingobacteriales	Saprospiraceae	Unannotated	Unannotated
ASV32843	15.3262	0.00424785	-0.959005	0.624196	Proteobacteria	Gammaproteobacteria	Unannotated	Unannotated	Unannotated	Unannotated
ASV18491	15.4191	0.00427476	0.748593	-0.727993	Bacteroidetes	Flavobacteriia	Flavobacteriales	Flavobacteriaceae	Unannotated	Unannotated
ASV11077	15.5436	0.00431048	-1.10563	0.85306	Planctomycetes	Planctomycetia	Planctomycetales	Planctomycetaceae	Unannotated	Unannotated
ASV11182	15.5762	0.00432073	0.931837	-0.36104	Proteobacteria	Unannotated	Unannotated	Unannotated	Unannotated	Unannotated
ASV32598	15.6606	0.00434534	-1.42124	1.10618	Proteobacteria	Gammaproteobacteria	Vibrionales	Vibrionaceae	Vibrio	Unannotated
ASV26292	15.8303	0.00439364	-1.24188	0.61973	Proteobacteria	Gammaproteobacteria	Unannotated	Unannotated	Unannotated	Unannotated
ASV25016	15.8493	0.00440014	-0.864917	1.56055	Proteobacteria	Gammaproteobacteria	Unannotated	Unannotated	Unannotated	Unannotated
ASV29491	15.8557	0.00440313	2.03228	-0.950862	Bacteroidetes	Cytophagia	Cytophagales	Unannotated	Unannotated	Unannotated
ASV25445	15.866	0.00440721	-0.873273	1.57263	Proteobacteria	Gammaproteobacteria	Unannotated	Unannotated	Unannotated	Unannotated
ASV28413	15.9314	0.00442662	-0.816177	1.97987	Bacteroidetes	Flavobacteriia	Flavobacteriales	Flavobacteriaceae	Unannotated	Unannotated
ASV23337	15.99	0.00444413	1.55879	-0.378597	Proteobacteria	Gammaproteobacteria	Unannotated	Unannotated	Unannotated	Unannotated
ASV02254	16.002	0.00444869	-0.862367	1.41565	Actinobacteria	Actinobacteria	Acidimicrobiales	Acidimicrobiaceae	Ilumatobacter	Unannotated
ASV22810	16.0253	0.00445641	0.956699	-0.345368	Proteobacteria	Alphaproteobacteria	Rhodobacterales	Rhodobacteraceae	Loktanella	Unannotated
ASV25848	16.039	0.00446148	-1.04802	0.769448	Proteobacteria	Gammaproteobacteria	Unannotated	Unannotated	Unannotated	Unannotated
ASV16782	16.1311	0.00448833	-0.775185	1.636	Proteobacteria	Gammaproteobacteria	Unannotated	Unannotated	Unannotated	Unannotated
ASV30656	16.2149	0.0045129	-0.979362	1.11364	Bacteroidetes	Unannotated	Unannotated	Unannotated	Unannotated	Unannotated
ASV36182	16.2881	0.00453455	-0.94347	0.951387	Proteobacteria	Gammaproteobacteria	Unannotated	Unannotated	Unannotated	Unannotated
ASV30921	16.3287	0.00454711	-0.846185	1.46412	Bacteroidetes	Cytophagia	Cytophagales	Flammeovirgaceae	Unannotated	Unannotated
ASV05692	16.3872	0.00456467	-1.11644	0.844961	Proteobacteria	Alphaproteobacteria	Unannotated	Unannotated	Unannotated	Unannotated
ASV37756	16.4124	0.00457297	-0.914359	1.2463	Acidobacteria	Acidobacteria_Gp4	Unannotated	Unannotated	Unannotated	Unannotated
ASV02394	16.4266	0.0045782	-0.689795	1.81211	Actinobacteria	Actinobacteria	Acidimicrobiales	Unannotated	Unannotated	Unannotated
ASV03475	16.4309	0.00458069	-0.809727	0.946202	Proteobacteria	Deltaproteobacteria	Myxococcales	Unannotated	Unannotated	Unannotated
ASV35818	16.4981	0.00460071	-0.938891	1.56552	Proteobacteria	Gammaproteobacteria	Unannotated	Unannotated	Unannotated	Unannotated
ASV32417	16.5382	0.00461318	1.69775	-0.684561	Proteobacteria	Gammaproteobacteria	Alteromonadales	Alteromonadaceae	Unannotated	Unannotated
ASV06086	16.5437	0.00461599	-1.13489	0.897542	Actinobacteria	Actinobacteria	Unannotated	Unannotated	Unannotated	Unannotated
ASV28459	16.5428	0.00461701	-0.900403	0.847194	Bacteroidetes	Sphingobacteriia	Sphingobacteriales	Saprospiraceae	Unannotated	Unannotated
ASV32821	16.5837	0.00462973	-1.0117	1.03392	Proteobacteria	Gammaproteobacteria	Unannotated	Unannotated	Unannotated	Unannotated
ASV24273	16.6017	0.00463604	-0.897868	1.53674	Bacteroidetes	Flavobacteriia	Flavobacteriales	Cryomorphaceae	Unannotated	Unannotated
ASV23767	16.671	0.00465671	-0.77431	0.800271	Bacteroidetes	Unannotated	Unannotated	Unannotated	Unannotated	Unannotated
ASV18759	16.7596	0.00468275	0.964848	-0.885737	Bacteroidetes	Unannotated	Unannotated	Unannotated	Unannotated	Unannotated
ASV31030	16.7702	0.00468702	-0.789025	1.34172	Proteobacteria	Deltaproteobacteria	Unannotated	Unannotated	Unannotated	Unannotated
ASV14111	16.8073	0.00469872	-0.997783	0.863738	Proteobacteria	Deltaproteobacteria	Bdellovibrionales	Bacteriovoracaceae	Halobacteriovorax	Unannotated
ASV05778	16.8356	0.00470795	-0.986759	1.08162	Proteobacteria	Alphaproteobacteria	Unannotated	Unannotated	Unannotated	Unannotated
ASV14819	16.8521	0.00471387	-0.952278	1.00256	Verrucomicrobia	Verrucomicrobiae	Verrucomicrobiales	Verrucomicrobiaceae	Unannotated	Unannotated
ASV20365	17.0647	0.00477468	-2.04807	0.36623	Proteobacteria	Alphaproteobacteria	Unannotated	Unannotated	Unannotated	Unannotated
ASV29410	17.1616	0.00480314	-0.90885	0.889852	Bacteroidetes	Flavobacteriia	Flavobacteriales	Unannotated	Unannotated	Unannotated
ASV17561	17.1809	0.00480989	-1.1745	0.854202	Bacteroidetes	Unannotated	Unannotated	Unannotated	Unannotated	Unannotated
ASV25205	17.2512	0.00483091	-1.00608	0.661564	Proteobacteria	Gammaproteobacteria	Unannotated	Unannotated	Unannotated	Unannotated
ASV33361	17.2894	0.00484297	-0.930821	1.77013	Proteobacteria	Gammaproteobacteria	Gammaproteobacteria_incertae_sedis	Marinicella	Unannotated	Unannotated
ASV13357	17.3094	0.00484994	1.24375	-0.115843	Proteobacteria	Alphaproteobacteria	Unannotated	Unannotated	Unannotated	Unannotated
ASV06971	17.6102	0.00493558	-0.908274	1.1928	Verrucomicrobia	Opitutae	Puniceicoccales	Puniceicoccaceae	Pelagicoccus	Unannotated
ASV19831	17.613	0.00493776	-0.623564	1.34941	Proteobacteria	Alphaproteobacteria	Sphingomonadales	Erythrobacteraceae	Erythrobacter	gangjinensis
ASV23318	17.8834	0.00501498	-1.02115	0.438616	Proteobacteria	Gammaproteobacteria	Unannotated	Unannotated	Unannotated	Unannotated
ASV32169	17.988	0.00504573	-0.868314	1.19405	Proteobacteria	Gammaproteobacteria	Unannotated	Unannotated	Unannotated	Unannotated
ASV22020	18.0185	0.00505568	-1.09198	1.28526	Proteobacteria	Alphaproteobacteria	Unannotated	Unannotated	Unannotated	Unannotated
ASV35218	18.1013	0.00508035	0.593312	-0.602165	Cyanobacteria/Chloroplast	Cyanobacteria	Family_II	GpIIa	Unannotated	Unannotated
ASV23339	18.1195	0.00508689	-0.895544	1.00182	Proteobacteria	Unannotated	Unannotated	Unannotated	Unannotated	Unannotated
ASV19723	18.1552	0.00509836	-0.908035	0.879585	Proteobacteria	Gammaproteobacteria	Chromatiales	Unannotated	Unannotated	Unannotated
ASV30754	18.1506	0.00509847	1.33682	-1.47461	Bacteroidetes	Cytophagia	Cytophagales	Flammeovirgaceae	Fulvivirga	Unannotated
ASV21446	18.1565	0.00510158	-1.01823	1.25992	Proteobacteria	Alphaproteobacteria	Rhodospirillales	Rhodospirillaceae	Unannotated	Unannotated
ASV25378	18.1559	0.00510285	-0.949085	-0.226764	Proteobacteria	Gammaproteobacteria	Unannotated	Unannotated	Unannotated	Unannotated
ASV33036	18.1535	0.0051036	-0.72235	1.66815	Proteobacteria	Gammaproteobacteria	Alteromonadales	Alteromonadales_incertae_sedis	Teredinibacter	Unannotated
ASV16846	18.1959	0.00511695	-0.436953	1.65083	Proteobacteria	Gammaproteobacteria	Alteromonadales	Colwelliaceae	Colwellia	Unannotated
ASV26067	18.2527	0.00513436	-0.924953	1.69788	Proteobacteria	Gammaproteobacteria	Alteromonadales	Alteromonadales_incertae_sedis	Unannotated	Unannotated
ASV31443	18.3	0.00514914	-0.83726	1.56583	Proteobacteria	Deltaproteobacteria	Desulfobacterales	Desulfobulbaceae	Unannotated	Unannotated
ASV30919	18.3545	0.00516591	-0.893551	0.881197	Bacteroidetes	Cytophagia	Cytophagales	Flammeovirgaceae	Unannotated	Unannotated
ASV28048	18.4394	0.00519128	-0.92869	0.901888	Bacteroidetes	Sphingobacteriia	Sphingobacteriales	Saprospiraceae	Unannotated	Unannotated
ASV23388	18.5262	0.00521718	0.955362	-0.374306	Proteobacteria	Gammaproteobacteria	Unannotated	Unannotated	Unannotated	Unannotated
ASV19711	18.5597	0.00522809	-1.61426	0.956051	Proteobacteria	Gammaproteobacteria	Unannotated	Unannotated	Unannotated	Unannotated
ASV35492	18.602	0.00524148	2.37745	-1.1613	Cyanobacteria/Chloroplast	Cyanobacteria	Unannotated	Unannotated	Unannotated	Unannotated
ASV12109	18.6249	0.00524942	0.967388	-0.148778	Proteobacteria	Alphaproteobacteria	Unannotated	Unannotated	Unannotated	Unannotated
ASV37743	18.751	0.00528643	-0.760913	0.86477	Actinobacteria	Actinobacteria	Unannotated	Unannotated	Unannotated	Unannotated
ASV20679	18.7504	0.00528776	-0.698371	1.87273	Acidobacteria	Acidobacteria_Gp10	Gp10	Unannotated	Unannotated	Unannotated
ASV30582	18.8996	0.00533134	-2.21717	0.871717	Bacteroidetes	Cytophagia	Cytophagales	Unannotated	Unannotated	Unannotated
ASV22732	18.956	0.00534877	-0.976671	1.88389	Proteobacteria	Alphaproteobacteria	Rhodobacterales	Rhodobacteraceae	Unannotated	Unannotated
ASV22881	18.996	0.00536155	1.5869	-0.472705	Proteobacteria	Alphaproteobacteria	Rhodobacterales	Rhodobacteraceae	Unannotated	Unannotated
ASV31912	19.0763	0.00538575	-1.10957	0.768462	Proteobacteria	Deltaproteobacteria	Bdellovibrionales	Bacteriovoracaceae	Peredibacter	Unannotated
ASV14917	19.1088	0.00539645	-0.830939	1.41141	Verrucomicrobia	Verrucomicrobiae	Verrucomicrobiales	Rubritaleaceae	Rubritalea	Unannotated
ASV31181	19.2226	0.00543011	-1.04607	0.939188	Proteobacteria	Deltaproteobacteria	Unannotated	Unannotated	Unannotated	Unannotated
ASV27454	19.2775	0.00544716	-0.799336	1.59788	Bacteroidetes	Sphingobacteriia	Sphingobacteriales	Saprospiraceae	Unannotated	Unannotated
ASV32852	19.4086	0.00548576	-0.849426	1.22863	Proteobacteria	Gammaproteobacteria	Unannotated	Unannotated	Unannotated	Unannotated
ASV31175	19.466	0.00550355	-0.684551	1.67376	Proteobacteria	Deltaproteobacteria	Unannotated	Unannotated	Unannotated	Unannotated
ASV19628	19.5041	0.00551587	-0.865518	0.908114	Proteobacteria	Alphaproteobacteria	Unannotated	Unannotated	Unannotated	Unannotated
ASV21887	19.5013	0.00551664	1.72256	-0.487984	Proteobacteria	Alphaproteobacteria	Rhodobacterales	Rhodobacteraceae	Unannotated	Unannotated
ASV26195	19.5008	0.00551806	-0.662301	0.913725	Proteobacteria	Gammaproteobacteria	Unannotated	Unannotated	Unannotated	Unannotated
ASV40240	19.5083	0.00552175	-1.13254	1.68892	Proteobacteria	Gammaproteobacteria	Unannotated	Unannotated	Unannotated	Unannotated
ASV26630	19.5234	0.00552757	-0.597367	0.868971	Proteobacteria	Gammaproteobacteria	Arenicellales	Arenicellaceae	Arenicella	Unannotated
ASV25740	19.6084	0.00555322	-0.836258	1.85712	Proteobacteria	Gammaproteobacteria	Oceanospirillales	Oceanospirillaceae	Oceanospirillum	Unannotated
ASV31924	19.6407	0.00556395	-0.813285	1.31893	Proteobacteria	Deltaproteobacteria	Bdellovibrionales	Bacteriovoracaceae	Peredibacter	Unannotated
ASV26366	19.6782	0.00557614	-0.845738	1.27027	Proteobacteria	Gammaproteobacteria	Unannotated	Unannotated	Unannotated	Unannotated
ASV28374	19.6857	0.00557983	-0.840017	1.75226	Bacteroidetes	Flavobacteriia	Flavobacteriales	Flavobacteriaceae	Lutibacter	Unannotated
ASV12759	19.7532	0.00560057	0.54414	-0.763775	Proteobacteria	Alphaproteobacteria	Caulobacterales	Hyphomonadaceae	Hyphomonas	Unannotated
ASV28037	19.8132	0.00561918	-1.31616	0.214511	Bacteroidetes	Sphingobacteriia	Sphingobacteriales	Saprospiraceae	Unannotated	Unannotated
ASV19638	19.8188	0.00562235	-0.886957	1.60463	Proteobacteria	Alphaproteobacteria	Kordiimonadales	Kordiimonadaceae	Kordiimonas	Unannotated
ASV09303	19.8208	0.00562452	-1.03454	1.6045	Verrucomicrobia	Unannotated	Unannotated	Unannotated	Unannotated	Unannotated
ASV18680	19.8463	0.00563336	0.641288	-0.335941	Bacteroidetes	Flavobacteriia	Flavobacteriales	Flavobacteriaceae	Unannotated	Unannotated
ASV12045	19.891	0.00564764	1.49374	-1.12029	Proteobacteria	Alphaproteobacteria	Unannotated	Unannotated	Unannotated	Unannotated
ASV30058	19.933	0.00566118	-0.890155	0.959956	Bacteroidetes	Unannotated	Unannotated	Unannotated	Unannotated	Unannotated
ASV23031	20.0479	0.00569541	0.941941	-0.738306	Proteobacteria	Alphaproteobacteria	Rhodobacterales	Rhodobacteraceae	Unannotated	Unannotated
ASV27983	20.0489	0.00569732	-1.68405	0.703505	Bacteroidetes	Sphingobacteriia	Sphingobacteriales	Unannotated	Unannotated	Unannotated
ASV19936	20.119	0.00571887	-0.827916	0.823822	Proteobacteria	Alphaproteobacteria	Kordiimonadales	Unannotated	Unannotated	Unannotated
ASV23005	20.3192	0.00577743	-0.822109	1.13234	Proteobacteria	Alphaproteobacteria	Rhodobacterales	Rhodobacteraceae	Unannotated	Unannotated
ASV32347	20.3245	0.00578058	-0.598343	1.22457	Proteobacteria	Gammaproteobacteria	Unannotated	Unannotated	Unannotated	Unannotated
ASV28914	20.3799	0.00579799	-0.832343	0.97943	Bacteroidetes	Unannotated	Unannotated	Unannotated	Unannotated	Unannotated
ASV12774	20.4562	0.00582136	-0.916424	1.09283	Proteobacteria	Alphaproteobacteria	Unannotated	Unannotated	Unannotated	Unannotated
ASV30378	20.5378	0.00584623	-1.11993	0.535466	Bacteroidetes	Cytophagia	Cytophagales	Flammeovirgaceae	Flexithrix	dorotheae
ASV01892	20.5584	0.00585374	-0.705882	1.40707	Verrucomicrobia	Verrucomicrobiae	Verrucomicrobiales	Unannotated	Unannotated	Unannotated
ASV29453	20.6097	0.00587003	0.403203	-1.31727	Bacteroidetes	Flavobacteriia	Flavobacteriales	Cryomorphaceae	Cryomorpha	Unannotated
ASV14711	20.6175	0.00587394	-0.980636	0.626164	Verrucomicrobia	Verrucomicrobiae	Verrucomicrobiales	Verrucomicrobiaceae	Unannotated	Unannotated
ASV18682	20.613	0.00587433	0.602785	-0.342583	Bacteroidetes	Flavobacteriia	Flavobacteriales	Flavobacteriaceae	Unannotated	Unannotated
ASV12005	20.6305	0.00588099	1.00319	-0.345647	Proteobacteria	Alphaproteobacteria	Unannotated	Unannotated	Unannotated	Unannotated
ASV02429	20.7192	0.00590795	-0.912322	0.692695	Actinobacteria	Actinobacteria	Acidimicrobiales	Unannotated	Unannotated	Unannotated
ASV23439	20.9376	0.00597194	-0.635787	1.66288	Bacteroidetes	Flavobacteriia	Flavobacteriales	Flavobacteriaceae	Unannotated	Unannotated
ASV07005	21.0783	0.00601378	-0.68189	1.83292	Verrucomicrobia	Opitutae	Puniceicoccales	Puniceicoccaceae	Pelagicoccus	Unannotated
ASV32939	21.0905	0.00601899	-1.58355	0.957497	Proteobacteria	Gammaproteobacteria	Alteromonadales	Alteromonadaceae	Haliea	Unannotated
ASV23325	21.1265	0.00603098	1.12642	-0.245265	Proteobacteria	Gammaproteobacteria	Unannotated	Unannotated	Unannotated	Unannotated
ASV22325	21.1238	0.00603194	0.710084	-1.14755	Proteobacteria	Alphaproteobacteria	Caulobacterales	Hyphomonadaceae	Algimonas	Unannotated
ASV27632	21.4935	0.00613925	-0.911767	0.778248	Bacteroidetes	Sphingobacteriia	Sphingobacteriales	Saprospiraceae	Unannotated	Unannotated
ASV30265	21.5642	0.00616121	-1.22123	0.563772	Bacteroidetes	Cytophagia	Cytophagales	Unannotated	Unannotated	Unannotated
ASV33218	21.6015	0.00617362	-1.88937	1.66737	Proteobacteria	Gammaproteobacteria	Alteromonadales	Colwelliaceae	Thalassomonas	Unannotated
ASV11186	21.6478	0.00618862	1.00946	-0.163146	Proteobacteria	Alphaproteobacteria	SAR11	Candidatus_Pelagibacter	Unannotated	Unannotated
ASV20969	21.7031	0.0062062	-0.762922	1.21353	Proteobacteria	Alphaproteobacteria	Rhodospirillales	Rhodospirillaceae	Unannotated	Unannotated
ASV28201	21.7585	0.00622382	-1.73373	0.554054	Bacteroidetes	Sphingobacteriia	Sphingobacteriales	Saprospiraceae	Unannotated	Unannotated
ASV25204	21.849	0.00625151	-1.2392	0.15675	Proteobacteria	Gammaproteobacteria	Unannotated	Unannotated	Unannotated	Unannotated
ASV24023	21.8978	0.00626725	-0.905121	1.0091	Proteobacteria	Gammaproteobacteria	Unannotated	Unannotated	Unannotated	Unannotated
ASV14811	21.8957	0.00626846	1.31505	-0.693974	Verrucomicrobia	Verrucomicrobiae	Verrucomicrobiales	Verrucomicrobiaceae	Unannotated	Unannotated
ASV23731	21.9721	0.00629212	-1.03116	0.957885	Bacteroidetes	Unannotated	Unannotated	Unannotated	Unannotated	Unannotated
ASV28607	22.014	0.00630594	1.66701	-1.09593	Bacteroidetes	Sphingobacteriia	Sphingobacteriales	Unannotated	Unannotated	Unannotated
ASV24475	22.0106	0.00630675	-0.974234	0.694804	Proteobacteria	Deltaproteobacteria	Myxococcales	Nannocystaceae	Unannotated	Unannotated
ASV26543	22.066	0.00632446	-2.09639	0.765141	Proteobacteria	Gammaproteobacteria	Gammaproteobacteria_incertae_sedis	Halioglobus	Unannotated	Unannotated
ASV23742	22.0776	0.00632959	-0.767046	1.13638	Bacteroidetes	Flavobacteriia	Flavobacteriales	Cryomorphaceae	Owenweeksia	Unannotated
ASV40165	22.0875	0.00633424	-0.763312	1.27886	Proteobacteria	Gammaproteobacteria	Pseudomonadales	Pseudomonadales_incertae_sedis	Dasania	Unannotated
ASV26068	22.1183	0.00634489	-0.898046	1.08887	Proteobacteria	Gammaproteobacteria	Alteromonadales	Unannotated	Unannotated	Unannotated
ASV05701	22.1955	0.00636886	-0.86892	1.18799	Proteobacteria	Alphaproteobacteria	Unannotated	Unannotated	Unannotated	Unannotated
ASV12293	22.2429	0.00638431	-1.14018	0.627279	Proteobacteria	Alphaproteobacteria	Unannotated	Unannotated	Unannotated	Unannotated
ASV14740	22.3066	0.00640443	-1.04675	0.191709	Verrucomicrobia	Verrucomicrobiae	Verrucomicrobiales	Verrucomicrobiaceae	Haloferula	Unannotated
ASV24042	22.4342	0.00644292	-1.79766	1.19736	Proteobacteria	Gammaproteobacteria	Alteromonadales	Alteromonadaceae	Haliea	Unannotated
ASV11467	22.4966	0.00646269	-0.927076	0.296269	Proteobacteria	Alphaproteobacteria	Unannotated	Unannotated	Unannotated	Unannotated
ASV30523	22.6223	0.00650065	-0.936157	0.96783	Bacteroidetes	Cytophagia	Cytophagales	Unannotated	Unannotated	Unannotated
ASV32439	22.6346	0.00650607	-0.888569	1.2831	Proteobacteria	Gammaproteobacteria	Alteromonadales	Alteromonadaceae	Unannotated	Unannotated
ASV26622	22.7125	0.00653033	-0.659544	0.379708	Proteobacteria	Gammaproteobacteria	Arenicellales	Arenicellaceae	Arenicella	Unannotated
ASV24152	22.7736	0.00654977	-1.13033	0.977004	Bacteroidetes	Flavobacteriia	Flavobacteriales	Flavobacteriaceae	Unannotated	Unannotated
ASV26099	22.7824	0.0065542	-1.09821	1.15169	Proteobacteria	Gammaproteobacteria	Unannotated	Unannotated	Unannotated	Unannotated
ASV04009	22.8182	0.0065664	-0.852324	1.11713	Planctomycetes	Planctomycetia	Planctomycetales	Planctomycetaceae	Unannotated	Unannotated
ASV18313	22.8532	0.00657835	0.716985	-0.253682	Bacteroidetes	Flavobacteriia	Flavobacteriales	Flavobacteriaceae	Unannotated	Unannotated
ASV18749	22.919	0.00659918	-0.523124	1.7067	Bacteroidetes	Flavobacteriia	Flavobacteriales	Unannotated	Unannotated	Unannotated
ASV23169	22.9146	0.00659982	-0.736403	1.39341	Proteobacteria	Alphaproteobacteria	Rhodobacterales	Rhodobacteraceae	Roseovarius	aestuarii
ASV26652	22.9239	0.00660441	-0.854257	1.11309	Proteobacteria	Gammaproteobacteria	Unannotated	Unannotated	Unannotated	Unannotated
ASV33571	22.9195	0.00660504	0.970049	-0.229877	Bacteroidetes	Unannotated	Unannotated	Unannotated	Unannotated	Unannotated
ASV27956	22.9315	0.00661039	-0.82083	0.995434	Bacteroidetes	Sphingobacteriia	Sphingobacteriales	Unannotated	Unannotated	Unannotated
ASV30447	23.0401	0.00664362	-0.922398	1.01088	Bacteroidetes	Cytophagia	Cytophagales	Flammeovirgaceae	Reichenbachiella	faecimaris
ASV19881	23.0561	0.00665017	-1.11514	0.493244	Proteobacteria	Alphaproteobacteria	Sphingomonadales	Erythrobacteraceae	Unannotated	Unannotated
ASV29674	23.0614	0.00665362	-0.748312	1.39384	Bacteroidetes	Unannotated	Unannotated	Unannotated	Unannotated	Unannotated
ASV14792	23.0754	0.00665956	-1.40613	0.540054	Verrucomicrobia	Verrucomicrobiae	Verrucomicrobiales	Verrucomicrobiaceae	Unannotated	Unannotated
ASV12771	23.1391	0.00667987	-0.644771	1.3574	Proteobacteria	Alphaproteobacteria	Unannotated	Unannotated	Unannotated	Unannotated
ASV19977	23.207	0.00670142	-0.903825	0.553866	Proteobacteria	Alphaproteobacteria	Sphingomonadales	Unannotated	Unannotated	Unannotated
ASV30925	23.2303	0.00671009	-0.801655	1.21482	Bacteroidetes	Cytophagia	Cytophagales	Flammeovirgaceae	Unannotated	Unannotated
ASV08869	23.2844	0.00672765	-0.761868	1.46257	Proteobacteria	Gammaproteobacteria	Unannotated	Unannotated	Unannotated	Unannotated
ASV33140	23.2779	0.00672773	-0.947601	1.1312	Proteobacteria	Gammaproteobacteria	Alteromonadales	Colwelliaceae	Thalassotalea	Unannotated
ASV11181	23.299	0.00673575	1.04964	-0.22452	Proteobacteria	Unannotated	Unannotated	Unannotated	Unannotated	Unannotated
ASV19713	23.3283	0.00674618	-0.683864	0.74402	Proteobacteria	Gammaproteobacteria	Unannotated	Unannotated	Unannotated	Unannotated
ASV30525	23.5141	0.00680188	-1.01239	0.99711	Bacteroidetes	Cytophagia	Cytophagales	Flammeovirgaceae	Roseivirga	Unannotated
ASV21453	23.6724	0.00684964	-0.801348	0.973904	Proteobacteria	Alphaproteobacteria	Rhodospirillales	Rhodospirillaceae	Unannotated	Unannotated
ASV30687	23.672	0.00685153	-1.16467	0.516521	Bacteroidetes	Cytophagia	Cytophagales	Unannotated	Unannotated	Unannotated
ASV37978	23.7221	0.00686802	-0.813378	1.01082	Proteobacteria	Betaproteobacteria	Burkholderiales	Unannotated	Unannotated	Unannotated
ASV01014	23.9337	0.00693127	-0.894629	1.39245	Chloroflexi	Unannotated	Unannotated	Unannotated	Unannotated	Unannotated
ASV25570	23.9492	0.00693776	-0.790918	1.27841	Proteobacteria	Gammaproteobacteria	Unannotated	Unannotated	Unannotated	Unannotated
ASV17994	24.0723	0.00697545	-0.885511	0.869401	Verrucomicrobia	Opitutae	Puniceicoccales	Puniceicoccaceae	Coraliomargarita	Unannotated
ASV32140	24.0865	0.00698159	-0.910519	1.03952	Proteobacteria	Gammaproteobacteria	Unannotated	Unannotated	Unannotated	Unannotated
ASV20375	24.1429	0.00699997	-0.756951	1.18023	Proteobacteria	Alphaproteobacteria	Rhodobacterales	Rhodobacteraceae	Unannotated	Unannotated
ASV23233	24.179	0.00701248	-0.629585	1.23891	Proteobacteria	Alphaproteobacteria	Rhodobacterales	Rhodobacteraceae	Unannotated	Unannotated
ASV32181	24.1986	0.00702019	-0.89949	0.799551	Proteobacteria	Deltaproteobacteria	Myxococcales	Nannocystaceae	Unannotated	Unannotated
ASV25530	24.4017	0.00708117	-1.14694	0.837062	Proteobacteria	Gammaproteobacteria	Unannotated	Unannotated	Unannotated	Unannotated
ASV24062	24.4915	0.00710929	-0.859134	1.35295	Proteobacteria	Gammaproteobacteria	Oceanospirillales	Oceanospirillaceae	Spongiispira	Unannotated
ASV30469	24.4979	0.00711321	-0.850563	0.970524	Bacteroidetes	Cytophagia	Cytophagales	Flammeovirgaceae	Unannotated	Unannotated
ASV18941	24.5471	0.00712958	0.560085	-0.362946	Bacteroidetes	Unannotated	Unannotated	Unannotated	Unannotated	Unannotated
ASV26784	24.542	0.00713015	-0.773606	0.89438	Proteobacteria	Gammaproteobacteria	Unannotated	Unannotated	Unannotated	Unannotated
ASV20858	24.6196	0.00715477	-0.911771	1.26882	Proteobacteria	Alphaproteobacteria	Rhodospirillales	Rhodospirillaceae	Unannotated	Unannotated
ASV17495	24.6158	0.00715574	-0.918554	0.984822	Proteobacteria	Unannotated	Unannotated	Unannotated	Unannotated	Unannotated
ASV14834	24.6575	0.00716996	-1.22529	1.03469	Verrucomicrobia	Verrucomicrobiae	Verrucomicrobiales	Verrucomicrobiaceae	Unannotated	Unannotated
ASV38250	24.6834	0.00717958	-0.909623	0.853125	Bacteroidetes	Cytophagia	Cytophagales	Flammeovirgaceae	Fulvivirga	Unannotated
ASV33112	24.7844	0.00721105	-1.26407	1.03789	Proteobacteria	Gammaproteobacteria	Alteromonadales	Pseudoalteromonadaceae	Psychrosphaera	saromensis
ASV23435	24.7776	0.00721116	-0.937372	1.01765	Bacteroidetes	Flavobacteriia	Flavobacteriales	Flavobacteriaceae	Lutimonas	Unannotated
ASV25725	24.8165	0.0072246	-0.835754	1.19119	Proteobacteria	Gammaproteobacteria	Unannotated	Unannotated	Unannotated	Unannotated
ASV18474	24.8409	0.00723382	0.630123	-0.198238	Bacteroidetes	Flavobacteriia	Flavobacteriales	Flavobacteriaceae	Unannotated	Unannotated
ASV28376	24.8693	0.00724418	-0.859549	0.418289	Bacteroidetes	Flavobacteriia	Flavobacteriales	Flavobacteriaceae	Lutibacter	Unannotated
ASV30788	24.9443	0.00726815	-1.55149	0.328035	Bacteroidetes	Cytophagia	Cytophagales	Flammeovirgaceae	Unannotated	Unannotated
ASV06998	25.0216	0.00729281	-0.700428	1.48374	Verrucomicrobia	Opitutae	Puniceicoccales	Puniceicoccaceae	Pelagicoccus	Unannotated
ASV19195	25.019	0.00729417	1.37991	-0.479913	Cyanobacteria/Chloroplast	Cyanobacteria	Unannotated	Unannotated	Unannotated	Unannotated
ASV25275	25.0692	0.00731094	-0.769343	0.966725	Proteobacteria	Gammaproteobacteria	Unannotated	Unannotated	Unannotated	Unannotated
ASV25917	25.0688	0.00731295	-0.745049	1.214	Proteobacteria	Gammaproteobacteria	Unannotated	Unannotated	Unannotated	Unannotated
ASV10915	25.0671	0.00731459	-1.02959	1.65074	Proteobacteria	Deltaproteobacteria	Bdellovibrionales	Pseudobacteriovoracaceae	Pseudobacteriovorax	Unannotated
ASV11777	25.0848	0.00732188	-1.02398	0.722432	Proteobacteria	Alphaproteobacteria	Rhodospirillales	Rhodospirillaceae	Unannotated	Unannotated
ASV20179	25.1429	0.007341	1.51055	-0.527101	Proteobacteria	Epsilonproteobacteria	Campylobacterales	Campylobacteraceae	Arcobacter	Unannotated
ASV12449	25.1423	0.00734296	-1.33582	0.0712055	Proteobacteria	Alphaproteobacteria	Unannotated	Unannotated	Unannotated	Unannotated
ASV26360	25.1653	0.00735182	-0.892611	0.867913	Proteobacteria	Gammaproteobacteria	Oceanospirillales	Unannotated	Unannotated	Unannotated
ASV28109	25.1941	0.00736238	-0.27506	1.87193	Bacteroidetes	Unannotated	Unannotated	Unannotated	Unannotated	Unannotated
ASV24179	25.2923	0.00739324	-0.680055	1.04992	Bacteroidetes	Flavobacteriia	Flavobacteriales	Flavobacteriaceae	Flavicella	Unannotated
ASV26253	25.3098	0.00740051	-0.875562	1.34847	Proteobacteria	Gammaproteobacteria	Unannotated	Unannotated	Unannotated	Unannotated
ASV27725	25.3979	0.00742847	-1.17973	1.03438	Bacteroidetes	Sphingobacteriia	Sphingobacteriales	Saprospiraceae	Unannotated	Unannotated
ASV22880	25.4913	0.00745795	1.29819	-0.737791	Proteobacteria	Alphaproteobacteria	Rhodobacterales	Rhodobacteraceae	Jannaschia	Unannotated
ASV28156	25.5	0.0074627	0.698847	-0.839336	Bacteroidetes	Sphingobacteriia	Sphingobacteriales	Saprospiraceae	Lewinella	Unannotated
ASV18681	25.5854	0.00748988	0.669321	-0.36326	Bacteroidetes	Flavobacteriia	Flavobacteriales	Flavobacteriaceae	Unannotated	Unannotated
ASV32644	25.5864	0.00749235	-0.994411	0.843969	Proteobacteria	Gammaproteobacteria	Unannotated	Unannotated	Unannotated	Unannotated
ASV19581	25.6361	0.00750911	0.727634	-0.292691	Bacteroidetes	Flavobacteriia	Flavobacteriales	Flavobacteriaceae	Unannotated	Unannotated
ASV25860	25.7041	0.00753122	-0.896606	1.08004	Proteobacteria	Gammaproteobacteria	Unannotated	Unannotated	Unannotated	Unannotated
ASV12601	25.7531	0.00754781	1.06088	-1.28858	Proteobacteria	Unannotated	Unannotated	Unannotated	Unannotated	Unannotated
ASV23357	25.7971	0.00756292	-0.767662	0.991916	Proteobacteria	Gammaproteobacteria	Unannotated	Unannotated	Unannotated	Unannotated
ASV33601	25.8339	0.00757593	-0.0806836	2.05633	Proteobacteria	Unannotated	Unannotated	Unannotated	Unannotated	Unannotated
ASV32847	25.8468	0.00758194	-1.15078	1.05781	Proteobacteria	Gammaproteobacteria	Unannotated	Unannotated	Unannotated	Unannotated
ASV24163	25.8763	0.00759281	-0.839336	1.01153	Bacteroidetes	Flavobacteriia	Flavobacteriales	Flavobacteriaceae	Unannotated	Unannotated
ASV21460	25.9747	0.00762392	2.09733	-1.1861	Proteobacteria	Alphaproteobacteria	Rhodospirillales	Rhodospirillaceae	Unannotated	Unannotated
ASV27676	26.0306	0.00764258	-1.01593	0.383301	Bacteroidetes	Sphingobacteriia	Sphingobacteriales	Saprospiraceae	Unannotated	Unannotated
ASV12128	26.1538	0.00768099	1.09118	-0.347337	Proteobacteria	Alphaproteobacteria	Rhodospirillales	Rhodospirillaceae	Unannotated	Unannotated
ASV09357	26.1714	0.00768842	-0.957279	0.948758	Verrucomicrobia	Unannotated	Unannotated	Unannotated	Unannotated	Unannotated
ASV23754	26.2007	0.00769931	-0.769035	1.34668	Bacteroidetes	Flavobacteriia	Flavobacteriales	Unannotated	Unannotated	Unannotated
ASV24086	26.2262	0.00770906	-0.878164	0.716115	Bacteroidetes	Flavobacteriia	Flavobacteriales	Flavobacteriaceae	Unannotated	Unannotated
ASV27503	26.2761	0.007726	-0.598021	1.6001	Bacteroidetes	Unannotated	Unannotated	Unannotated	Unannotated	Unannotated
ASV14696	26.2941	0.00773357	-0.853641	1.15361	Verrucomicrobia	Verrucomicrobiae	Verrucomicrobiales	Verrucomicrobiaceae	Unannotated	Unannotated
ASV19653	26.2988	0.00773723	-0.705986	1.03555	Proteobacteria	Deltaproteobacteria	Unannotated	Unannotated	Unannotated	Unannotated
ASV30767	26.3235	0.00774676	-1.02306	1.15609	Bacteroidetes	Cytophagia	Cytophagales	Flammeovirgaceae	Unannotated	Unannotated
ASV25638	26.3827	0.00776647	-0.806912	1.13683	Proteobacteria	Gammaproteobacteria	Unannotated	Unannotated	Unannotated	Unannotated
ASV20960	26.3951	0.00777242	-0.870626	1.57441	Proteobacteria	Alphaproteobacteria	Rhodospirillales	Rhodospirillaceae	Pelagibius	Unannotated
ASV13767	26.444	0.0077891	-0.727732	1.38104	Proteobacteria	Deltaproteobacteria	Bdellovibrionales	Bacteriovoracaceae	Halobacteriovorax	Unannotated
ASV28565	26.4484	0.00779268	-0.86395	0.919562	Bacteroidetes	Sphingobacteriia	Sphingobacteriales	Saprospiraceae	Unannotated	Unannotated
ASV37738	26.4938	0.00780836	-0.752307	1.13319	Ignavibacteriae	Ignavibacteria	Ignavibacteriales	Ignavibacteriaceae	Unannotated	Unannotated
ASV32664	26.5111	0.00781576	-0.859422	1.03852	Proteobacteria	Gammaproteobacteria	Unannotated	Unannotated	Unannotated	Unannotated
ASV05696	26.5212	0.00782105	-0.922202	1.87541	Proteobacteria	Alphaproteobacteria	Unannotated	Unannotated	Unannotated	Unannotated
ASV17958	26.7151	0.00788055	-1.66435	0.362756	Verrucomicrobia	Opitutae	Unannotated	Unannotated	Unannotated	Unannotated
ASV20603	26.7347	0.00788868	-1.02122	1.40745	Acidobacteria	Acidobacteria_Gp10	Gp10	Unannotated	Unannotated	Unannotated
ASV17899	26.7405	0.0078927	-0.784533	1.03397	Verrucomicrobia	Opitutae	Unannotated	Unannotated	Unannotated	Unannotated
ASV25209	26.7481	0.00789729	-0.87131	1.17106	Proteobacteria	Gammaproteobacteria	Unannotated	Unannotated	Unannotated	Unannotated
ASV10863	26.7841	0.00791025	-0.841979	1.17508	Proteobacteria	Alphaproteobacteria	Parvularculales	Parvularculaceae	Parvularcula	Unannotated
ASV33153	26.828	0.00792556	-0.913212	0.816831	Proteobacteria	Gammaproteobacteria	Alteromonadales	Shewanellaceae	Shewanella	Unannotated
ASV37211	26.8263	0.0079274	-1.06085	0.673982	Planctomycetes	Planctomycetia	Planctomycetales	Planctomycetaceae	Blastopirellula	Unannotated
ASV18388	27.0116	0.00798451	-1.30458	0.535157	Bacteroidetes	Flavobacteriia	Flavobacteriales	Flavobacteriaceae	Unannotated	Unannotated
ASV28192	27.009	0.0079861	-1.01539	0.461991	Bacteroidetes	Sphingobacteriia	Sphingobacteriales	Saprospiraceae	Lewinella	Unannotated
ASV32920	27.0794	0.00800928	-0.732578	1.40041	Proteobacteria	Gammaproteobacteria	Alteromonadales	Alteromonadaceae	Unannotated	Unannotated
ASV33108	27.0912	0.00801514	-0.860028	2.12209	Proteobacteria	Gammaproteobacteria	Alteromonadales	Pseudoalteromonadaceae	Unannotated	Unannotated
ASV13816	27.0862	0.00801605	-0.878366	0.696886	Proteobacteria	Deltaproteobacteria	Bdellovibrionales	Bacteriovoracaceae	Unannotated	Unannotated
ASV30775	27.0872	0.00801871	-0.959241	0.636641	Bacteroidetes	Cytophagia	Cytophagales	Flammeovirgaceae	Unannotated	Unannotated
ASV26710	27.1161	0.00802964	-0.986465	0.77575	Proteobacteria	Gammaproteobacteria	Unannotated	Unannotated	Unannotated	Unannotated
ASV26839	27.1964	0.00805582	-0.771376	1.14978	Proteobacteria	Gammaproteobacteria	Alteromonadales	Colwelliaceae	Unannotated	Unannotated
ASV40264	27.2216	0.00806566	-0.727399	1.47557	Proteobacteria	Gammaproteobacteria	Chromatiales	Unannotated	Unannotated	Unannotated
ASV20867	27.2605	0.00807958	-0.964857	1.21466	Proteobacteria	Alphaproteobacteria	Rhodospirillales	Rhodospirillaceae	Unannotated	Unannotated
ASV17517	27.2962	0.00809257	1.05237	-0.316574	Proteobacteria	Gammaproteobacteria	Unannotated	Unannotated	Unannotated	Unannotated
ASV27801	27.4264	0.00813356	-0.932274	0.536105	Bacteroidetes	Sphingobacteriia	Sphingobacteriales	Saprospiraceae	Unannotated	Unannotated
ASV23208	27.4711	0.00814923	-0.768855	1.48474	Proteobacteria	Alphaproteobacteria	Rhodobacterales	Rhodobacteraceae	Unannotated	Unannotated
ASV40261	27.5086	0.00816278	-0.731014	0.915803	Proteobacteria	Gammaproteobacteria	Unannotated	Unannotated	Unannotated	Unannotated
ASV12920	27.6088	0.00819496	-0.84351	1.40469	Proteobacteria	Alphaproteobacteria	Unannotated	Unannotated	Unannotated	Unannotated
ASV25597	27.7182	0.00822988	1.26257	-0.756377	Proteobacteria	Gammaproteobacteria	Unannotated	Unannotated	Unannotated	Unannotated
ASV03487	27.7435	0.00823984	-1.05215	0.749136	Proteobacteria	Deltaproteobacteria	Myxococcales	Unannotated	Unannotated	Unannotated
ASV24294	27.8068	0.0082611	-1.06104	0.785131	Bacteroidetes	Cytophagia	Cytophagales	Unannotated	Unannotated	Unannotated
ASV13836	27.8493	0.00827617	-0.702923	1.17877	Proteobacteria	Unannotated	Unannotated	Unannotated	Unannotated	Unannotated
ASV35229	27.8595	0.00828165	0.976377	-0.353973	Cyanobacteria/Chloroplast	Cyanobacteria	Family_II	GpIIa	Unannotated	Unannotated
ASV32723	27.8642	0.00828552	-1.74033	1.21858	Proteobacteria	Gammaproteobacteria	Chromatiales	Thioalkalispiraceae	Thioprofundum	Unannotated
ASV23225	27.9104	0.00830173	0.591897	-2.02349	Proteobacteria	Alphaproteobacteria	Rhodobacterales	Rhodobacteraceae	Loktanella	Unannotated
ASV25790	27.9071	0.0083032	-0.760141	0.733139	Proteobacteria	Gammaproteobacteria	Chromatiales	Thioalkalispiraceae	Thioprofundum	Unannotated
ASV01746	28.0273	0.00834146	-1.07426	0.509426	Planctomycetes	Planctomycetia	Planctomycetales	Planctomycetaceae	Rhodopirellula	Unannotated
ASV25989	28.0451	0.00834925	-0.587502	0.920213	Proteobacteria	Gammaproteobacteria	Unannotated	Unannotated	Unannotated	Unannotated
ASV18414	28.1013	0.00836847	-0.967612	1.20034	Bacteroidetes	Flavobacteriia	Flavobacteriales	Flavobacteriaceae	Unannotated	Unannotated
ASV26144	28.1448	0.00838391	-0.782477	1.07464	Proteobacteria	Gammaproteobacteria	Oceanospirillales	Oceanospirillales_incertae_sedis	Pseudohongiella	Unannotated
ASV35483	28.1699	0.00839388	-0.734288	1.41071	Cyanobacteria/Chloroplast	Cyanobacteria	Family_IV	GpIV	Unannotated	Unannotated
ASV11277	28.1828	0.00840025	-0.872974	1.11802	Proteobacteria	Alphaproteobacteria	Rhodospirillales	Rhodospirillaceae	Aestuariispira	Unannotated
ASV22892	28.2107	0.00841105	1.73458	-1.06997	Proteobacteria	Alphaproteobacteria	Rhodobacterales	Rhodobacteraceae	Unannotated	Unannotated
ASV21754	28.2103	0.00841346	1.09885	-0.420966	Proteobacteria	Alphaproteobacteria	Rhodobacterales	Rhodobacteraceae	Unannotated	Unannotated
ASV26345	28.367	0.00846271	-0.712959	1.00674	Proteobacteria	Gammaproteobacteria	Pseudomonadales	Unannotated	Unannotated	Unannotated
ASV30824	28.64	0.00854671	-0.856376	0.98637	Bacteroidetes	Unannotated	Unannotated	Unannotated	Unannotated	Unannotated
ASV33677	28.8513	0.00861234	-0.778812	0.998812	Bacteroidetes	Cytophagia	Cytophagales	Unannotated	Unannotated	Unannotated
ASV30866	28.8616	0.00861797	-0.774413	1.39429	Bacteroidetes	Cytophagia	Cytophagales	Flammeovirgaceae	Reichenbachiella	Unannotated
ASV12490	28.9263	0.00863987	-0.767844	1.33755	Proteobacteria	Alphaproteobacteria	Rhizobiales	Unannotated	Unannotated	Unannotated
ASV17924	28.9243	0.00864185	0.944486	-0.34334	Verrucomicrobia	Opitutae	Puniceicoccales	Puniceicoccaceae	Coraliomargarita	Unannotated
ASV15914	28.9338	0.00864729	-0.868844	1.0254	Proteobacteria	Unannotated	Unannotated	Unannotated	Unannotated	Unannotated
ASV35740	28.9355	0.00865037	-0.834884	0.798644	Proteobacteria	Alphaproteobacteria	Kordiimonadales	Temperatibacteraceae	Temperatibacter	Unannotated
ASV30183	29.0966	0.00870114	-0.842884	0.770161	Bacteroidetes	Cytophagia	Cytophagales	Unannotated	Unannotated	Unannotated
ASV35906	29.1802	0.00872874	-0.760844	1.05275	Acidobacteria	Acidobacteria_Gp10	Gp10	Unannotated	Unannotated	Unannotated
ASV19900	29.18	0.00873129	-0.712498	0.981816	Proteobacteria	Alphaproteobacteria	Unannotated	Unannotated	Unannotated	Unannotated
ASV16583	29.1923	0.0087376	-0.705561	1.72861	Proteobacteria	Gammaproteobacteria	Alteromonadales	Shewanellaceae	Shewanella	Unannotated
ASV29599	29.2227	0.00874933	-0.746846	1.44331	Bacteroidetes	Unannotated	Unannotated	Unannotated	Unannotated	Unannotated
ASV25934	29.3195	0.00878093	-1.05442	0.621088	Proteobacteria	Gammaproteobacteria	Alteromonadales	Alteromonadaceae	Haliea	Unannotated
ASV25221	29.4269	0.00881571	-1.59245	1.03714	Proteobacteria	Gammaproteobacteria	Unannotated	Unannotated	Unannotated	Unannotated
ASV30329	29.6414	0.00888266	-0.77134	0.984355	Bacteroidetes	Cytophagia	Cytophagales	Cytophagaceae	Ekhidna	Unannotated
ASV15028	29.6347	0.00888329	0.748097	-0.739277	Verrucomicrobia	Verrucomicrobiae	Verrucomicrobiales	Verrucomicrobiaceae	Unannotated	Unannotated
ASV29404	29.7362	0.0089164	0.420849	-0.53511	Bacteroidetes	Unannotated	Unannotated	Unannotated	Unannotated	Unannotated
ASV28483	29.813	0.00894211	-1.11119	0.797711	Bacteroidetes	Sphingobacteriia	Sphingobacteriales	Saprospiraceae	Unannotated	Unannotated
ASV21774	29.8295	0.00894976	-1.21716	1.61283	Proteobacteria	Alphaproteobacteria	Unannotated	Unannotated	Unannotated	Unannotated
ASV22273	29.8358	0.00895433	-0.92424	1.056	Proteobacteria	Alphaproteobacteria	Unannotated	Unannotated	Unannotated	Unannotated
ASV25192	29.8362	0.00895712	-0.960589	0.375871	Proteobacteria	Gammaproteobacteria	Chromatiales	Unannotated	Unannotated	Unannotated
ASV13665	29.844	0.00896216	-1.14473	0.502432	Proteobacteria	Alphaproteobacteria	Unannotated	Unannotated	Unannotated	Unannotated
ASV22616	29.8361	0.00896249	-0.821121	1.11485	Proteobacteria	Alphaproteobacteria	Rhodobacterales	Rhodobacteraceae	Unannotated	Unannotated
ASV20974	29.9017	0.00898488	-1.09516	0.84164	Proteobacteria	Alphaproteobacteria	Rhodospirillales	Rhodospirillaceae	Unannotated	Unannotated
ASV23340	29.9238	0.00899422	-0.859953	1.2098	Proteobacteria	Unannotated	Unannotated	Unannotated	Unannotated	Unannotated
ASV37441	29.99	0.00901683	-0.854332	1.20236	Actinobacteria	Actinobacteria	Acidimicrobiales	Unannotated	Unannotated	Unannotated
ASV37440	30.0946	0.00905102	-0.958673	0.830441	Actinobacteria	Actinobacteria	Acidimicrobiales	Unannotated	Unannotated	Unannotated
ASV11507	30.1192	0.00906113	-1.03442	0.786055	Proteobacteria	Alphaproteobacteria	Unannotated	Unannotated	Unannotated	Unannotated
ASV20994	30.1971	0.00908731	-0.523236	1.13528	Proteobacteria	Alphaproteobacteria	Rhodospirillales	Unannotated	Unannotated	Unannotated
ASV19466	30.248	0.00910537	-0.840483	0.95712	Bacteroidetes	Unannotated	Unannotated	Unannotated	Unannotated	Unannotated
ASV12297	30.283	0.00911862	-0.982134	0.508092	Proteobacteria	Alphaproteobacteria	Unannotated	Unannotated	Unannotated	Unannotated
ASV25889	30.2851	0.00912203	-1.13179	0.995583	Proteobacteria	Gammaproteobacteria	Unannotated	Unannotated	Unannotated	Unannotated
ASV29600	30.3485	0.00914388	-0.707671	1.26157	Bacteroidetes	Unannotated	Unannotated	Unannotated	Unannotated	Unannotated
ASV13312	30.3445	0.00914541	-1.65615	1.012	Proteobacteria	Alphaproteobacteria	Rhizobiales	Phyllobacteriaceae	Unannotated	Unannotated
ASV32775	30.3433	0.00914783	-1.25371	1.91513	Proteobacteria	Gammaproteobacteria	Alteromonadales	Psychromonadaceae	Psychromonas	Unannotated
ASV26034	30.5387	0.00920949	-0.970893	0.937653	Proteobacteria	Gammaproteobacteria	Unannotated	Unannotated	Unannotated	Unannotated
ASV32303	30.5307	0.00920985	-0.844527	1.08556	Proteobacteria	Gammaproteobacteria	Unannotated	Unannotated	Unannotated	Unannotated
ASV19482	30.6604	0.00925177	1.45007	-1.40215	Bacteroidetes	Sphingobacteriia	Sphingobacteriales	Saprospiraceae	Unannotated	Unannotated
ASV32660	30.6941	0.00926475	-1.13262	1.05083	Proteobacteria	Gammaproteobacteria	Unannotated	Unannotated	Unannotated	Unannotated
ASV22170	30.7042	0.00927058	-1.12046	0.215259	Proteobacteria	Alphaproteobacteria	Unannotated	Unannotated	Unannotated	Unannotated
ASV12604	30.7011	0.00927246	0.958786	-0.126141	Proteobacteria	Unannotated	Unannotated	Unannotated	Unannotated	Unannotated
ASV26016	30.824	0.00931238	-1.02128	0.888249	Proteobacteria	Gammaproteobacteria	Gammaproteobacteria_incertae_sedis	Unannotated	Unannotated	Unannotated
ASV21414	30.8963	0.00933704	-1.02233	1.59011	Proteobacteria	Alphaproteobacteria	Rhodospirillales	Rhodospirillaceae	Unannotated	Unannotated
ASV04495	30.916	0.00934584	1.43892	-0.53573	Cyanobacteria/Chloroplast	Cyanobacteria	Family_IV	GpIV	Unannotated	Unannotated
ASV22435	30.9387	0.00935551	-1.03316	0.79003	Proteobacteria	Alphaproteobacteria	Unannotated	Unannotated	Unannotated	Unannotated
ASV13742	30.9586	0.00936438	-1.04796	0.279915	Proteobacteria	Deltaproteobacteria	Bdellovibrionales	Bacteriovoracaceae	Halobacteriovorax	Unannotated
ASV26411	31.1694	0.00943099	1.19765	-0.174703	Proteobacteria	Gammaproteobacteria	Gammaproteobacteria_incertae_sedis	Halioglobus	Unannotated	Unannotated
ASV38300	31.1618	0.00943154	1.45686	-0.314974	Proteobacteria	Unannotated	Unannotated	Unannotated	Unannotated	Unannotated
ASV37557	31.1853	0.00944152	-0.891631	0.574086	Actinobacteria	Actinobacteria	Acidimicrobiales	Unannotated	Unannotated	Unannotated
ASV22768	31.2395	0.00946077	-0.926972	1.45707	Proteobacteria	Alphaproteobacteria	Rhodobacterales	Rhodobacteraceae	Celeribacter	Unannotated
ASV28871	31.3894	0.00950907	-0.709143	0.351987	Bacteroidetes	Unannotated	Unannotated	Unannotated	Unannotated	Unannotated
ASV28351	31.5151	0.00955003	-0.38853	1.49267	Bacteroidetes	Flavobacteriia	Flavobacteriales	Flavobacteriaceae	Unannotated	Unannotated
ASV22032	31.5478	0.00956284	-0.832827	1.12145	Proteobacteria	Alphaproteobacteria	Rhizobiales	Rhodobiaceae	Methyloceanibacter	Unannotated
ASV11207	31.572	0.00957307	1.1135	-0.456596	Proteobacteria	Alphaproteobacteria	SAR11	Candidatus_Pelagibacter	Unannotated	Unannotated
ASV19736	31.7455	0.0096286	-0.790332	1.07226	Proteobacteria	Gammaproteobacteria	Unannotated	Unannotated	Unannotated	Unannotated
ASV21888	31.7409	0.00963012	-1.11142	0.589387	Proteobacteria	Alphaproteobacteria	Rhizobiales	Unannotated	Unannotated	Unannotated
ASV26375	31.7552	0.00963739	-0.712961	1.15158	Proteobacteria	Gammaproteobacteria	Chromatiales	Granulosicoccaceae	Granulosicoccus	Unannotated
ASV32946	31.8299	0.00966298	-0.946751	1.39345	Proteobacteria	Gammaproteobacteria	Unannotated	Unannotated	Unannotated	Unannotated
ASV21892	31.8285	0.00966551	-1.30627	0.923932	Proteobacteria	Alphaproteobacteria	Rhizobiales	Unannotated	Unannotated	Unannotated
ASV23426	32.0276	0.00972892	-1.09215	0.497309	Bacteroidetes	Flavobacteriia	Flavobacteriales	Flavobacteriaceae	Tenacibaculum	Unannotated
ASV22352	32.1376	0.0097653	2.52781	0.16446	Proteobacteria	Alphaproteobacteria	Caulobacterales	Hyphomonadaceae	Unannotated	Unannotated
ASV16822	32.4845	0.0098737	-1.44401	0.123876	Proteobacteria	Gammaproteobacteria	Unannotated	Unannotated	Unannotated	Unannotated
ASV18495	32.556	0.00989844	-1.23063	0.709066	Bacteroidetes	Flavobacteriia	Flavobacteriales	Flavobacteriaceae	Unannotated	Unannotated
ASV31441	32.626	0.00992274	-1.00032	1.25459	Proteobacteria	Deltaproteobacteria	Desulfobacterales	Desulfobulbaceae	Desulfopila	Unannotated
ASV22988	32.6193	0.00992374	1.06547	-0.877477	Proteobacteria	Alphaproteobacteria	Rhodobacterales	Rhodobacteraceae	Unannotated	Unannotated
ASV23385	32.6173	0.00992614	0.88721	-0.285441	Proteobacteria	Unannotated	Unannotated	Unannotated	Unannotated	Unannotated
ASV23919	32.6663	0.00994409	-0.919986	1.12209	Bacteroidetes	Sphingobacteriia	Sphingobacteriales	Rhodothermaceae	Unannotated	Unannotated
ASV23139	32.763	0.00997655	0.653662	-1.45601	Proteobacteria	Alphaproteobacteria	Rhodobacterales	Rhodobacteraceae	Sulfitobacter	litoralis
ASV28482	32.9036	0.0100224	-1.08588	0.959997	Bacteroidetes	Unannotated	Unannotated	Unannotated	Unannotated	Unannotated
ASV25854	32.8982	0.0100238	-0.742307	1.38445	Proteobacteria	Gammaproteobacteria	Unannotated	Unannotated	Unannotated	Unannotated
ASV30254	32.8935	0.0100255	-0.755496	1.24604	Bacteroidetes	Cytophagia	Cytophagales	Unannotated	Unannotated	Unannotated
ASV28614	32.8904	0.0100276	-1.01035	0.58544	Bacteroidetes	Sphingobacteriia	Sphingobacteriales	Saprospiraceae	Unannotated	Unannotated
ASV00986	32.9454	0.0100474	-0.907584	0.726762	Chloroflexi	Anaerolineae	Anaerolineales	Anaerolineaceae	Unannotated	Unannotated
ASV21451	33.1031	0.0100986	-1.29705	1.27107	Proteobacteria	Alphaproteobacteria	Rhodospirillales	Rhodospirillaceae	Unannotated	Unannotated
ASV26481	33.1283	0.0101093	1.26858	-0.315668	Proteobacteria	Gammaproteobacteria	Gammaproteobacteria_incertae_sedis	Unannotated	Unannotated	Unannotated
ASV22673	33.2876	0.0101611	-0.950424	0.259302	Proteobacteria	Alphaproteobacteria	Rhodobacterales	Rhodobacteraceae	Unannotated	Unannotated
ASV36186	33.3302	0.0101772	-0.74379	1.36204	Proteobacteria	Gammaproteobacteria	Unannotated	Unannotated	Unannotated	Unannotated
ASV09358	33.3888	0.0101982	-0.967989	0.58493	Verrucomicrobia	Verrucomicrobiae	Verrucomicrobiales	Unannotated	Unannotated	Unannotated
ASV28480	33.5333	0.0102454	-0.681049	0.333529	Bacteroidetes	Unannotated	Unannotated	Unannotated	Unannotated	Unannotated
ASV27427	33.6292	0.0102779	0.453386	-1.39115	Bacteroidetes	Sphingobacteriia	Sphingobacteriales	Saprospiraceae	Unannotated	Unannotated
ASV30262	33.6412	0.0102847	-0.795329	1.18609	Bacteroidetes	Cytophagia	Cytophagales	Unannotated	Unannotated	Unannotated
ASV26899	33.6775	0.0102989	-0.993565	0.899396	Proteobacteria	Gammaproteobacteria	Unannotated	Unannotated	Unannotated	Unannotated
ASV27943	33.8097	0.0103425	-0.774296	1.32802	Bacteroidetes	Sphingobacteriia	Sphingobacteriales	Saprospiraceae	Unannotated	Unannotated
ASV23387	33.868	0.0103635	-0.701419	1.36335	Proteobacteria	Gammaproteobacteria	Gammaproteobacteria_incertae_sedis	Unannotated	Unannotated	Unannotated
ASV19739	34.0352	0.0104179	-0.883265	0.410897	Proteobacteria	Gammaproteobacteria	Unannotated	Unannotated	Unannotated	Unannotated
ASV35960	34.1991	0.0104712	-0.682307	1.36849	Acidobacteria	Acidobacteria_Gp9	Gp9	Unannotated	Unannotated	Unannotated
ASV21931	34.2013	0.0104751	-0.904706	0.495114	Proteobacteria	Alphaproteobacteria	Rhodobacterales	Rhodobacteraceae	Unannotated	Unannotated
ASV05423	34.3452	0.0105224	-1.07239	1.02424	Bacteroidetes	Unannotated	Unannotated	Unannotated	Unannotated	Unannotated
ASV35980	34.3349	0.0105225	-0.777318	0.938404	Acidobacteria	Acidobacteria_Gp6	Gp6	Unannotated	Unannotated	Unannotated
ASV12125	34.493	0.0105742	1.3412	-0.328381	Proteobacteria	Alphaproteobacteria	Rhodospirillales	Rhodospirillaceae	Unannotated	Unannotated
ASV32589	34.5079	0.010582	-0.794752	1.3304	Proteobacteria	Gammaproteobacteria	Vibrionales	Vibrionaceae	Vibrio	Unannotated
ASV27781	34.5651	0.0106028	-0.73431	0.766514	Bacteroidetes	Sphingobacteriia	Sphingobacteriales	Saprospiraceae	Unannotated	Unannotated
ASV27830	34.6304	0.0106261	-0.922549	1.53818	Bacteroidetes	Sphingobacteriia	Sphingobacteriales	Saprospiraceae	Unannotated	Unannotated
ASV32986	34.7566	0.0106681	-0.580486	0.910295	Proteobacteria	Gammaproteobacteria	Unannotated	Unannotated	Unannotated	Unannotated
ASV25859	34.8424	0.0106977	-1.58112	0.731545	Proteobacteria	Gammaproteobacteria	Unannotated	Unannotated	Unannotated	Unannotated
ASV22196	34.8344	0.0106985	1.04244	-0.628907	Proteobacteria	Alphaproteobacteria	Rhodobacterales	Rhodobacteraceae	Unannotated	Unannotated
ASV27600	34.8639	0.0107109	-0.780554	1.15816	Bacteroidetes	Sphingobacteriia	Sphingobacteriales	Saprospiraceae	Unannotated	Unannotated
ASV04498	34.9844	0.0107512	1.30074	-0.467772	Cyanobacteria/Chloroplast	Cyanobacteria	Family_IV	GpIV	Unannotated	Unannotated
ASV25469	35.1137	0.0107942	-0.864721	1.01	Proteobacteria	Gammaproteobacteria	Unannotated	Unannotated	Unannotated	Unannotated
ASV23794	35.1206	0.0107997	-1.11034	0.790108	Bacteroidetes	Unannotated	Unannotated	Unannotated	Unannotated	Unannotated
ASV04019	35.129	0.0108056	-1.37089	0.588508	Planctomycetes	Planctomycetia	Planctomycetales	Planctomycetaceae	Rhodopirellula	Unannotated
ASV12967	35.2983	0.010861	-0.725988	0.887916	Proteobacteria	Alphaproteobacteria	Unannotated	Unannotated	Unannotated	Unannotated
ASV30072	35.2958	0.0108636	0.78728	-0.252279	Bacteroidetes	Sphingobacteriia	Sphingobacteriales	Chitinophagaceae	Unannotated	Unannotated
ASV36176	35.3624	0.0108874	-0.735691	1.09483	Proteobacteria	Gammaproteobacteria	Unannotated	Unannotated	Unannotated	Unannotated
ASV22939	35.4407	0.0109149	-0.831242	1.56602	Proteobacteria	Alphaproteobacteria	Rhodobacterales	Rhodobacteraceae	Unannotated	Unannotated
ASV26178	35.4949	0.010935	-1.00333	1.01135	Proteobacteria	Gammaproteobacteria	Chromatiales	Unannotated	Unannotated	Unannotated
ASV28228	35.4945	0.0109382	-0.701397	0.973243	Bacteroidetes	Flavobacteriia	Flavobacteriales	Cryomorphaceae	Unannotated	Unannotated
ASV02034	35.507	0.0109454	-1.09736	1.35481	Proteobacteria	Deltaproteobacteria	Desulfobacterales	Desulfobacteraceae	Unannotated	Unannotated
ASV18335	36.039	0.0111129	2.02834	-0.208357	Bacteroidetes	Flavobacteriia	Flavobacteriales	Flavobacteriaceae	Kordia	jejudonensis
ASV22759	36.1403	0.0111475	-0.873814	0.786252	Proteobacteria	Alphaproteobacteria	Rhodobacterales	Rhodobacteraceae	Unannotated	Unannotated
ASV27597	36.2281	0.0111781	-0.833442	1.07266	Bacteroidetes	Sphingobacteriia	Sphingobacteriales	Saprospiraceae	Unannotated	Unannotated
ASV37352	36.2291	0.0111818	-1.25092	0.762631	Candidatus_Saccharibacteria	Unannotated	Unannotated	Unannotated	Unannotated	Unannotated
ASV38576	36.3351	0.011218	-0.828233	0.679203	Bacteroidetes	Cytophagia	Cytophagales	Unannotated	Unannotated	Unannotated
ASV26925	36.3502	0.0112261	-0.786627	1.09514	Proteobacteria	Gammaproteobacteria	Unannotated	Unannotated	Unannotated	Unannotated
ASV29133	36.3419	0.011227	-0.799619	1.29029	Bacteroidetes	Unannotated	Unannotated	Unannotated	Unannotated	Unannotated
ASV03454	36.4363	0.0112597	-0.844435	1.14303	Proteobacteria	Deltaproteobacteria	Myxococcales	Polyangiaceae	Unannotated	Unannotated
ASV07117	36.4466	0.0112663	-0.830373	1.86556	Proteobacteria	Gammaproteobacteria	Unannotated	Unannotated	Unannotated	Unannotated
ASV23499	36.4372	0.0112669	-0.757082	1.0951	Bacteroidetes	Flavobacteriia	Flavobacteriales	Cryomorphaceae	Crocinitomix	Unannotated
ASV28452	36.4515	0.0112748	-0.695086	1.49799	Bacteroidetes	Sphingobacteriia	Sphingobacteriales	Saprospiraceae	Unannotated	Unannotated
ASV34304	36.5876	0.0113204	-0.948908	0.54245	Verrucomicrobia	Subdivision3	Unannotated	Unannotated	Unannotated	Unannotated
ASV27787	36.6398	0.0113401	-1.22167	0.747509	Bacteroidetes	Sphingobacteriia	Sphingobacteriales	Saprospiraceae	Portibacter	Unannotated
ASV11911	36.6334	0.0113416	-0.877115	0.868444	Proteobacteria	Alphaproteobacteria	Unannotated	Unannotated	Unannotated	Unannotated
ASV06999	36.6877	0.0113619	-0.72535	1.30685	Verrucomicrobia	Opitutae	Puniceicoccales	Puniceicoccaceae	Pelagicoccus	Unannotated
ASV25549	36.7101	0.0113724	-0.734984	1.85289	Proteobacteria	Gammaproteobacteria	Unannotated	Unannotated	Unannotated	Unannotated
ASV20107	36.7794	0.0113974	-0.908413	0.619994	Proteobacteria	Gammaproteobacteria	Unannotated	Unannotated	Unannotated	Unannotated
ASV20149	36.7844	0.0114025	1.09564	0.234609	Proteobacteria	Alphaproteobacteria	Unannotated	Unannotated	Unannotated	Unannotated
ASV32873	36.816	0.0114158	-0.814855	0.732538	Proteobacteria	Gammaproteobacteria	Unannotated	Unannotated	Unannotated	Unannotated
ASV27386	36.9595	0.0114639	-0.826554	1.32799	Bacteroidetes	Sphingobacteriia	Sphingobacteriales	Saprospiraceae	Unannotated	Unannotated
ASV19164	37.2088	0.0115448	1.21096	-0.757465	Bacteroidetes	Flavobacteriia	Flavobacteriales	Flavobacteriaceae	Unannotated	Unannotated
ASV32874	37.3915	0.011605	-0.690492	1.42225	Proteobacteria	Gammaproteobacteria	Chromatiales	Unannotated	Unannotated	Unannotated
ASV26183	37.4383	0.0116232	-1.55399	0.305952	Proteobacteria	Gammaproteobacteria	Chromatiales	Unannotated	Unannotated	Unannotated
ASV33387	37.5004	0.0116461	-0.83397	1.18794	Proteobacteria	Gammaproteobacteria	Unannotated	Unannotated	Unannotated	Unannotated
ASV17902	37.5356	0.0116606	-0.724889	1.38572	Verrucomicrobia	Opitutae	Unannotated	Unannotated	Unannotated	Unannotated
ASV14656	37.5389	0.0116653	-0.895732	0.965085	Verrucomicrobia	Verrucomicrobiae	Verrucomicrobiales	Unannotated	Unannotated	Unannotated
ASV33817	37.5495	0.0116722	-1.09055	0.85338	Proteobacteria	Deltaproteobacteria	Myxococcales	Unannotated	Unannotated	Unannotated
ASV23394	37.632	0.0117015	1.03518	-0.374483	Proteobacteria	Gammaproteobacteria	Unannotated	Unannotated	Unannotated	Unannotated
ASV17432	37.6984	0.0117258	-1.2688	1.16711	Proteobacteria	Alphaproteobacteria	Rhodospirillales	Unannotated	Unannotated	Unannotated
ASV11057	37.7029	0.0117308	-0.641448	1.19924	Planctomycetes	Planctomycetia	Planctomycetales	Planctomycetaceae	Unannotated	Unannotated
ASV26434	37.8394	0.011777	-0.820909	0.890679	Proteobacteria	Gammaproteobacteria	Unannotated	Unannotated	Unannotated	Unannotated
ASV34239	37.8305	0.0117779	-1.07304	0.822292	Bacteroidetes	Unannotated	Unannotated	Unannotated	Unannotated	Unannotated
ASV02006	38.1823	0.0118911	-0.823512	1.0412	Proteobacteria	Deltaproteobacteria	Desulfobacterales	Desulfobacteraceae	Unannotated	Unannotated
ASV02280	38.2325	0.0119104	-1.64219	0.0957604	Actinobacteria	Actinobacteria	Unannotated	Unannotated	Unannotated	Unannotated
ASV18389	38.2243	0.0119116	-0.904982	1.4668	Bacteroidetes	Flavobacteriia	Flavobacteriales	Flavobacteriaceae	Unannotated	Unannotated
ASV20896	38.3024	0.0119396	-0.845393	0.943037	Proteobacteria	Alphaproteobacteria	Rhodospirillales	Unannotated	Unannotated	Unannotated
ASV18569	38.3262	0.0119508	-0.739855	0.758469	Bacteroidetes	Flavobacteriia	Flavobacteriales	Flavobacteriaceae	Unannotated	Unannotated
ASV02401	38.3506	0.0119621	-0.827813	1.05721	Actinobacteria	Actinobacteria	Acidimicrobiales	Unannotated	Unannotated	Unannotated
ASV13554	38.4171	0.0119866	-0.841456	0.722993	Proteobacteria	Deltaproteobacteria	Bdellovibrionales	Bacteriovoracaceae	Halobacteriovorax	Unannotated
ASV33718	38.4674	0.012006	-0.830957	1.0064	Bacteroidetes	Unannotated	Unannotated	Unannotated	Unannotated	Unannotated
ASV40282	38.6158	0.0120561	-0.755606	1.347	Proteobacteria	Gammaproteobacteria	Unannotated	Unannotated	Unannotated	Unannotated
ASV23677	38.6516	0.0120711	-1.0224	0.616599	Bacteroidetes	Unannotated	Unannotated	Unannotated	Unannotated	Unannotated
ASV22508	38.8781	0.0121456	-0.935955	1.26059	Proteobacteria	Alphaproteobacteria	Rhodospirillales	Rhodospirillaceae	Unannotated	Unannotated
ASV27563	38.8908	0.0121534	0.339776	-1.37816	Bacteroidetes	Unannotated	Unannotated	Unannotated	Unannotated	Unannotated
ASV11475	38.9404	0.0121727	-0.785776	0.674711	Proteobacteria	Alphaproteobacteria	Rhodobacterales	Rhodobacteraceae	Unannotated	Unannotated
ASV33695	38.9626	0.0121834	-1.01091	-0.257036	Bacteroidetes	Cytophagia	Cytophagales	Unannotated	Unannotated	Unannotated
ASV40164	38.9754	0.0121912	-0.836265	1.08269	Proteobacteria	Gammaproteobacteria	Pseudomonadales	Pseudomonadales_incertae_sedis	Dasania	Unannotated
ASV32269	39.045	0.0122168	-0.739657	1.395	Proteobacteria	Gammaproteobacteria	Unannotated	Unannotated	Unannotated	Unannotated
ASV30266	39.0682	0.0122279	-0.849929	0.961426	Bacteroidetes	Cytophagia	Cytophagales	Unannotated	Unannotated	Unannotated
ASV24311	39.147	0.0122564	-0.926229	0.774197	Proteobacteria	Deltaproteobacteria	Unannotated	Unannotated	Unannotated	Unannotated
ASV01683	39.1556	0.0122629	-1.03892	0.360679	Planctomycetes	Planctomycetia	Planctomycetales	Planctomycetaceae	Unannotated	Unannotated
ASV32658	39.3395	0.0123244	-0.798848	1.04211	Proteobacteria	Gammaproteobacteria	Unannotated	Unannotated	Unannotated	Unannotated
ASV25074	39.3725	0.0123386	-0.890585	0.609744	Proteobacteria	Gammaproteobacteria	Unannotated	Unannotated	Unannotated	Unannotated
ASV26329	39.3677	0.012341	-1.53283	0.124181	Proteobacteria	Gammaproteobacteria	Alteromonadales	Alteromonadaceae	Haliea	Unannotated
ASV26102	39.453	0.0123716	-0.379039	1.5013	Proteobacteria	Gammaproteobacteria	Unannotated	Unannotated	Unannotated	Unannotated
ASV23493	39.4735	0.0123819	-0.823723	1.06561	Bacteroidetes	Flavobacteriia	Flavobacteriales	Cryomorphaceae	Crocinitomix	Unannotated
ASV39099	39.5507	0.01241	1.14196	-0.194073	Firmicutes	Bacilli	Bacillales	Staphylococcaceae	Staphylococcus	Unannotated
ASV32390	39.6502	0.0124451	-0.89648	1.25293	Proteobacteria	Gammaproteobacteria	Alteromonadales	Alteromonadaceae	Unannotated	Unannotated
ASV22776	39.704	0.0124659	-0.985044	0.555112	Proteobacteria	Alphaproteobacteria	Rhodobacterales	Rhodobacteraceae	Unannotated	Unannotated
ASV29398	39.7379	0.0124805	0.555867	-0.75641	Bacteroidetes	Unannotated	Unannotated	Unannotated	Unannotated	Unannotated
ASV19710	39.8521	0.0125203	-0.972908	0.824871	Proteobacteria	Gammaproteobacteria	Unannotated	Unannotated	Unannotated	Unannotated
ASV09135	39.9323	0.0125494	-1.11322	0.0667309	Deinococcus-Thermus	Deinococci	Deinococcales	Trueperaceae	Truepera	Unannotated
ASV18321	39.9296	0.0125525	0.960055	-0.589082	Bacteroidetes	Flavobacteriia	Flavobacteriales	Flavobacteriaceae	Unannotated	Unannotated
ASV23323	39.9948	0.012577	-0.992723	0.658126	Proteobacteria	Gammaproteobacteria	Unannotated	Unannotated	Unannotated	Unannotated
ASV30247	40.011	0.012586	-1.09911	0.474935	Bacteroidetes	Unannotated	Unannotated	Unannotated	Unannotated	Unannotated
ASV25200	40.0354	0.0125977	-0.858113	0.835923	Proteobacteria	Gammaproteobacteria	Unannotated	Unannotated	Unannotated	Unannotated
ASV23844	40.0898	0.0126188	-0.560963	1.25946	Bacteroidetes	Unannotated	Unannotated	Unannotated	Unannotated	Unannotated
ASV35484	40.1808	0.0126514	1.67012	-0.934635	Cyanobacteria/Chloroplast	Cyanobacteria	Family_IV	GpIV	Unannotated	Unannotated
ASV38723	40.2551	0.0126788	-1.21755	1.0925	Candidatus_Saccharibacteria	Unannotated	Unannotated	Unannotated	Unannotated	Unannotated
ASV25506	40.2931	0.0126947	-1.09179	0.748496	Proteobacteria	Gammaproteobacteria	Unannotated	Unannotated	Unannotated	Unannotated
ASV32850	40.3298	0.0127103	-0.824012	1.32811	Proteobacteria	Gammaproteobacteria	Gammaproteobacteria_incertae_sedis	Unannotated	Unannotated	Unannotated
ASV11523	40.4083	0.0127391	0.398465	-1.01509	Proteobacteria	Alphaproteobacteria	Rhodobacterales	Rhodobacteraceae	Unannotated	Unannotated
ASV22674	40.4194	0.0127466	-1.78714	1.05126	Proteobacteria	Alphaproteobacteria	Rhodobacterales	Rhodobacteraceae	Unannotated	Unannotated
ASV25804	40.4885	0.0127724	-0.658093	0.672209	Proteobacteria	Gammaproteobacteria	Unannotated	Unannotated	Unannotated	Unannotated
ASV30879	40.4883	0.0127764	-1.08326	0.871106	Bacteroidetes	Cytophagia	Cytophagales	Flammeovirgaceae	Unannotated	Unannotated
ASV02289	40.6201	0.012822	-1.08198	0.63176	Actinobacteria	Actinobacteria	Unannotated	Unannotated	Unannotated	Unannotated
ASV21968	40.6742	0.0128431	-0.69792	1.21111	Proteobacteria	Alphaproteobacteria	Unannotated	Unannotated	Unannotated	Unannotated
ASV22472	40.881	0.0129125	-0.627672	0.365289	Proteobacteria	Alphaproteobacteria	Unannotated	Unannotated	Unannotated	Unannotated
ASV04032	40.9123	0.0129265	-1.45176	0.71307	Planctomycetes	Planctomycetia	Planctomycetales	Planctomycetaceae	Rhodopirellula	Unannotated
ASV19985	40.8999	0.0129266	-1.04388	0.221085	Proteobacteria	Alphaproteobacteria	Sphingomonadales	Sphingomonadaceae	Unannotated	Unannotated
ASV13482	40.9261	0.012939	-1.01771	0.226982	Proteobacteria	Unannotated	Unannotated	Unannotated	Unannotated	Unannotated
ASV26706	41.0653	0.0129871	-0.726841	1.48637	Proteobacteria	Gammaproteobacteria	Unannotated	Unannotated	Unannotated	Unannotated
ASV23096	41.1423	0.0130156	-0.83524	0.719069	Proteobacteria	Alphaproteobacteria	Rhodobacterales	Rhodobacteraceae	Unannotated	Unannotated
ASV30598	41.2939	0.0130677	-1.12933	0.478974	Bacteroidetes	Cytophagia	Cytophagales	Unannotated	Unannotated	Unannotated
ASV32512	41.2829	0.0130683	-1.05125	0.686367	Proteobacteria	Gammaproteobacteria	Alteromonadales	Moritellaceae	Paramoritella	Unannotated
ASV13104	41.2902	0.0130748	-0.743819	1.58926	Proteobacteria	Alphaproteobacteria	Unannotated	Unannotated	Unannotated	Unannotated
ASV25713	41.3224	0.0130891	-1.60335	0.47634	Proteobacteria	Gammaproteobacteria	Chromatiales	Granulosicoccaceae	Granulosicoccus	Unannotated
ASV26126	41.3347	0.0130972	-1.024	0.944447	Proteobacteria	Gammaproteobacteria	Alteromonadales	Alteromonadaceae	Unannotated	Unannotated
ASV12442	41.5232	0.0131611	-0.796916	0.423901	Proteobacteria	Alphaproteobacteria	Rhizobiales	Hyphomicrobiaceae	Unannotated	Unannotated
ASV01671	41.5381	0.01317	-0.718776	0.940726	Planctomycetes	Planctomycetia	Planctomycetales	Planctomycetaceae	Pirellula	Unannotated
ASV19980	41.5554	0.0131796	-0.761325	1.16467	Proteobacteria	Alphaproteobacteria	Sphingomonadales	Erythrobacteraceae	Altererythrobacter	ishigakiensis
ASV26154	41.7539	0.0132468	-0.995957	0.825184	Proteobacteria	Gammaproteobacteria	Chromatiales	Granulosicoccaceae	Granulosicoccus	Unannotated
ASV12428	41.9768	0.0133218	-1.02143	0.856693	Proteobacteria	Alphaproteobacteria	Rhodobacterales	Rhodobacteraceae	Unannotated	Unannotated
ASV33111	42.027	0.0133419	-0.759346	1.84786	Proteobacteria	Gammaproteobacteria	Alteromonadales	Unannotated	Unannotated	Unannotated
ASV19995	42.0244	0.0133453	0.25522	-1.52951	Proteobacteria	Alphaproteobacteria	Sphingomonadales	Erythrobacteraceae	Erythrobacter	longus
ASV13871	42.0334	0.0133524	-0.916313	0.64821	Proteobacteria	Deltaproteobacteria	Bdellovibrionales	Bacteriovoracaceae	Unannotated	Unannotated
ASV02402	42.0292	0.0133553	-0.782655	1.08703	Actinobacteria	Actinobacteria	Acidimicrobiales	Iamiaceae	Unannotated	Unannotated
ASV20781	42.109	0.0133849	1.08706	-0.716472	Proteobacteria	Unannotated	Unannotated	Unannotated	Unannotated	Unannotated
ASV33222	42.1223	0.0133934	-0.805744	1.28131	Proteobacteria	Gammaproteobacteria	Alteromonadales	Colwelliaceae	Unannotated	Unannotated
ASV20434	42.1644	0.0134111	1.77511	-0.508049	Proteobacteria	Alphaproteobacteria	Rhodobacterales	Rhodobacteraceae	Unannotated	Unannotated
ASV09134	42.1971	0.0134257	-0.988213	0.45432	Deinococcus-Thermus	Deinococci	Deinococcales	Trueperaceae	Truepera	Unannotated
ASV24050	42.3132	0.013467	-0.285366	1.63703	Proteobacteria	Gammaproteobacteria	Unannotated	Unannotated	Unannotated	Unannotated
ASV18413	42.3709	0.0134896	2.36886	-0.546201	Bacteroidetes	Flavobacteriia	Flavobacteriales	Flavobacteriaceae	Unannotated	Unannotated
ASV23931	42.3892	0.0134998	-0.845908	1.18039	Bacteroidetes	Unannotated	Unannotated	Unannotated	Unannotated	Unannotated
ASV20774	42.4437	0.0135214	1.32613	-0.0949255	Proteobacteria	Unannotated	Unannotated	Unannotated	Unannotated	Unannotated
ASV26308	42.442	0.0135252	-1.00805	0.0760844	Proteobacteria	Gammaproteobacteria	Alteromonadales	Alteromonadaceae	Haliea	Unannotated
ASV32642	42.6643	0.0136003	-0.820168	1.16863	Proteobacteria	Gammaproteobacteria	Unannotated	Unannotated	Unannotated	Unannotated
ASV25650	42.7234	0.0136235	-0.766954	1.28394	Proteobacteria	Gammaproteobacteria	Unannotated	Unannotated	Unannotated	Unannotated
ASV22714	42.7233	0.0136278	-0.848986	0.948732	Proteobacteria	Alphaproteobacteria	Rhodobacterales	Rhodobacteraceae	Unannotated	Unannotated
ASV32233	42.9543	0.0137059	-0.914596	1.80264	Proteobacteria	Gammaproteobacteria	Unannotated	Unannotated	Unannotated	Unannotated
ASV30435	42.9516	0.0137094	-0.729455	1.07473	Bacteroidetes	Cytophagia	Cytophagales	Flammeovirgaceae	Reichenbachiella	Unannotated
ASV26495	42.9904	0.0137262	-0.792453	1.08642	Proteobacteria	Gammaproteobacteria	Arenicellales	Arenicellaceae	Arenicella	Unannotated
ASV31542	43.0706	0.0137562	-0.740894	1.28707	Proteobacteria	Deltaproteobacteria	Unannotated	Unannotated	Unannotated	Unannotated
ASV26898	43.068	0.0137597	-0.825489	1.25641	Proteobacteria	Gammaproteobacteria	Unannotated	Unannotated	Unannotated	Unannotated
ASV18193	43.1758	0.0137986	-0.841081	1.12579	Planctomycetes	Planctomycetia	Unannotated	Unannotated	Unannotated	Unannotated
ASV25858	43.2739	0.0138344	-0.737347	1.13275	Proteobacteria	Gammaproteobacteria	Unannotated	Unannotated	Unannotated	Unannotated
ASV40287	43.3214	0.013854	-0.882371	1.13424	Verrucomicrobia	Unannotated	Unannotated	Unannotated	Unannotated	Unannotated
ASV10766	43.3893	0.0138802	2.17183	-1.38306	Proteobacteria	Alphaproteobacteria	Unannotated	Unannotated	Unannotated	Unannotated
ASV29636	43.4059	0.0138899	-0.89329	1.0422	Bacteroidetes	Bacteroidia	Bacteroidales	Unannotated	Unannotated	Unannotated
ASV28396	43.5052	0.0139261	-0.914683	0.182725	Bacteroidetes	Flavobacteriia	Flavobacteriales	Flavobacteriaceae	Unannotated	Unannotated
ASV27742	43.4969	0.0139279	-1.04958	0.419574	Bacteroidetes	Sphingobacteriia	Sphingobacteriales	Saprospiraceae	Unannotated	Unannotated
ASV04007	43.8432	0.0140433	-0.993703	0.294875	Planctomycetes	Planctomycetia	Planctomycetales	Planctomycetaceae	Unannotated	Unannotated
ASV28044	43.8531	0.014051	2.13552	-0.515138	Bacteroidetes	Unannotated	Unannotated	Unannotated	Unannotated	Unannotated
ASV12594	43.8813	0.0140645	-1.06479	0.280716	Proteobacteria	Alphaproteobacteria	Rhodobacterales	Rhodobacteraceae	Pseudovibrio	japonicus
ASV32476	43.904	0.0140763	-0.751421	1.38256	Proteobacteria	Gammaproteobacteria	Unannotated	Unannotated	Unannotated	Unannotated
ASV30449	43.951	0.0140959	-0.869371	1.11648	Bacteroidetes	Cytophagia	Cytophagales	Flammeovirgaceae	Reichenbachiella	Unannotated
ASV27786	43.9914	0.0141134	-0.615536	1.05077	Bacteroidetes	Sphingobacteriia	Sphingobacteriales	Saprospiraceae	Unannotated	Unannotated
ASV20151	44.0221	0.0141278	0.83798	0.151496	Proteobacteria	Alphaproteobacteria	Unannotated	Unannotated	Unannotated	Unannotated
ASV14116	44.1012	0.0141577	-0.845606	1.0192	Proteobacteria	Deltaproteobacteria	Bdellovibrionales	Bacteriovoracaceae	Halobacteriovorax	Unannotated
ASV19947	44.1425	0.0141755	-0.629003	1.20646	Proteobacteria	Alphaproteobacteria	Kordiimonadales	Kordiimonadaceae	Kordiimonas	Unannotated
ASV19094	44.2183	0.0142044	-0.964629	0.700559	Bacteroidetes	Flavobacteriia	Flavobacteriales	Flavobacteriaceae	Unannotated	Unannotated
ASV27684	44.4349	0.0142786	-1.49004	0.520449	Bacteroidetes	Sphingobacteriia	Sphingobacteriales	Unannotated	Unannotated	Unannotated
ASV13533	44.5279	0.014313	0.615304	-0.808063	Proteobacteria	Deltaproteobacteria	Bdellovibrionales	Bacteriovoracaceae	Halobacteriovorax	Unannotated
ASV24298	44.6343	0.0143519	1.39301	-0.794658	Bacteroidetes	Unannotated	Unannotated	Unannotated	Unannotated	Unannotated
ASV25805	44.6457	0.0143602	-0.845038	1.27926	Proteobacteria	Gammaproteobacteria	Unannotated	Unannotated	Unannotated	Unannotated
ASV27866	44.6465	0.014365	-0.82727	1.48899	Bacteroidetes	Sphingobacteriia	Sphingobacteriales	Unannotated	Unannotated	Unannotated
ASV21413	44.6413	0.014368	-1.23335	1.06513	Proteobacteria	Alphaproteobacteria	Rhodospirillales	Rhodospirillaceae	Unannotated	Unannotated
ASV26697	44.685	0.0143867	-0.779279	1.12012	Proteobacteria	Gammaproteobacteria	Chromatiales	Unannotated	Unannotated	Unannotated
ASV21399	44.7154	0.0144011	1.74	-0.60591	Proteobacteria	Alphaproteobacteria	Unannotated	Unannotated	Unannotated	Unannotated
ASV22306	44.87	0.0144555	-0.810463	1.61058	Proteobacteria	Alphaproteobacteria	Caulobacterales	Hyphomonadaceae	Unannotated	Unannotated
ASV27957	44.8799	0.0144634	-0.864736	0.321124	Bacteroidetes	Sphingobacteriia	Sphingobacteriales	Unannotated	Unannotated	Unannotated
ASV19895	44.9175	0.0144802	-0.766318	1.26161	Proteobacteria	Alphaproteobacteria	Kordiimonadales	Unannotated	Unannotated	Unannotated
ASV11195	45.0117	0.0145152	1.3241	-0.359181	Proteobacteria	Alphaproteobacteria	SAR11	Candidatus_Pelagibacter	Unannotated	Unannotated
ASV26091	45.0037	0.0145173	-0.535096	1.42463	Proteobacteria	Gammaproteobacteria	Unannotated	Unannotated	Unannotated	Unannotated
ASV11190	45.0813	0.014547	0.902821	-0.454432	Proteobacteria	Alphaproteobacteria	SAR11	Candidatus_Pelagibacter	Unannotated	Unannotated
ASV26724	45.0814	0.0145518	0.847802	-0.777039	Proteobacteria	Gammaproteobacteria	Unannotated	Unannotated	Unannotated	Unannotated
ASV19654	45.0994	0.0145623	-0.897271	0.79358	Proteobacteria	Deltaproteobacteria	Unannotated	Unannotated	Unannotated	Unannotated
ASV23094	45.2372	0.0146115	-1.58412	-0.0400559	Proteobacteria	Alphaproteobacteria	Rhodobacterales	Rhodobacteraceae	Unannotated	Unannotated
ASV24151	45.3434	0.0146505	-0.716474	1.4911	Bacteroidetes	Flavobacteriia	Flavobacteriales	Flavobacteriaceae	Unannotated	Unannotated
ASV12599	45.4078	0.0146761	0.839791	-0.629232	Proteobacteria	Alphaproteobacteria	Unannotated	Unannotated	Unannotated	Unannotated
ASV28457	45.403	0.0146793	-0.745882	1.46242	Bacteroidetes	Unannotated	Unannotated	Unannotated	Unannotated	Unannotated
ASV22499	45.4269	0.0146918	-0.823939	1.15834	Proteobacteria	Alphaproteobacteria	Unannotated	Unannotated	Unannotated	Unannotated
ASV20992	45.4257	0.0146961	-0.967298	1.13318	Proteobacteria	Alphaproteobacteria	Rhodospirillales	Unannotated	Unannotated	Unannotated
ASV31741	45.469	0.0147149	-0.856343	0.742683	Proteobacteria	Deltaproteobacteria	Unannotated	Unannotated	Unannotated	Unannotated
ASV23952	45.456	0.0147155	-0.91209	1.07027	Proteobacteria	Unannotated	Unannotated	Unannotated	Unannotated	Unannotated
ASV05769	45.6892	0.0147957	-0.755101	0.663584	Proteobacteria	Alphaproteobacteria	Unannotated	Unannotated	Unannotated	Unannotated
ASV17431	45.7264	0.0148126	-0.873704	1.40783	Proteobacteria	Alphaproteobacteria	Rhodospirillales	Rhodospirillaceae	Unannotated	Unannotated
ASV01883	45.7555	0.0148268	-1.06371	-0.180314	Verrucomicrobia	Verrucomicrobiae	Verrucomicrobiales	Verrucomicrobiaceae	Persicirhabdus	Unannotated
ASV28349	45.7808	0.0148398	-0.77934	0.877769	Bacteroidetes	Flavobacteriia	Flavobacteriales	Flavobacteriaceae	Lutimonas	Unannotated
ASV20971	45.8004	0.014851	-0.875383	0.536943	Proteobacteria	Alphaproteobacteria	Rhodospirillales	Rhodospirillaceae	Unannotated	Unannotated
ASV29276	45.8134	0.01486	-0.980178	0.926817	Bacteroidetes	Sphingobacteriia	Sphingobacteriales	Chitinophagaceae	Unannotated	Unannotated
ASV22772	45.8088	0.0148633	-1.46391	0.296857	Proteobacteria	Alphaproteobacteria	Rhodobacterales	Rhodobacteraceae	Unannotated	Unannotated
ASV34219	45.8027	0.0148662	-0.760453	0.943767	Proteobacteria	Deltaproteobacteria	Myxococcales	Nannocystaceae	Unannotated	Unannotated
ASV18535	45.8734	0.014894	-0.547844	1.28059	Bacteroidetes	Flavobacteriia	Flavobacteriales	Flavobacteriaceae	Algibacter	Unannotated
ASV21033	45.9933	0.0149378	-0.847995	0.84935	Proteobacteria	Alphaproteobacteria	Unannotated	Unannotated	Unannotated	Unannotated
ASV26713	45.9823	0.014939	-1.08018	0.731219	Proteobacteria	Gammaproteobacteria	Chromatiales	Thioalkalispiraceae	Unannotated	Unannotated
ASV22190	45.9846	0.0149446	-1.28992	0.116751	Proteobacteria	Alphaproteobacteria	Rhodobacterales	Rhodobacteraceae	Unannotated	Unannotated
ASV02339	46.0607	0.0149742	-0.788593	0.79493	Actinobacteria	Actinobacteria	Unannotated	Unannotated	Unannotated	Unannotated
ASV21353	46.2278	0.0150334	-0.751468	1.14277	Proteobacteria	Unannotated	Unannotated	Unannotated	Unannotated	Unannotated
ASV39301	46.2941	0.0150599	-1.47057	0.390046	Lentisphaerae	Lentisphaeria	Lentisphaerales	Lentisphaeraceae	Lentisphaera	Unannotated
ASV25800	46.4165	0.0151046	-0.876867	1.06909	Proteobacteria	Gammaproteobacteria	Unannotated	Unannotated	Unannotated	Unannotated
ASV37596	46.4306	0.0151141	-0.760581	0.68094	Actinobacteria	Actinobacteria	Unannotated	Unannotated	Unannotated	Unannotated
ASV21007	46.6274	0.0151831	-0.847708	0.328855	Proteobacteria	Alphaproteobacteria	Rhodospirillales	Rhodospirillaceae	Unannotated	Unannotated
ASV02017	46.6594	0.0151985	-0.760035	1.16041	Proteobacteria	Deltaproteobacteria	Desulfobacterales	Desulfobacteraceae	Unannotated	Unannotated
ASV29403	46.7928	0.0152469	1.0258	-0.409965	Bacteroidetes	Unannotated	Unannotated	Unannotated	Unannotated	Unannotated
ASV25443	46.7958	0.0152529	-0.927024	0.778755	Proteobacteria	Gammaproteobacteria	Unannotated	Unannotated	Unannotated	Unannotated
ASV22010	46.8706	0.0152822	-0.792526	0.787243	Proteobacteria	Alphaproteobacteria	Unannotated	Unannotated	Unannotated	Unannotated
ASV32638	46.9214	0.0153038	-0.901062	1.2238	Proteobacteria	Gammaproteobacteria	Unannotated	Unannotated	Unannotated	Unannotated
ASV11891	46.9523	0.0153189	-1.11461	0.952932	Proteobacteria	Alphaproteobacteria	Rhodospirillales	Rhodospirillaceae	Unannotated	Unannotated
ASV22647	47.0138	0.0153439	0.0260239	-1.31958	Proteobacteria	Alphaproteobacteria	Rhodobacterales	Rhodobacteraceae	Unannotated	Unannotated
ASV14723	47.092	0.0153745	1.39269	-0.836421	Verrucomicrobia	Verrucomicrobiae	Verrucomicrobiales	Unannotated	Unannotated	Unannotated
ASV26277	47.3854	0.0154753	-1.41893	1.1268	Proteobacteria	Gammaproteobacteria	Unannotated	Unannotated	Unannotated	Unannotated
ASV40267	47.4373	0.0154973	-0.762689	1.0321	Proteobacteria	Gammaproteobacteria	Unannotated	Unannotated	Unannotated	Unannotated
ASV17916	47.4625	0.0155106	1.11473	-0.0504228	Verrucomicrobia	Opitutae	Puniceicoccales	Puniceicoccaceae	Coraliomargarita	Unannotated
ASV25195	47.4881	0.0155241	-0.974603	0.51852	Proteobacteria	Gammaproteobacteria	Unannotated	Unannotated	Unannotated	Unannotated
ASV35220	47.59	0.0155624	0.386445	-0.394621	Cyanobacteria/Chloroplast	Cyanobacteria	Family_II	GpIIa	Unannotated	Unannotated
ASV04031	47.6124	0.0155749	-0.900808	1.10919	Planctomycetes	Planctomycetia	Planctomycetales	Planctomycetaceae	Rhodopirellula	Unannotated
ASV28438	47.9089	0.015677	-0.650953	1.81636	Bacteroidetes	Sphingobacteriia	Sphingobacteriales	Saprospiraceae	Unannotated	Unannotated
ASV33540	47.9263	0.0156878	-1.00854	1.01423	Bacteroidetes	Sphingobacteriia	Sphingobacteriales	Unannotated	Unannotated	Unannotated
ASV28416	48.0097	0.0157203	-0.846281	1.16102	Bacteroidetes	Flavobacteriia	Flavobacteriales	Flavobacteriaceae	Maritimimonas	rapanae
ASV14652	48.0988	0.0157546	-0.831365	0.928899	Verrucomicrobia	Verrucomicrobiae	Verrucomicrobiales	Verrucomicrobiaceae	Unannotated	Unannotated
ASV20413	48.1018	0.0157607	-1.22805	0.60801	Proteobacteria	Alphaproteobacteria	Unannotated	Unannotated	Unannotated	Unannotated
ASV36390	48.2168	0.0158036	-0.610403	1.3046	Proteobacteria	Deltaproteobacteria	Desulfobacterales	Desulfobacteraceae	Unannotated	Unannotated
ASV28852	48.2778	0.0158288	-0.737313	1.14319	Bacteroidetes	Flavobacteriia	Flavobacteriales	Unannotated	Unannotated	Unannotated
ASV26663	48.3171	0.0158469	-0.741961	0.58332	Proteobacteria	Gammaproteobacteria	Unannotated	Unannotated	Unannotated	Unannotated
ASV32732	48.3185	0.0158525	-0.652962	1.01688	Proteobacteria	Gammaproteobacteria	Chromatiales	Unannotated	Unannotated	Unannotated
ASV27396	48.4293	0.0158941	-0.837413	0.733446	Bacteroidetes	Sphingobacteriia	Sphingobacteriales	Saprospiraceae	Unannotated	Unannotated
ASV19828	48.7635	0.016009	0.803202	-0.250682	Proteobacteria	Alphaproteobacteria	Unannotated	Unannotated	Unannotated	Unannotated
ASV22122	48.7615	0.0160136	-0.410134	1.40859	Proteobacteria	Alphaproteobacteria	Unannotated	Unannotated	Unannotated	Unannotated
ASV12041	48.8338	0.0160426	-0.907853	0.25219	Proteobacteria	Alphaproteobacteria	Rhodobacterales	Rhodobacteraceae	Unannotated	Unannotated
ASV26342	48.935	0.0160812	-1.01092	0.613521	Proteobacteria	Gammaproteobacteria	Alteromonadales	Alteromonadaceae	Haliea	Unannotated
ASV13630	48.9461	0.0160901	-0.576861	1.13292	Proteobacteria	Alphaproteobacteria	Unannotated	Unannotated	Unannotated	Unannotated
ASV25594	49.0519	0.0161302	-1.05069	0.706996	Proteobacteria	Gammaproteobacteria	Unannotated	Unannotated	Unannotated	Unannotated
ASV13149	49.0587	0.0161377	-0.758528	0.496597	Proteobacteria	Alphaproteobacteria	Unannotated	Unannotated	Unannotated	Unannotated
ASV30519	49.2903	0.0162192	-1.10365	0.446156	Bacteroidetes	Unannotated	Unannotated	Unannotated	Unannotated	Unannotated
ASV28735	49.457	0.0162795	-0.823595	1.12122	Bacteroidetes	Unannotated	Unannotated	Unannotated	Unannotated	Unannotated
ASV37634	49.4925	0.0162965	-0.70216	1.61962	Firmicutes	Clostridia	Clostridiales	Unannotated	Unannotated	Unannotated
ASV23932	49.6256	0.0163457	-1.02184	1.09034	Bacteroidetes	Unannotated	Unannotated	Unannotated	Unannotated	Unannotated
ASV30087	49.6333	0.0163536	-0.934343	0.823223	Bacteroidetes	Sphingobacteriia	Sphingobacteriales	Chitinophagaceae	Balneola	Unannotated
ASV21912	49.657	0.0163668	-1.11989	0.230664	Proteobacteria	Alphaproteobacteria	Unannotated	Unannotated	Unannotated	Unannotated
ASV14852	49.6763	0.0163786	-0.948358	1.29082	Verrucomicrobia	Verrucomicrobiae	Verrucomicrobiales	Verrucomicrobiaceae	Unannotated	Unannotated
ASV22428	49.7743	0.0164163	-0.916813	-0.00895478	Proteobacteria	Alphaproteobacteria	Rhodospirillales	Rhodospirillaceae	Unannotated	Unannotated
ASV27741	49.9772	0.0164887	-0.790958	0.934616	Bacteroidetes	Sphingobacteriia	Sphingobacteriales	Saprospiraceae	Portibacter	Unannotated
ASV18933	49.9741	0.0164931	-0.736757	1.45463	Bacteroidetes	Unannotated	Unannotated	Unannotated	Unannotated	Unannotated
ASV24120	50.0761	0.0165322	-0.738278	1.46183	Bacteroidetes	Flavobacteriia	Flavobacteriales	Flavobacteriaceae	Unannotated	Unannotated
ASV25033	50.0792	0.0165387	-0.321589	1.98277	Proteobacteria	Gammaproteobacteria	Unannotated	Unannotated	Unannotated	Unannotated
ASV27189	50.0743	0.0165425	-0.800923	1.16731	Proteobacteria	Epsilonproteobacteria	Campylobacterales	Campylobacteraceae	Arcobacter	Unannotated
ASV02014	50.0752	0.0165483	-0.689001	1.44909	Proteobacteria	Deltaproteobacteria	Desulfobacterales	Desulfobacteraceae	Unannotated	Unannotated
ASV26760	50.3826	0.0166554	-0.873074	0.912401	Proteobacteria	Unannotated	Unannotated	Unannotated	Unannotated	Unannotated
ASV27081	50.3867	0.0166623	-0.716202	1.06219	Proteobacteria	Gammaproteobacteria	Chromatiales	Thioalkalispiraceae	Thioprofundum	Unannotated
ASV22608	50.5694	0.0167282	-0.876065	1.183	Proteobacteria	Alphaproteobacteria	Rhodobacterales	Rhodobacteraceae	Unannotated	Unannotated
ASV19726	50.5734	0.0167351	-0.894035	1.15126	Proteobacteria	Gammaproteobacteria	Unannotated	Unannotated	Unannotated	Unannotated
ASV18327	50.6439	0.016764	0.635546	-0.311893	Bacteroidetes	Flavobacteriia	Flavobacteriales	Flavobacteriaceae	Unannotated	Unannotated
ASV31715	50.9183	0.0168604	-0.707425	1.3437	Proteobacteria	Deltaproteobacteria	Unannotated	Unannotated	Unannotated	Unannotated
ASV03453	50.9141	0.0168646	-0.885894	0.96021	Proteobacteria	Deltaproteobacteria	Myxococcales	Unannotated	Unannotated	Unannotated
ASV24111	50.9901	0.0168953	-0.916099	0.849543	Bacteroidetes	Flavobacteriia	Flavobacteriales	Flavobacteriaceae	Unannotated	Unannotated
ASV31400	50.9762	0.0168963	-0.732716	0.869005	Proteobacteria	Deltaproteobacteria	Desulfobacterales	Desulfobulbaceae	Unannotated	Unannotated
ASV17959	51.0812	0.0169367	-1.083	0.170312	Verrucomicrobia	Opitutae	Unannotated	Unannotated	Unannotated	Unannotated
ASV23382	51.2961	0.0170136	-0.998971	0.405705	Proteobacteria	Gammaproteobacteria	Unannotated	Unannotated	Unannotated	Unannotated
ASV26482	51.5169	0.0170925	0.445191	-0.313535	Proteobacteria	Gammaproteobacteria	Gammaproteobacteria_incertae_sedis	Unannotated	Unannotated	Unannotated
ASV11936	51.5267	0.0171014	-0.757054	1.25588	Proteobacteria	Alphaproteobacteria	Rhodospirillales	Rhodospirillaceae	Unannotated	Unannotated
ASV31876	51.515	0.0171033	-0.95862	0.653465	Proteobacteria	Deltaproteobacteria	Bdellovibrionales	Bacteriovoracaceae	Peredibacter	Unannotated
ASV29554	51.5248	0.0171122	-0.937535	1.05448	Bacteroidetes	Unannotated	Unannotated	Unannotated	Unannotated	Unannotated
ASV23098	51.6729	0.0171671	-0.805768	0.328198	Proteobacteria	Alphaproteobacteria	Rhodobacterales	Rhodobacteraceae	Unannotated	Unannotated
ASV32812	51.6797	0.017175	-0.715285	1.32793	Proteobacteria	Gammaproteobacteria	Unannotated	Unannotated	Unannotated	Unannotated
ASV19012	51.8268	0.0172297	-0.802257	1.18152	Cyanobacteria/Chloroplast	Unannotated	Unannotated	Unannotated	Unannotated	Unannotated
ASV26698	51.9241	0.0172677	-1.00431	0.754588	Proteobacteria	Gammaproteobacteria	Unannotated	Unannotated	Unannotated	Unannotated
ASV20424	51.929	0.0172751	-0.920784	0.776963	Proteobacteria	Alphaproteobacteria	Unannotated	Unannotated	Unannotated	Unannotated
ASV18924	51.9814	0.0172983	-0.924574	0.903153	Bacteroidetes	Unannotated	Unannotated	Unannotated	Unannotated	Unannotated
ASV28160	52.1294	0.0173533	1.08216	-0.718298	Bacteroidetes	Sphingobacteriia	Sphingobacteriales	Saprospiraceae	Lewinella	Unannotated
ASV26019	52.4908	0.0174795	-0.77188	1.3646	Proteobacteria	Gammaproteobacteria	Unannotated	Unannotated	Unannotated	Unannotated
ASV25408	52.5715	0.0175122	-0.749521	1.44042	Proteobacteria	Gammaproteobacteria	Unannotated	Unannotated	Unannotated	Unannotated
ASV15891	52.5958	0.0175261	-0.739581	1.17756	Proteobacteria	Alphaproteobacteria	Unannotated	Unannotated	Unannotated	Unannotated
ASV26403	52.5892	0.0175297	-0.768082	0.924031	Proteobacteria	Gammaproteobacteria	Unannotated	Unannotated	Unannotated	Unannotated
ASV20156	52.731	0.0175829	0.821936	-0.834983	Proteobacteria	Alphaproteobacteria	Unannotated	Unannotated	Unannotated	Unannotated
ASV37351	52.7853	0.0176069	-0.91662	1.14699	Candidatus_Saccharibacteria	Unannotated	Unannotated	Unannotated	Unannotated	Unannotated
ASV13761	53.0053	0.0176861	-0.844671	1.00764	Proteobacteria	Deltaproteobacteria	Bdellovibrionales	Bacteriovoracaceae	Halobacteriovorax	Unannotated
ASV12123	53.0404	0.0177037	1.10557	-0.172448	Proteobacteria	Alphaproteobacteria	Rhodospirillales	Rhodospirillaceae	Unannotated	Unannotated
ASV32190	53.0687	0.0177191	-0.672797	0.383572	Proteobacteria	Deltaproteobacteria	Myxococcales	Unannotated	Unannotated	Unannotated
ASV28164	53.1344	0.0177469	-0.769732	-0.316491	Bacteroidetes	Sphingobacteriia	Sphingobacteriales	Saprospiraceae	Lewinella	Unannotated
ASV32402	53.1178	0.0177473	3.07549	-1.28982	Proteobacteria	Gammaproteobacteria	Alteromonadales	Alteromonadaceae	Unannotated	Unannotated
ASV23060	53.1068	0.0177496	-1.46797	0.477904	Proteobacteria	Alphaproteobacteria	Rhodobacterales	Rhodobacteraceae	Unannotated	Unannotated
ASV12321	53.1656	0.0177752	1.20763	-0.56275	Proteobacteria	Alphaproteobacteria	Unannotated	Unannotated	Unannotated	Unannotated
ASV21412	53.2861	0.0178214	-1.65737	0.650407	Proteobacteria	Alphaproteobacteria	Rhodospirillales	Rhodospirillaceae	Unannotated	Unannotated
ASV24234	53.2733	0.0178231	-0.623197	1.57587	Bacteroidetes	Flavobacteriia	Flavobacteriales	Flavobacteriaceae	Maribacter	Unannotated
ASV22828	53.3822	0.0178655	-0.783244	1.26778	Proteobacteria	Alphaproteobacteria	Rhodobacterales	Rhodobacteraceae	Unannotated	Unannotated
ASV17418	53.4548	0.0178958	-1.67295	1.04622	Proteobacteria	Alphaproteobacteria	Rhodospirillales	Rhodospirillaceae	Unannotated	Unannotated
ASV30462	53.4757	0.0179088	-0.99165	0.299274	Bacteroidetes	Cytophagia	Cytophagales	Flammeovirgaceae	Reichenbachiella	Unannotated
ASV40268	53.544	0.0179377	-0.77726	0.845136	Proteobacteria	Gammaproteobacteria	Unannotated	Unannotated	Unannotated	Unannotated
ASV20941	53.581	0.0179561	-0.891065	0.58759	Proteobacteria	Alphaproteobacteria	Unannotated	Unannotated	Unannotated	Unannotated
ASV29506	53.5884	0.0179646	-0.951491	1.03195	Bacteroidetes	Unannotated	Unannotated	Unannotated	Unannotated	Unannotated
ASV34493	53.6893	0.0180045	1.39905	-0.257672	Proteobacteria	Unannotated	Unannotated	Unannotated	Unannotated	Unannotated
ASV25727	53.8011	0.018048	-0.839763	1.13474	Proteobacteria	Gammaproteobacteria	Unannotated	Unannotated	Unannotated	Unannotated
ASV22654	53.8178	0.0180597	-1.24369	0.204901	Proteobacteria	Alphaproteobacteria	Rhodobacterales	Rhodobacteraceae	Jannaschia	Unannotated
ASV40179	53.9035	0.0180945	-0.712767	1.58341	Proteobacteria	Gammaproteobacteria	Pseudomonadales	Pseudomonadales_incertae_sedis	Dasania	Unannotated
ASV08561	53.9661	0.0181216	-0.953273	0.674093	Proteobacteria	Unannotated	Unannotated	Unannotated	Unannotated	Unannotated
ASV30655	54.021	0.0181461	-0.984417	1.0073	Bacteroidetes	Unannotated	Unannotated	Unannotated	Unannotated	Unannotated
ASV26592	54.1964	0.0182112	-0.475336	2.03204	Proteobacteria	Gammaproteobacteria	Arenicellales	Arenicellaceae	Arenicella	Unannotated
ASV29759	54.2233	0.0182263	-1.1037	1.01587	Proteobacteria	Unannotated	Unannotated	Unannotated	Unannotated	Unannotated
ASV30073	54.2242	0.0182328	1.00457	-0.0621639	Bacteroidetes	Sphingobacteriia	Sphingobacteriales	Chitinophagaceae	Unannotated	Unannotated
ASV02234	54.5318	0.0183423	-1.21368	0.636365	Actinobacteria	Actinobacteria	Acidimicrobiales	Acidimicrobiaceae	Ilumatobacter	Unannotated
ASV26107	54.8252	0.0184472	-1.04406	0.499584	Proteobacteria	Gammaproteobacteria	Gammaproteobacteria_incertae_sedis	Halioglobus	Unannotated	Unannotated
ASV27692	54.9824	0.0185064	-0.821249	1.06361	Bacteroidetes	Sphingobacteriia	Sphingobacteriales	Saprospiraceae	Unannotated	Unannotated
ASV02268	55.6856	0.0187493	-0.778657	1.17453	Actinobacteria	Actinobacteria	Unannotated	Unannotated	Unannotated	Unannotated
ASV12420	56.2326	0.0189399	-1.47431	0.461648	Proteobacteria	Alphaproteobacteria	Rhodobacterales	Rhodobacteraceae	Labrenzia	Unannotated
ASV26270	56.2689	0.0189585	-0.825084	1.33042	Proteobacteria	Gammaproteobacteria	Unannotated	Unannotated	Unannotated	Unannotated
ASV29669	56.7665	0.0191326	-0.925292	0.278386	Bacteroidetes	Unannotated	Unannotated	Unannotated	Unannotated	Unannotated
ASV18583	56.7928	0.019148	-0.415737	1.81053	Bacteroidetes	Flavobacteriia	Flavobacteriales	Flavobacteriaceae	Unannotated	Unannotated
ASV34253	56.9371	0.0192031	1.03624	-0.611713	Bacteroidetes	Cytophagia	Cytophagales	Unannotated	Unannotated	Unannotated
ASV12129	57.0107	0.0192344	1.26919	-0.0789249	Proteobacteria	Alphaproteobacteria	Rhodospirillales	Rhodospirillaceae	Unannotated	Unannotated
ASV26449	57.0069	0.0192396	-0.783898	0.957748	Proteobacteria	Gammaproteobacteria	Unannotated	Unannotated	Unannotated	Unannotated
ASV25127	57.1031	0.0192786	-0.933392	0.663861	Proteobacteria	Unannotated	Unannotated	Unannotated	Unannotated	Unannotated
ASV21496	57.2313	0.0193284	-0.875282	1.07911	Proteobacteria	Alphaproteobacteria	Rhodospirillales	Rhodospirillaceae	Unannotated	Unannotated
ASV05422	57.7187	0.0194996	-0.534079	0.87298	Bacteroidetes	Unannotated	Unannotated	Unannotated	Unannotated	Unannotated
ASV14640	57.742	0.019514	-0.996257	0.659604	Verrucomicrobia	Verrucomicrobiae	Verrucomicrobiales	Verrucomicrobiaceae	Unannotated	Unannotated
ASV33329	57.8422	0.0195545	-0.966262	1.0532	Proteobacteria	Gammaproteobacteria	Unannotated	Unannotated	Unannotated	Unannotated
ASV30880	57.83	0.019557	-0.775838	-0.0577355	Bacteroidetes	Cytophagia	Cytophagales	Flammeovirgaceae	Unannotated	Unannotated
ASV28865	57.8197	0.0195601	-0.829292	0.878661	Bacteroidetes	Bacteroidia	Bacteroidales	Prolixibacteraceae	Unannotated	Unannotated
ASV32900	57.9033	0.019595	-0.721677	0.645761	Proteobacteria	Gammaproteobacteria	Unannotated	Unannotated	Unannotated	Unannotated
ASV19941	58.1721	0.0196927	1.82765	-0.594744	Proteobacteria	Alphaproteobacteria	Unannotated	Unannotated	Unannotated	Unannotated
ASV22438	58.1916	0.0197059	-0.716593	-0.289244	Proteobacteria	Alphaproteobacteria	Rhodospirillales	Unannotated	Unannotated	Unannotated
ASV21746	58.5512	0.0198344	-0.928456	0.617605	Proteobacteria	Alphaproteobacteria	Unannotated	Unannotated	Unannotated	Unannotated
ASV11188	58.5437	0.0198386	0.713661	-0.224538	Proteobacteria	Alphaproteobacteria	SAR11	Candidatus_Pelagibacter	Unannotated	Unannotated
ASV11461	58.5915	0.0198615	-0.966766	1.21559	Proteobacteria	Alphaproteobacteria	Rhodospirillales	Rhodospirillaceae	Unannotated	Unannotated
ASV15511	58.734	0.0199166	1.06662	-1.2557	Proteobacteria	Unannotated	Unannotated	Unannotated	Unannotated	Unannotated
ASV20150	58.7633	0.0199333	1.00427	-0.171608	Proteobacteria	Alphaproteobacteria	Unannotated	Unannotated	Unannotated	Unannotated
ASV33312	59.2163	0.0200938	-0.772653	1.18485	Proteobacteria	Gammaproteobacteria	Unannotated	Unannotated	Unannotated	Unannotated
ASV05518	59.5429	0.0202115	-0.66778	1.18554	Bacteroidetes	Unannotated	Unannotated	Unannotated	Unannotated	Unannotated
ASV12605	59.5716	0.0202281	0.895871	-0.08722	Proteobacteria	Alphaproteobacteria	Unannotated	Unannotated	Unannotated	Unannotated
ASV26535	59.5842	0.0202392	-0.958401	0.747022	Proteobacteria	Gammaproteobacteria	Gammaproteobacteria_incertae_sedis	Halioglobus	Unannotated	Unannotated
ASV29277	59.6585	0.0202713	-0.661972	1.114	Bacteroidetes	Sphingobacteriia	Sphingobacteriales	Chitinophagaceae	Unannotated	Unannotated
ASV25967	59.7726	0.020317	-0.907098	0.24377	Proteobacteria	Gammaproteobacteria	Alteromonadales	Alteromonadales_incertae_sedis	Pseudomaricurvus	Unannotated
ASV36052	60.3552	0.020522	-0.770678	0.856565	Acidobacteria	Acidobacteria_Gp26	Gp26	Unannotated	Unannotated	Unannotated
ASV14733	60.3661	0.0205327	-0.837787	1.04972	Verrucomicrobia	Verrucomicrobiae	Verrucomicrobiales	Verrucomicrobiaceae	Haloferula	Unannotated
ASV25217	60.4174	0.0205571	-0.789127	0.82335	Proteobacteria	Gammaproteobacteria	Unannotated	Unannotated	Unannotated	Unannotated
ASV25421	60.518	0.0205984	-1.21942	1.04662	Proteobacteria	Gammaproteobacteria	Unannotated	Unannotated	Unannotated	Unannotated
ASV37267	60.4985	0.0205987	-0.807718	0.742364	Planctomycetes	Planctomycetia	Planctomycetales	Planctomycetaceae	Gimesia	Unannotated
ASV16721	60.5784	0.020633	-0.793376	1.10354	Proteobacteria	Unannotated	Unannotated	Unannotated	Unannotated	Unannotated
ASV05169	60.6721	0.0206719	-0.855056	0.677557	Proteobacteria	Alphaproteobacteria	Unannotated	Unannotated	Unannotated	Unannotated
ASV30102	61.1187	0.0208312	-0.804342	0.635096	Bacteroidetes	Cytophagia	Cytophagales	Flammeovirgaceae	Unannotated	Unannotated
ASV16843	61.128	0.0208415	-0.673802	1.19835	Proteobacteria	Gammaproteobacteria	Alteromonadales	Colwelliaceae	Colwellia	Unannotated
ASV20952	61.1859	0.0208683	0.164439	-1.43213	Proteobacteria	Alphaproteobacteria	Rhodospirillales	Rhodospirillaceae	Unannotated	Unannotated
ASV18318	61.2225	0.0208879	2.49403	-0.913985	Bacteroidetes	Flavobacteriia	Flavobacteriales	Flavobacteriaceae	Spongiivirga	citrea
ASV10888	61.2976	0.0209207	-0.740686	1.24458	Proteobacteria	Deltaproteobacteria	Bdellovibrionales	Pseudobacteriovoracaceae	Pseudobacteriovorax	Unannotated
ASV33700	61.4181	0.020969	1.37672	-0.534817	Bacteroidetes	Unannotated	Unannotated	Unannotated	Unannotated	Unannotated
ASV39213	61.4466	0.0209858	-1.19193	1.07504	Firmicutes	Clostridia	Clostridiales	Clostridiaceae_1	Unannotated	Unannotated
ASV25548	61.4566	0.0209965	-0.687545	0.838801	Proteobacteria	Gammaproteobacteria	Unannotated	Unannotated	Unannotated	Unannotated
ASV11179	61.4804	0.0210118	-0.739929	1.5691	Proteobacteria	Alphaproteobacteria	Rhizobiales	Methylocystaceae	Terasakiella	Unannotated
ASV14944	61.4631	0.021013	-1.04836	0.249659	Verrucomicrobia	Verrucomicrobiae	Verrucomicrobiales	Verrucomicrobiaceae	Haloferula	Unannotated
ASV26559	61.6442	0.0210822	-0.955391	0.437372	Proteobacteria	Gammaproteobacteria	Arenicellales	Arenicellaceae	Arenicella	Unannotated
ASV32114	61.6429	0.0210889	0.709087	-0.991845	Proteobacteria	Gammaproteobacteria	Oceanospirillales	Unannotated	Unannotated	Unannotated
ASV22743	61.6974	0.0211148	0.718251	-0.273229	Proteobacteria	Alphaproteobacteria	Rhodobacterales	Rhodobacteraceae	Unannotated	Unannotated
ASV32773	61.7559	0.021142	-0.750061	0.804305	Proteobacteria	Gammaproteobacteria	Alteromonadales	Psychromonadaceae	Psychromonas	japonica
ASV12406	61.9723	0.0212234	-1.4638	0.476242	Proteobacteria	Alphaproteobacteria	Rhodobacterales	Rhodobacteraceae	Unannotated	Unannotated
ASV18691	62.0251	0.0212488	0.866307	-0.052738	Bacteroidetes	Flavobacteriia	Flavobacteriales	Flavobacteriaceae	Unannotated	Unannotated
ASV22236	62.1086	0.0212847	-1.05183	0.682731	Proteobacteria	Alphaproteobacteria	Unannotated	Unannotated	Unannotated	Unannotated
ASV18486	62.4816	0.0214198	0.904157	-0.718284	Bacteroidetes	Flavobacteriia	Flavobacteriales	Flavobacteriaceae	Unannotated	Unannotated
ASV32457	62.5148	0.0214385	2.26031	-0.653904	Proteobacteria	Gammaproteobacteria	Alteromonadales	Alteromonadaceae	Unannotated	Unannotated
ASV32978	62.5846	0.0214699	-1.0544	0.575303	Proteobacteria	Gammaproteobacteria	Chromatiales	Unannotated	Unannotated	Unannotated
ASV02314	62.644	0.0214976	-0.931488	0.2959	Actinobacteria	Actinobacteria	Acidimicrobiales	Unannotated	Unannotated	Unannotated
ASV32763	62.6906	0.021521	-0.97548	0.330004	Proteobacteria	Gammaproteobacteria	Unannotated	Unannotated	Unannotated	Unannotated
ASV30497	62.6718	0.0215219	-0.733652	0.338686	Bacteroidetes	Cytophagia	Cytophagales	Unannotated	Unannotated	Unannotated
ASV08774	62.9637	0.0216296	-0.733778	1.19231	Proteobacteria	Gammaproteobacteria	Unannotated	Unannotated	Unannotated	Unannotated
ASV26146	62.9873	0.0216451	-0.680513	0.814866	Proteobacteria	Gammaproteobacteria	Oceanospirillales	Oceanospirillales_incertae_sedis	Pseudohongiella	Unannotated
ASV30657	63.1222	0.0216989	1.35504	-0.651422	Bacteroidetes	Cytophagia	Cytophagales	Flammeovirgaceae	Unannotated	Unannotated
ASV26035	63.2019	0.0217338	-0.642335	1.02139	Proteobacteria	Gammaproteobacteria	Unannotated	Unannotated	Unannotated	Unannotated
ASV20153	63.249	0.0217575	1.2083	-0.362041	Proteobacteria	Alphaproteobacteria	Unannotated	Unannotated	Unannotated	Unannotated
ASV22110	63.3093	0.0217857	-0.807026	0.668341	Proteobacteria	Alphaproteobacteria	Unannotated	Unannotated	Unannotated	Unannotated
ASV20397	63.3481	0.0218066	-0.841875	0.548481	Proteobacteria	Alphaproteobacteria	Rhodobacterales	Rhodobacteraceae	Unannotated	Unannotated
ASV29509	63.4471	0.0218482	-0.90529	0.842258	Bacteroidetes	Unannotated	Unannotated	Unannotated	Unannotated	Unannotated
ASV10894	63.4429	0.0218543	-0.815163	0.931621	Proteobacteria	Deltaproteobacteria	Bdellovibrionales	Pseudobacteriovoracaceae	Pseudobacteriovorax	Unannotated
ASV22787	63.6528	0.0219341	-0.737309	0.776186	Proteobacteria	Alphaproteobacteria	Rhodobacterales	Rhodobacteraceae	Unannotated	Unannotated
ASV25052	63.6515	0.0219412	-0.878445	0.525897	Proteobacteria	Gammaproteobacteria	Chromatiales	Chromatiaceae	Unannotated	Unannotated
ASV19935	63.7559	0.0219848	-0.771442	0.870934	Proteobacteria	Alphaproteobacteria	Kordiimonadales	Unannotated	Unannotated	Unannotated
ASV25796	63.9053	0.0220439	-1.07648	0.559973	Proteobacteria	Gammaproteobacteria	Unannotated	Unannotated	Unannotated	Unannotated
ASV17578	64.1091	0.0221218	-0.950235	0.214643	Bacteroidetes	Sphingobacteriia	Sphingobacteriales	Saprospiraceae	Unannotated	Unannotated
ASV24530	64.1055	0.0221282	-0.82088	0.847879	Proteobacteria	Deltaproteobacteria	Myxococcales	Haliangiaceae	Haliangium	Unannotated
ASV22504	64.1477	0.0221504	-0.64647	0.91933	Proteobacteria	Alphaproteobacteria	Rhodospirillales	Rhodospirillaceae	Unannotated	Unannotated
ASV38178	64.1548	0.0221605	-0.716468	1.00249	Bacteroidetes	Unannotated	Unannotated	Unannotated	Unannotated	Unannotated
ASV26207	64.1841	0.0221783	-0.642123	0.853944	Proteobacteria	Gammaproteobacteria	Unannotated	Unannotated	Unannotated	Unannotated
ASV18692	64.6094	0.022333	0.747651	-0.0403031	Bacteroidetes	Flavobacteriia	Flavobacteriales	Flavobacteriaceae	Unannotated	Unannotated
ASV17920	64.6102	0.022341	-1.13305	0.886759	Verrucomicrobia	Opitutae	Puniceicoccales	Puniceicoccaceae	Coraliomargarita	Unannotated
ASV33729	64.6638	0.0223673	-0.83727	0.578103	Bacteroidetes	Cytophagia	Cytophagales	Flammeovirgaceae	Unannotated	Unannotated
ASV11051	64.7326	0.0223988	-1.77662	0.185498	Planctomycetes	Planctomycetia	Planctomycetales	Planctomycetaceae	Unannotated	Unannotated
ASV26400	64.8453	0.0224456	-0.879016	0.933848	Proteobacteria	Gammaproteobacteria	Unannotated	Unannotated	Unannotated	Unannotated
ASV19400	64.8332	0.0224492	1.82713	-0.418922	Cyanobacteria/Chloroplast	Cyanobacteria	Unannotated	Unannotated	Unannotated	Unannotated
ASV27933	64.8383	0.0224587	-1.01911	0.570954	Bacteroidetes	Sphingobacteriia	Sphingobacteriales	Saprospiraceae	Portibacter	Unannotated
ASV05530	64.8315	0.0224642	-1.0874	0.487546	Bacteroidetes	Cytophagia	Cytophagales	Unannotated	Unannotated	Unannotated
ASV02220	64.8489	0.0224779	-0.825642	1.14518	Chloroflexi	Anaerolineae	Anaerolineales	Anaerolineaceae	Unannotated	Unannotated
ASV25020	64.8395	0.0224825	-0.735343	1.33332	Proteobacteria	Gammaproteobacteria	Unannotated	Unannotated	Unannotated	Unannotated
ASV25048	64.9042	0.0225127	-0.78194	0.984082	Proteobacteria	Gammaproteobacteria	Chromatiales	Unannotated	Unannotated	Unannotated
ASV22357	65.1048	0.0225901	1.5036	-0.678753	Proteobacteria	Alphaproteobacteria	Caulobacterales	Hyphomonadaceae	Unannotated	Unannotated
ASV28409	65.278	0.0226581	-0.752708	0.829853	Bacteroidetes	Flavobacteriia	Flavobacteriales	Flavobacteriaceae	Unannotated	Unannotated
ASV11913	65.383	0.0227024	-0.895793	0.713918	Proteobacteria	Alphaproteobacteria	Unannotated	Unannotated	Unannotated	Unannotated
ASV05698	65.371	0.0227061	-0.928965	0.956639	Proteobacteria	Alphaproteobacteria	Unannotated	Unannotated	Unannotated	Unannotated
ASV14007	65.3859	0.0227192	-0.908741	1.06631	Proteobacteria	Deltaproteobacteria	Bdellovibrionales	Bacteriovoracaceae	Halobacteriovorax	Unannotated
ASV27701	65.4815	0.0227603	-1.09934	-0.0269723	Bacteroidetes	Sphingobacteriia	Sphingobacteriales	Unannotated	Unannotated	Unannotated
ASV31131	65.6362	0.0228221	-0.891377	0.703878	Proteobacteria	Deltaproteobacteria	Unannotated	Unannotated	Unannotated	Unannotated
ASV28773	65.6589	0.0228379	-0.773124	1.17189	Bacteroidetes	Unannotated	Unannotated	Unannotated	Unannotated	Unannotated
ASV31446	65.7655	0.0228829	-0.812683	1.20882	Proteobacteria	Deltaproteobacteria	Desulfobacterales	Desulfobulbaceae	Unannotated	Unannotated
ASV20353	65.9958	0.022971	-0.581087	1.47228	Proteobacteria	Alphaproteobacteria	Unannotated	Unannotated	Unannotated	Unannotated
ASV29066	66.0175	0.0229866	-0.945396	0.482465	Bacteroidetes	Unannotated	Unannotated	Unannotated	Unannotated	Unannotated
ASV32067	66.1373	0.0230363	-1.01133	-0.0257138	Bacteroidetes	Unannotated	Unannotated	Unannotated	Unannotated	Unannotated
ASV31139	66.2818	0.0230947	-0.831219	0.542141	Proteobacteria	Deltaproteobacteria	Unannotated	Unannotated	Unannotated	Unannotated
ASV06965	66.2816	0.0231027	-0.793058	0.364417	Verrucomicrobia	Opitutae	Puniceicoccales	Puniceicoccaceae	Pelagicoccus	Unannotated
ASV26173	66.2636	0.0231045	-0.824731	0.0641072	Proteobacteria	Gammaproteobacteria	Unannotated	Unannotated	Unannotated	Unannotated
ASV20695	66.259	0.0231109	-0.804079	0.96679	Acidobacteria	Acidobacteria_Gp10	Gp10	Unannotated	Unannotated	Unannotated
ASV02361	66.2374	0.0231114	-1.23626	-0.535607	Actinobacteria	Actinobacteria	Unannotated	Unannotated	Unannotated	Unannotated
ASV26298	66.2998	0.0231413	-1.1586	0.0590852	Proteobacteria	Gammaproteobacteria	Unannotated	Unannotated	Unannotated	Unannotated
ASV27723	66.395	0.0231826	-0.823198	0.876917	Bacteroidetes	Sphingobacteriia	Sphingobacteriales	Saprospiraceae	Unannotated	Unannotated
ASV22761	66.3846	0.0231871	-0.882424	0.788017	Proteobacteria	Alphaproteobacteria	Rhodobacterales	Rhodobacteraceae	Unannotated	Unannotated
ASV30681	66.4466	0.0232168	-0.738146	1.26992	Bacteroidetes	Cytophagia	Cytophagales	Flammeovirgaceae	Marinoscillum	Unannotated
ASV25937	66.6697	0.0233029	-0.730735	0.883581	Proteobacteria	Gammaproteobacteria	Unannotated	Unannotated	Unannotated	Unannotated
ASV14793	66.9526	0.02341	-0.832532	1.38944	Verrucomicrobia	Verrucomicrobiae	Verrucomicrobiales	Verrucomicrobiaceae	Unannotated	Unannotated
ASV33562	67.135	0.023482	-0.859108	0.185326	Bacteroidetes	Sphingobacteriia	Sphingobacteriales	Saprospiraceae	Unannotated	Unannotated
ASV22368	67.1561	0.0234976	-0.768647	0.861956	Proteobacteria	Alphaproteobacteria	Caulobacterales	Hyphomonadaceae	Unannotated	Unannotated
ASV12410	67.1426	0.0235011	-0.900629	0.68033	Proteobacteria	Alphaproteobacteria	Unannotated	Unannotated	Unannotated	Unannotated
ASV04025	67.2846	0.023559	-0.850987	1.0993	Planctomycetes	Planctomycetia	Planctomycetales	Planctomycetaceae	Rhodopirellula	Unannotated
ASV30164	67.3835	0.0236019	-0.742639	0.980693	Bacteroidetes	Unannotated	Unannotated	Unannotated	Unannotated	Unannotated
ASV10755	67.4006	0.0236162	-0.976958	0.259733	Proteobacteria	Alphaproteobacteria	Parvularculales	Parvularculaceae	Parvularcula	Unannotated
ASV25026	67.4175	0.0236304	-0.601345	1.3515	Proteobacteria	Gammaproteobacteria	Unannotated	Unannotated	Unannotated	Unannotated
ASV40253	67.5922	0.0236999	-0.824094	0.737743	Proteobacteria	Gammaproteobacteria	Chromatiales	Unannotated	Unannotated	Unannotated
ASV14817	67.9072	0.0238187	-1.79471	0.0868429	Verrucomicrobia	Verrucomicrobiae	Verrucomicrobiales	Verrucomicrobiaceae	Unannotated	Unannotated
ASV21814	68.0147	0.0238648	-0.71496	1.13449	Proteobacteria	Alphaproteobacteria	Unannotated	Unannotated	Unannotated	Unannotated
ASV23212	68.0296	0.0238784	2.23537	0.689528	Proteobacteria	Alphaproteobacteria	Rhodobacterales	Rhodobacteraceae	Loktanella	Unannotated
ASV04011	68.192	0.0239438	-1.06894	0.203059	Planctomycetes	Planctomycetia	Planctomycetales	Planctomycetaceae	Rhodopirellula	Unannotated
ASV28737	68.1962	0.0239537	-0.791494	1.10841	Bacteroidetes	Unannotated	Unannotated	Unannotated	Unannotated	Unannotated
ASV37408	68.2452	0.0239794	-0.895262	0.734246	Acidobacteria	Acidobacteria_Gp3	Gp3	Unannotated	Unannotated	Unannotated
ASV30885	68.3076	0.0240097	-0.923198	1.09624	Bacteroidetes	Cytophagia	Cytophagales	Flammeovirgaceae	Reichenbachiella	Unannotated
ASV40101	68.314	0.0240204	-1.23077	-0.100934	Proteobacteria	Gammaproteobacteria	Chromatiales	Unannotated	Unannotated	Unannotated
ASV13008	68.5457	0.0241103	1.1622	-0.455527	Proteobacteria	Alphaproteobacteria	Unannotated	Unannotated	Unannotated	Unannotated
ASV29465	68.5597	0.0241237	-0.568574	0.57135	Bacteroidetes	Flavobacteriia	Flavobacteriales	Cryomorphaceae	Unannotated	Unannotated
ASV05118	68.5982	0.0241458	-0.681873	1.39595	Proteobacteria	Alphaproteobacteria	Unannotated	Unannotated	Unannotated	Unannotated
ASV33051	69.1076	0.0243336	-0.825069	1.12934	Proteobacteria	Gammaproteobacteria	Unannotated	Unannotated	Unannotated	Unannotated
ASV09819	69.3422	0.0244249	-1.00029	-0.29204	Proteobacteria	Unannotated	Unannotated	Unannotated	Unannotated	Unannotated
ASV14371	69.3194	0.0244254	-1.32752	0.139499	Proteobacteria	Alphaproteobacteria	Unannotated	Unannotated	Unannotated	Unannotated
ASV28027	69.4598	0.0244835	-1.09223	-0.205224	Bacteroidetes	Sphingobacteriia	Sphingobacteriales	Saprospiraceae	Unannotated	Unannotated
ASV25931	69.8553	0.0246316	-0.853031	0.613323	Proteobacteria	Gammaproteobacteria	Unannotated	Unannotated	Unannotated	Unannotated
ASV23158	70.0205	0.0246986	-1.35339	-0.0512743	Proteobacteria	Alphaproteobacteria	Rhodobacterales	Rhodobacteraceae	Unannotated	Unannotated
ASV23856	70.1629	0.0247575	-0.807602	0.266516	Bacteroidetes	Unannotated	Unannotated	Unannotated	Unannotated	Unannotated
ASV24231	70.1445	0.0247598	-0.843773	0.263163	Bacteroidetes	Flavobacteriia	Flavobacteriales	Flavobacteriaceae	Pricia	Unannotated
ASV32963	70.2723	0.0248137	-0.936806	0.225857	Proteobacteria	Gammaproteobacteria	Unannotated	Unannotated	Unannotated	Unannotated
ASV08699	70.2583	0.0248175	0.284039	-0.766362	Proteobacteria	Gammaproteobacteria	Unannotated	Unannotated	Unannotated	Unannotated
ASV33732	70.8833	0.0250471	-0.362062	1.39015	Bacteroidetes	Cytophagia	Cytophagales	Unannotated	Unannotated	Unannotated
ASV20217	70.9491	0.0250792	-0.961125	0.762663	Proteobacteria	Unannotated	Unannotated	Unannotated	Unannotated	Unannotated
ASV26010	71.0308	0.025117	-0.643106	1.03944	Proteobacteria	Gammaproteobacteria	Unannotated	Unannotated	Unannotated	Unannotated
ASV09335	71.0584	0.0251356	-1.1162	0.105268	Verrucomicrobia	Unannotated	Unannotated	Unannotated	Unannotated	Unannotated
ASV33566	71.0909	0.025156	-0.863367	1.32537	Bacteroidetes	Unannotated	Unannotated	Unannotated	Unannotated	Unannotated
ASV19722	71.3423	0.0252539	-0.788507	0.744977	Proteobacteria	Gammaproteobacteria	Unannotated	Unannotated	Unannotated	Unannotated
ASV25894	71.5121	0.025323	-1.01094	0.8577	Proteobacteria	Gammaproteobacteria	Alteromonadales	Alteromonadales_incertae_sedis	Unannotated	Unannotated
ASV25315	71.5035	0.0253289	-0.917634	0.515745	Proteobacteria	Gammaproteobacteria	Unannotated	Unannotated	Unannotated	Unannotated
ASV02433	71.4927	0.025334	-0.818661	0.671666	Actinobacteria	Actinobacteria	Unannotated	Unannotated	Unannotated	Unannotated
ASV02238	71.5916	0.0253781	-1.11714	0.4836	Actinobacteria	Actinobacteria	Acidimicrobiales	Acidimicrobiaceae	Ilumatobacter	Unannotated
ASV21040	71.5988	0.0253896	-0.787922	1.20625	Nitrospinae	Nitrospinia	Nitrospinales	Nitrospinaceae	Nitrospina	Unannotated
ASV32599	71.6063	0.0254013	0.176889	2.26833	Proteobacteria	Gammaproteobacteria	Vibrionales	Vibrionaceae	Vibrio	Unannotated
ASV26047	71.7593	0.0254646	-1.0031	0.305636	Proteobacteria	Gammaproteobacteria	Unannotated	Unannotated	Unannotated	Unannotated
ASV28078	71.7728	0.0254785	-0.818237	0.397255	Bacteroidetes	Sphingobacteriia	Sphingobacteriales	Saprospiraceae	Lewinella	Unannotated
ASV30670	71.8384	0.0255108	-0.784234	0.861042	Bacteroidetes	Cytophagia	Cytophagales	Flammeovirgaceae	Unannotated	Unannotated
ASV28563	71.9834	0.0255714	-0.597279	0.903367	Bacteroidetes	Sphingobacteriia	Sphingobacteriales	Saprospiraceae	Unannotated	Unannotated
ASV08886	72.0267	0.0255958	-1.02112	0.0657968	Proteobacteria	Gammaproteobacteria	Chromatiales	Unannotated	Unannotated	Unannotated
ASV04123	72.0245	0.0256042	-0.857931	0.305245	Planctomycetes	Planctomycetia	Unannotated	Unannotated	Unannotated	Unannotated
ASV19100	72.4496	0.0257645	-0.768174	1.46478	Bacteroidetes	Flavobacteriia	Flavobacteriales	Flavobacteriaceae	Unannotated	Unannotated
ASV27860	72.5791	0.0258197	-1.12189	0.0300441	Bacteroidetes	Sphingobacteriia	Sphingobacteriales	Saprospiraceae	Unannotated	Unannotated
ASV40089	72.5659	0.0258242	-1.0439	0.145452	Proteobacteria	Gammaproteobacteria	Unannotated	Unannotated	Unannotated	Unannotated
ASV29673	72.5833	0.0258396	-0.779093	0.628747	Bacteroidetes	Unannotated	Unannotated	Unannotated	Unannotated	Unannotated
ASV20993	72.6415	0.0258695	-1.01092	1.4874	Proteobacteria	Alphaproteobacteria	Rhodospirillales	Unannotated	Unannotated	Unannotated
ASV31410	72.6247	0.0258727	-0.788661	0.531758	Proteobacteria	Deltaproteobacteria	Desulfobacterales	Desulfobulbaceae	Desulfopila	Unannotated
ASV14945	72.9773	0.0260076	-1.14203	0.560288	Verrucomicrobia	Verrucomicrobiae	Verrucomicrobiales	Verrucomicrobiaceae	Unannotated	Unannotated
ASV31319	72.9593	0.0260105	-0.460807	1.1918	Proteobacteria	Deltaproteobacteria	Unannotated	Unannotated	Unannotated	Unannotated
ASV25455	73.162	0.026092	-0.820237	1.22576	Proteobacteria	Gammaproteobacteria	Unannotated	Unannotated	Unannotated	Unannotated
ASV03963	73.2458	0.0261312	-0.896333	0.599832	Planctomycetes	Planctomycetia	Planctomycetales	Planctomycetaceae	Unannotated	Unannotated
ASV12779	73.2614	0.0261461	0.408798	-0.914632	Proteobacteria	Alphaproteobacteria	Caulobacterales	Hyphomonadaceae	Hyphomonas	Unannotated
ASV32714	73.7917	0.0263448	-0.863962	-0.0889948	Proteobacteria	Gammaproteobacteria	Unannotated	Unannotated	Unannotated	Unannotated
ASV31504	73.9051	0.0263947	-0.648534	0.32207	Proteobacteria	Deltaproteobacteria	Desulfobacterales	Desulfobulbaceae	Unannotated	Unannotated
ASV14354	74.1561	0.0264938	-0.671489	-0.225065	Proteobacteria	Alphaproteobacteria	Caulobacterales	Hyphomonadaceae	Unannotated	Unannotated
ASV40195	74.2188	0.0265256	-1.75171	-0.305166	Proteobacteria	Gammaproteobacteria	Unannotated	Unannotated	Unannotated	Unannotated
ASV29157	74.2895	0.0265604	-0.776458	2.54878	Bacteroidetes	Unannotated	Unannotated	Unannotated	Unannotated	Unannotated
ASV14654	74.3545	0.0265932	-1.02108	0.0100416	Verrucomicrobia	Verrucomicrobiae	Verrucomicrobiales	Verrucomicrobiaceae	Unannotated	Unannotated
ASV25494	74.3495	0.0266009	-1.01137	0.591204	Proteobacteria	Gammaproteobacteria	Unannotated	Unannotated	Unannotated	Unannotated
ASV19737	74.5769	0.0266918	-0.866643	1.1192	Proteobacteria	Gammaproteobacteria	Unannotated	Unannotated	Unannotated	Unannotated
ASV24417	74.7219	0.0267533	-0.740195	1.20946	Proteobacteria	Deltaproteobacteria	Myxococcales	Unannotated	Unannotated	Unannotated
ASV14965	74.9655	0.0268501	-0.748709	1.03407	Verrucomicrobia	Verrucomicrobiae	Verrucomicrobiales	Unannotated	Unannotated	Unannotated
ASV02476	74.9762	0.0268636	-0.600482	1.1763	Spirochaetes	Spirochaetia	Spirochaetales	Spirochaetaceae	Salinispira	Unannotated
ASV22932	75.0977	0.0269167	-0.876892	0.961802	Proteobacteria	Alphaproteobacteria	Rhodobacterales	Rhodobacteraceae	Unannotated	Unannotated
ASV25788	75.3019	0.0269996	-0.689064	1.31372	Proteobacteria	Gammaproteobacteria	Chromatiales	Thioalkalispiraceae	Thioprofundum	Unannotated
ASV05751	75.3334	0.0270206	-2.00705	0.0134782	Proteobacteria	Alphaproteobacteria	Unannotated	Unannotated	Unannotated	Unannotated
ASV32277	75.3545	0.0270378	-0.884924	0.772173	Proteobacteria	Deltaproteobacteria	Desulfovibrionales	Desulfovibrionaceae	Desulfovibrio	Unannotated
ASV32256	75.3838	0.0270581	-0.748059	0.917249	Proteobacteria	Gammaproteobacteria	Unannotated	Unannotated	Unannotated	Unannotated
ASV11478	75.6045	0.027147	-0.857407	0.436721	Proteobacteria	Alphaproteobacteria	Rhizobiales	Phyllobacteriaceae	Unannotated	Unannotated
ASV16787	75.6017	0.0271558	-0.726506	0.493354	Proteobacteria	Gammaproteobacteria	Unannotated	Unannotated	Unannotated	Unannotated
ASV21652	75.6601	0.0271865	-0.819641	1.14541	Acidobacteria	Acidobacteria_Gp10	Gp10	Unannotated	Unannotated	Unannotated
ASV05133	75.7369	0.0272239	-0.723749	0.592715	Proteobacteria	Alphaproteobacteria	Unannotated	Unannotated	Unannotated	Unannotated
ASV32932	75.878	0.0272844	-0.461196	1.00844	Proteobacteria	Gammaproteobacteria	Alteromonadales	Alteromonadaceae	Haliea	Unannotated
ASV17530	76.3807	0.0274751	0.883538	-0.597836	Bacteroidetes	Sphingobacteriia	Sphingobacteriales	Saprospiraceae	Lewinella	Unannotated
ASV12302	76.448	0.0275092	-0.000515	-1.07289	Proteobacteria	Alphaproteobacteria	Rhizobiales	Unannotated	Unannotated	Unannotated
ASV27403	76.4831	0.0275317	1.94799	-0.903174	Bacteroidetes	Sphingobacteriia	Sphingobacteriales	Saprospiraceae	Unannotated	Unannotated
ASV14049	76.6181	0.0275902	-0.752932	0.26734	Proteobacteria	Deltaproteobacteria	Bdellovibrionales	Bacteriovoracaceae	Halobacteriovorax	Unannotated
ASV18427	76.6323	0.0276053	1.74734	-0.664152	Bacteroidetes	Flavobacteriia	Flavobacteriales	Flavobacteriaceae	Aquimarina	Unannotated
ASV27496	76.6289	0.027614	-0.83735	0.726346	Bacteroidetes	Sphingobacteriia	Sphingobacteriales	Saprospiraceae	Lewinella	Unannotated
ASV08025	76.6154	0.0276191	-1.00482	0.340637	Proteobacteria	Gammaproteobacteria	Gammaproteobacteria_incertae_sedis	Cocleimonas	Unannotated	Unannotated
ASV23341	76.731	0.0276708	-0.73214	0.932403	Proteobacteria	Unannotated	Unannotated	Unannotated	Unannotated	Unannotated
ASV22498	76.7253	0.0276787	-0.495057	1.28511	Proteobacteria	Alphaproteobacteria	Unannotated	Unannotated	Unannotated	Unannotated
ASV05994	77.2975	0.0278952	-0.743252	0.561707	Actinobacteria	Actinobacteria	Unannotated	Unannotated	Unannotated	Unannotated
ASV22388	77.4137	0.0279472	-0.872564	0.976218	Proteobacteria	Alphaproteobacteria	Rhodospirillales	Rhodospirillaceae	Unannotated	Unannotated
ASV29729	77.3888	0.0279483	-0.804148	0.86734	Proteobacteria	Unannotated	Unannotated	Unannotated	Unannotated	Unannotated
ASV22147	77.4141	0.0279675	-2.05613	-0.116367	Proteobacteria	Alphaproteobacteria	Unannotated	Unannotated	Unannotated	Unannotated
ASV05726	77.4276	0.0279825	-0.823149	0.168918	Proteobacteria	Unannotated	Unannotated	Unannotated	Unannotated	Unannotated
ASV22366	77.4085	0.0279857	1.35019	-0.532688	Proteobacteria	Alphaproteobacteria	Caulobacterales	Hyphomonadaceae	Unannotated	Unannotated
ASV13228	77.4321	0.0280044	-0.992354	0.912953	Proteobacteria	Alphaproteobacteria	Unannotated	Unannotated	Unannotated	Unannotated
ASV14995	77.5635	0.0280621	-0.996212	-0.00490412	Verrucomicrobia	Verrucomicrobiae	Verrucomicrobiales	Unannotated	Unannotated	Unannotated
ASV05431	77.554	0.0280687	-0.731028	1.0737	Bacteroidetes	Unannotated	Unannotated	Unannotated	Unannotated	Unannotated
ASV20981	77.5578	0.0280803	2.13689	-1.28344	Proteobacteria	Alphaproteobacteria	Rhodospirillales	Unannotated	Unannotated	Unannotated
ASV29177	77.5374	0.0280831	-1.03751	0.468878	Bacteroidetes	Unannotated	Unannotated	Unannotated	Unannotated	Unannotated
ASV19779	77.5162	0.0280856	-0.620308	0.0611697	Proteobacteria	Alphaproteobacteria	Kordiimonadales	Temperatibacteraceae	Temperatibacter	Unannotated
ASV36229	77.9991	0.0282708	-1.22777	1.69233	Proteobacteria	Epsilonproteobacteria	Campylobacterales	Campylobacteraceae	Arcobacter	Unannotated
ASV33725	77.9862	0.0282764	-0.814618	0.966709	Bacteroidetes	Cytophagia	Cytophagales	Flammeovirgaceae	Unannotated	Unannotated
ASV26325	77.9963	0.0282903	-0.712839	0.914225	Proteobacteria	Gammaproteobacteria	Unannotated	Unannotated	Unannotated	Unannotated
ASV12784	77.992	0.028299	-1.09114	-0.0233401	Proteobacteria	Alphaproteobacteria	Caulobacterales	Hyphomonadaceae	Hyphomonas	Unannotated
ASV02306	78.0323	0.0283239	-0.816682	0.846856	Actinobacteria	Actinobacteria	Unannotated	Unannotated	Unannotated	Unannotated
ASV40281	78.1739	0.0283856	-0.696005	0.665973	Proteobacteria	Gammaproteobacteria	Unannotated	Unannotated	Unannotated	Unannotated
ASV18431	78.1796	0.028398	0.858564	-0.440353	Bacteroidetes	Flavobacteriia	Flavobacteriales	Flavobacteriaceae	Unannotated	Unannotated
ASV33204	78.1587	0.0284007	-0.679464	1.20385	Proteobacteria	Gammaproteobacteria	Alteromonadales	Colwelliaceae	Unannotated	Unannotated
ASV26696	78.1705	0.0284153	-0.809189	0.396527	Proteobacteria	Gammaproteobacteria	Alteromonadales	Unannotated	Unannotated	Unannotated
ASV27407	78.4623	0.0285317	1.0826	-0.973224	Bacteroidetes	Sphingobacteriia	Sphingobacteriales	Saprospiraceae	Lewinella	Unannotated
ASV23334	78.5713	0.0285818	-0.812515	0.986798	Proteobacteria	Gammaproteobacteria	Unannotated	Unannotated	Unannotated	Unannotated
ASV27790	78.7302	0.02865	-1.03713	0.0526056	Bacteroidetes	Sphingobacteriia	Sphingobacteriales	Saprospiraceae	Unannotated	Unannotated
ASV30820	78.7677	0.0286741	-0.878861	0.998921	Bacteroidetes	Cytophagia	Cytophagales	Flammeovirgaceae	Unannotated	Unannotated
ASV29117	78.7744	0.028687	-0.814556	1.19641	Bacteroidetes	Sphingobacteriia	Sphingobacteriales	Unannotated	Unannotated	Unannotated
ASV23253	78.7472	0.0286875	-0.720062	0.822797	Proteobacteria	Gammaproteobacteria	Unannotated	Unannotated	Unannotated	Unannotated
ASV01694	78.8087	0.0287204	-0.745483	0.610292	Planctomycetes	Planctomycetia	Planctomycetales	Planctomycetaceae	Unannotated	Unannotated
ASV36171	79.0155	0.0288062	-1.06569	0.328022	Proteobacteria	Gammaproteobacteria	Unannotated	Unannotated	Unannotated	Unannotated
ASV10774	79.1376	0.0288613	0.942826	-0.749133	Proteobacteria	Alphaproteobacteria	Parvularculales	Parvularculaceae	Parvularcula	Unannotated
ASV31093	79.5291	0.0290146	-0.778661	0.863256	Proteobacteria	Deltaproteobacteria	Unannotated	Unannotated	Unannotated	Unannotated
ASV12425	79.5742	0.0290417	-1.0476	0.532818	Proteobacteria	Alphaproteobacteria	Rhizobiales	Unannotated	Unannotated	Unannotated
ASV26500	79.8466	0.0291517	-0.802876	0.894302	Proteobacteria	Gammaproteobacteria	Unannotated	Unannotated	Unannotated	Unannotated
ASV18530	79.8184	0.0291521	-0.245806	0.685559	Bacteroidetes	Flavobacteriia	Flavobacteriales	Flavobacteriaceae	Unannotated	Unannotated
ASV09340	80.0205	0.0292366	-0.95234	0.588206	Verrucomicrobia	Unannotated	Unannotated	Unannotated	Unannotated	Unannotated
ASV17570	80.0849	0.0292708	-0.77863	0.96815	Bacteroidetes	Sphingobacteriia	Sphingobacteriales	Saprospiraceae	Unannotated	Unannotated
ASV22173	80.1582	0.0293083	-0.84016	1.09909	Proteobacteria	Alphaproteobacteria	Unannotated	Unannotated	Unannotated	Unannotated
ASV22735	80.1714	0.0293238	-0.971741	0.533817	Proteobacteria	Alphaproteobacteria	Rhodobacterales	Rhodobacteraceae	Unannotated	Unannotated
ASV28913	80.1683	0.0293334	-0.680335	1.00423	Bacteroidetes	Unannotated	Unannotated	Unannotated	Unannotated	Unannotated
ASV26368	80.1418	0.0293345	-0.81182	1.03634	Proteobacteria	Gammaproteobacteria	Oceanospirillales	Unannotated	Unannotated	Unannotated
ASV02245	80.2826	0.0293968	-1.28124	0.182836	Actinobacteria	Actinobacteria	Acidimicrobiales	Acidimicrobiaceae	Ilumatobacter	Unannotated
ASV01771	80.2753	0.0294049	-0.752484	0.894925	Planctomycetes	Planctomycetia	Planctomycetales	Planctomycetaceae	Unannotated	Unannotated
ASV26409	80.3208	0.0294323	1.28778	-0.207991	Proteobacteria	Gammaproteobacteria	Unannotated	Unannotated	Unannotated	Unannotated
ASV32718	80.5649	0.0295326	-0.879373	0.521393	Proteobacteria	Gammaproteobacteria	Unannotated	Unannotated	Unannotated	Unannotated
ASV02259	80.5785	0.0295484	-1.17224	0.209414	Actinobacteria	Actinobacteria	Unannotated	Unannotated	Unannotated	Unannotated
ASV13550	81.0155	0.0297195	-0.837768	0.180648	Proteobacteria	Deltaproteobacteria	Bdellovibrionales	Bacteriovoracaceae	Halobacteriovorax	Unannotated
ASV19109	81.0328	0.0297368	-0.856804	0.446469	Bacteroidetes	Flavobacteriia	Flavobacteriales	Flavobacteriaceae	Unannotated	Unannotated
ASV31029	81.1155	0.0297781	-0.75389	0.629311	Proteobacteria	Deltaproteobacteria	Unannotated	Unannotated	Unannotated	Unannotated
ASV28559	81.138	0.0297973	-0.734911	0.9584	Bacteroidetes	Sphingobacteriia	Sphingobacteriales	Saprospiraceae	Unannotated	Unannotated
ASV26153	81.1234	0.0298029	-0.875746	1.29083	Proteobacteria	Gammaproteobacteria	Unannotated	Unannotated	Unannotated	Unannotated
ASV20102	81.1401	0.02982	-0.6954	0.719673	Proteobacteria	Gammaproteobacteria	Unannotated	Unannotated	Unannotated	Unannotated
ASV31738	81.1386	0.0298304	-0.891834	0.382202	Proteobacteria	Deltaproteobacteria	Unannotated	Unannotated	Unannotated	Unannotated
ASV36890	81.1277	0.0298373	-0.775517	1.13807	Spirochaetes	Spirochaetia	Spirochaetales	Spirochaetaceae	Spirochaeta	Unannotated
ASV24076	81.2323	0.0298868	-0.77974	0.552336	Proteobacteria	Gammaproteobacteria	Alteromonadales	Colwelliaceae	Thalassotalea	Unannotated
ASV30436	81.2093	0.0298893	-0.591358	0.745393	Bacteroidetes	Cytophagia	Cytophagales	Flammeovirgaceae	Reichenbachiella	Unannotated
ASV33686	81.2339	0.0299094	-0.80364	0.933986	Bacteroidetes	Cytophagia	Cytophagales	Unannotated	Unannotated	Unannotated
ASV18588	81.3823	0.0299751	-0.780432	0.890929	Bacteroidetes	Flavobacteriia	Flavobacteriales	Flavobacteriaceae	Unannotated	Unannotated
ASV20792	81.4784	0.0300215	-0.684414	0.861042	Proteobacteria	Alphaproteobacteria	Rhodospirillales	Unannotated	Unannotated	Unannotated
ASV14675	81.5992	0.0300771	-0.0979725	1.67924	Verrucomicrobia	Verrucomicrobiae	Verrucomicrobiales	Verrucomicrobiaceae	Unannotated	Unannotated
ASV32720	81.6371	0.0301022	-0.731512	0.83008	Proteobacteria	Gammaproteobacteria	Unannotated	Unannotated	Unannotated	Unannotated
ASV30606	81.8071	0.030176	-0.963972	0.749864	Bacteroidetes	Cytophagia	Cytophagales	Unannotated	Unannotated	Unannotated
ASV21775	82.0173	0.0302647	-0.798818	0.488309	Proteobacteria	Alphaproteobacteria	Unannotated	Unannotated	Unannotated	Unannotated
ASV26435	82.005	0.0302713	-0.691995	0.755918	Proteobacteria	Gammaproteobacteria	Unannotated	Unannotated	Unannotated	Unannotated
ASV26009	82.2414	0.0303698	-1.02603	1.30617	Proteobacteria	Gammaproteobacteria	Alteromonadales	Alteromonadaceae	Haliea	Unannotated
ASV22715	82.3497	0.030421	-0.395572	1.30514	Proteobacteria	Alphaproteobacteria	Rhodobacterales	Rhodobacteraceae	Unannotated	Unannotated
ASV02241	82.4437	0.030467	-1.1844	0.440696	Actinobacteria	Actinobacteria	Acidimicrobiales	Acidimicrobiaceae	Ilumatobacter	Unannotated
ASV25637	82.4211	0.0304699	-0.723199	0.795031	Proteobacteria	Gammaproteobacteria	Unannotated	Unannotated	Unannotated	Unannotated
ASV36212	82.4298	0.0304844	-0.692035	-0.228824	Proteobacteria	Unannotated	Unannotated	Unannotated	Unannotated	Unannotated
ASV23120	82.5326	0.0305337	-0.854686	1.04204	Proteobacteria	Alphaproteobacteria	Rhodobacterales	Rhodobacteraceae	Sulfitobacter	Unannotated
ASV03755	82.6401	0.0305848	-0.777218	0.846543	Acidobacteria	Acidobacteria_Gp17	Gp17	Unannotated	Unannotated	Unannotated
ASV31212	82.6899	0.0306145	-0.861197	0.457155	Proteobacteria	Deltaproteobacteria	Unannotated	Unannotated	Unannotated	Unannotated
ASV23795	82.6594	0.0306146	-0.699179	0.876309	Bacteroidetes	Flavobacteriia	Flavobacteriales	Unannotated	Unannotated	Unannotated
ASV02277	82.7195	0.0306482	-0.828175	0.517081	Actinobacteria	Actinobacteria	Unannotated	Unannotated	Unannotated	Unannotated
ASV28010	82.8734	0.0307166	-0.880085	0.797994	Bacteroidetes	Sphingobacteriia	Sphingobacteriales	Saprospiraceae	Lewinella	Unannotated
ASV32479	82.985	0.0307694	-0.755188	0.776169	Proteobacteria	Gammaproteobacteria	Unannotated	Unannotated	Unannotated	Unannotated
ASV21725	83.0416	0.0308018	-0.809871	0.658504	Proteobacteria	Alphaproteobacteria	Rhizobiales	Rhodobiaceae	Methyloligella	Unannotated
ASV24263	83.149	0.0308531	0.129799	-1.93815	Bacteroidetes	Flavobacteriia	Flavobacteriales	Flavobacteriaceae	Unannotated	Unannotated
ASV27919	83.1571	0.0308675	0.814803	-0.594493	Bacteroidetes	Sphingobacteriia	Sphingobacteriales	Unannotated	Unannotated	Unannotated
ASV24017	83.1814	0.030888	-0.776933	0.828371	Proteobacteria	Gammaproteobacteria	Unannotated	Unannotated	Unannotated	Unannotated
ASV22692	83.1668	0.0308941	1.01644	-0.523997	Proteobacteria	Alphaproteobacteria	Rhodobacterales	Rhodobacteraceae	Unannotated	Unannotated
ASV22623	83.5754	0.0310574	0.820947	-0.6484	Proteobacteria	Alphaproteobacteria	Rhodobacterales	Rhodobacteraceae	Oceanicola	Unannotated
ASV32334	83.7077	0.0311181	-1.08294	0.314627	Proteobacteria	Gammaproteobacteria	Unannotated	Unannotated	Unannotated	Unannotated
ASV12598	83.8358	0.0311773	-0.973265	0.491033	Proteobacteria	Alphaproteobacteria	Rhodobacterales	Rhodobacteraceae	Unannotated	Unannotated
ASV20429	83.8256	0.0311851	-0.670669	1.10973	Proteobacteria	Alphaproteobacteria	Unannotated	Unannotated	Unannotated	Unannotated
ASV31911	83.8507	0.0312061	-0.812457	0.865057	Proteobacteria	Deltaproteobacteria	Bdellovibrionales	Bacteriovoracaceae	Unannotated	Unannotated
ASV05680	83.8471	0.0312164	-0.896428	0.379536	Proteobacteria	Alphaproteobacteria	Unannotated	Unannotated	Unannotated	Unannotated
ASV04021	83.8533	0.0312303	-0.990403	0.652206	Planctomycetes	Planctomycetia	Planctomycetales	Planctomycetaceae	Rhodopirellula	Unannotated
ASV22029	83.8451	0.0312388	-0.961849	0.860946	Proteobacteria	Alphaproteobacteria	Rhizobiales	Rhodobiaceae	Methyloceanibacter	Unannotated
ASV32003	84.2179	0.0313895	-0.182781	1.58	Proteobacteria	Deltaproteobacteria	Bdellovibrionales	Bacteriovoracaceae	Unannotated	Unannotated
ASV23920	84.2662	0.0314192	-0.75617	1.19712	Bacteroidetes	Sphingobacteriia	Sphingobacteriales	Rhodothermaceae	Unannotated	Unannotated
ASV04004	84.3404	0.0314586	-0.947117	0.583583	Planctomycetes	Planctomycetia	Planctomycetales	Planctomycetaceae	Rhodopirellula	Unannotated
ASV31300	84.4315	0.0315043	1.30963	-0.539751	Proteobacteria	Unannotated	Unannotated	Unannotated	Unannotated	Unannotated
ASV11021	84.5933	0.0315764	-0.837618	0.911824	Planctomycetes	Planctomycetia	Planctomycetales	Planctomycetaceae	Unannotated	Unannotated
ASV22598	84.5811	0.0315837	-0.845014	1.0407	Proteobacteria	Alphaproteobacteria	Rhodobacterales	Rhodobacteraceae	Unannotated	Unannotated
ASV18568	84.6297	0.0316136	-0.958466	1.05887	Bacteroidetes	Flavobacteriia	Flavobacteriales	Flavobacteriaceae	Unannotated	Unannotated
ASV18452	84.796	0.0316876	-0.800047	0.569128	Bacteroidetes	Flavobacteriia	Flavobacteriales	Flavobacteriaceae	Aquimarina	Unannotated
ASV30611	84.7705	0.0316899	-1.86529	-0.396425	Bacteroidetes	Cytophagia	Cytophagales	Unannotated	Unannotated	Unannotated
ASV28116	84.9666	0.0317751	0.832178	-0.649324	Bacteroidetes	Sphingobacteriia	Sphingobacteriales	Saprospiraceae	Lewinella	Unannotated
ASV03979	85.4263	0.0319589	-0.754116	1.11593	Planctomycetes	Planctomycetia	Planctomycetales	Planctomycetaceae	Unannotated	Unannotated
ASV32492	85.4123	0.0319657	-0.728246	0.644329	Proteobacteria	Gammaproteobacteria	Unannotated	Unannotated	Unannotated	Unannotated
ASV09339	85.3903	0.0319694	-0.946227	0.762348	Verrucomicrobia	Unannotated	Unannotated	Unannotated	Unannotated	Unannotated
ASV33965	85.6122	0.0320645	-0.981093	0.504271	Proteobacteria	Deltaproteobacteria	Myxococcales	Nannocystaceae	Unannotated	Unannotated
ASV21997	85.5897	0.0320681	-0.996095	-0.373117	Proteobacteria	Alphaproteobacteria	Unannotated	Unannotated	Unannotated	Unannotated
ASV36272	85.7667	0.0321465	-0.70946	1.02845	Proteobacteria	Deltaproteobacteria	Desulfobacterales	Desulfobacteraceae	Desulfosarcina	Unannotated
ASV24463	85.7389	0.0321481	-1.01066	0.697099	Proteobacteria	Deltaproteobacteria	Myxococcales	Unannotated	Unannotated	Unannotated
ASV31988	86.2588	0.0323551	1.41033	-0.432464	Proteobacteria	Deltaproteobacteria	Bdellovibrionales	Bacteriovoracaceae	Halobacteriovorax	Unannotated
ASV25503	86.3599	0.0324052	-0.801328	0.646397	Proteobacteria	Gammaproteobacteria	Unannotated	Unannotated	Unannotated	Unannotated
ASV23229	86.3808	0.0324252	1.09791	-1.07078	Proteobacteria	Alphaproteobacteria	Rhodobacterales	Rhodobacteraceae	Unannotated	Unannotated
ASV22410	86.466	0.0324694	-0.693765	0.512462	Proteobacteria	Alphaproteobacteria	Rhodospirillales	Rhodospirillaceae	Unannotated	Unannotated
ASV25319	86.4681	0.0324824	-0.693824	0.869758	Proteobacteria	Gammaproteobacteria	Unannotated	Unannotated	Unannotated	Unannotated
ASV14882	86.4681	0.0324946	-0.741271	0.584603	Verrucomicrobia	Verrucomicrobiae	Verrucomicrobiales	Rubritaleaceae	Rubritalea	Unannotated
ASV33721	86.5295	0.0325299	-0.667502	0.887302	Bacteroidetes	Cytophagia	Cytophagales	Unannotated	Unannotated	Unannotated
ASV12845	86.4981	0.0325303	1.01602	-0.610502	Proteobacteria	Alphaproteobacteria	Rhizobiales	Unannotated	Unannotated	Unannotated
ASV25128	86.4729	0.0325331	-0.736556	0.570492	Proteobacteria	Gammaproteobacteria	Unannotated	Unannotated	Unannotated	Unannotated
ASV22814	86.5909	0.0325897	0.876176	-0.584031	Proteobacteria	Alphaproteobacteria	Rhodobacterales	Rhodobacteraceae	Unannotated	Unannotated
ASV12431	86.5869	0.0326005	-0.759519	-0.202179	Proteobacteria	Alphaproteobacteria	Rhodobacterales	Rhodobacteraceae	Unannotated	Unannotated
ASV36267	86.6324	0.0326299	-0.709467	1.06822	Proteobacteria	Deltaproteobacteria	Desulfobacterales	Desulfobacteraceae	Desulfosarcina	Unannotated
ASV10811	86.8374	0.0327194	-0.920001	0.0317614	Proteobacteria	Alphaproteobacteria	Parvularculales	Parvularculaceae	Parvularcula	Unannotated
ASV14738	86.8751	0.032746	1.64529	-0.425561	Verrucomicrobia	Verrucomicrobiae	Verrucomicrobiales	Unannotated	Unannotated	Unannotated
ASV05671	86.8577	0.0327518	-0.612786	0.788274	Proteobacteria	Alphaproteobacteria	Unannotated	Unannotated	Unannotated	Unannotated
ASV25925	87.1004	0.0328557	-0.723326	0.806865	Proteobacteria	Gammaproteobacteria	Unannotated	Unannotated	Unannotated	Unannotated
ASV29737	87.1291	0.0328789	-0.749188	0.928343	Proteobacteria	Unannotated	Unannotated	Unannotated	Unannotated	Unannotated
ASV22103	87.1506	0.0328994	-0.521851	0.733678	Proteobacteria	Alphaproteobacteria	Rhodospirillales	Unannotated	Unannotated	Unannotated
ASV02260	87.1969	0.0329294	-0.780511	0.294657	Actinobacteria	Actinobacteria	Unannotated	Unannotated	Unannotated	Unannotated
ASV40270	87.1824	0.0329363	-0.631645	0.542313	Proteobacteria	Gammaproteobacteria	Unannotated	Unannotated	Unannotated	Unannotated
ASV31786	87.2185	0.0329624	-0.837676	0.629183	Proteobacteria	Deltaproteobacteria	Bdellovibrionales	Bacteriovoracaceae	Peredibacter	Unannotated
ASV23679	87.1892	0.0329638	-0.745204	0.49037	Bacteroidetes	Unannotated	Unannotated	Unannotated	Unannotated	Unannotated
ASV26321	87.3879	0.0330514	-0.749173	0.825912	Proteobacteria	Gammaproteobacteria	Unannotated	Unannotated	Unannotated	Unannotated
ASV13339	87.8856	0.0332522	0.736268	-0.608827	Proteobacteria	Alphaproteobacteria	Unannotated	Unannotated	Unannotated	Unannotated
ASV25199	87.8933	0.0332677	-0.945926	0.458483	Proteobacteria	Gammaproteobacteria	Unannotated	Unannotated	Unannotated	Unannotated
ASV11183	87.9143	0.0332883	0.968072	-0.531551	Proteobacteria	Alphaproteobacteria	SAR11	Candidatus_Pelagibacter	Unannotated	Unannotated
ASV07096	87.9444	0.0333123	-0.897809	0.387232	Proteobacteria	Gammaproteobacteria	Unannotated	Unannotated	Unannotated	Unannotated
ASV05501	87.938	0.0333225	-0.779749	0.598893	Bacteroidetes	Unannotated	Unannotated	Unannotated	Unannotated	Unannotated
ASV14544	87.9331	0.0333333	-0.757811	0.901343	Verrucomicrobia	Verrucomicrobiae	Verrucomicrobiales	Verrucomicrobiaceae	Unannotated	Unannotated
ASV29474	87.9007	0.0333336	-0.652238	0.770771	Bacteroidetes	Unannotated	Unannotated	Unannotated	Unannotated	Unannotated
ASV32971	88.0547	0.0334047	-0.965529	0.449876	Proteobacteria	Gammaproteobacteria	Unannotated	Unannotated	Unannotated	Unannotated
ASV21917	88.1795	0.0334647	-0.574107	0.925626	Proteobacteria	Alphaproteobacteria	Unannotated	Unannotated	Unannotated	Unannotated
ASV25321	88.2934	0.0335207	-1.16146	-0.102706	Proteobacteria	Gammaproteobacteria	Unannotated	Unannotated	Unannotated	Unannotated
ASV26419	88.3143	0.0335413	-0.732772	1.19779	Proteobacteria	Gammaproteobacteria	Gammaproteobacteria_incertae_sedis	Unannotated	Unannotated	Unannotated
ASV02033	88.722	0.033709	-0.871479	1.01703	Proteobacteria	Deltaproteobacteria	Desulfobacterales	Desulfobacteraceae	Unannotated	Unannotated
ASV01669	88.7612	0.0337367	-0.889271	0.785335	Planctomycetes	Planctomycetia	Planctomycetales	Planctomycetaceae	Pirellula	Unannotated
ASV28113	88.8047	0.033766	-0.973278	0.777097	Bacteroidetes	Sphingobacteriia	Sphingobacteriales	Saprospiraceae	Lewinella	persicus
ASV05727	88.838	0.0337916	-0.934965	0.389823	Proteobacteria	Alphaproteobacteria	Unannotated	Unannotated	Unannotated	Unannotated
ASV23029	89.1701	0.0339308	1.00451	-0.287325	Proteobacteria	Alphaproteobacteria	Rhodobacterales	Rhodobacteraceae	Unannotated	Unannotated
ASV25787	89.1515	0.0339366	1.38165	-0.574954	Proteobacteria	Gammaproteobacteria	Chromatiales	Unannotated	Unannotated	Unannotated
ASV25748	89.2359	0.0339817	-0.814767	1.145	Proteobacteria	Gammaproteobacteria	Oceanospirillales	Unannotated	Unannotated	Unannotated
ASV19716	89.4296	0.0340684	-0.837454	0.76355	Proteobacteria	Gammaproteobacteria	Vibrionales	Vibrionaceae	Unannotated	Unannotated
ASV30908	89.453	0.0340903	-0.789253	0.501062	Bacteroidetes	Cytophagia	Cytophagales	Flammeovirgaceae	Unannotated	Unannotated
ASV19738	89.6514	0.034179	-0.883222	0.855236	Proteobacteria	Gammaproteobacteria	Unannotated	Unannotated	Unannotated	Unannotated
ASV33554	89.6379	0.0341868	-0.866695	0.674089	Bacteroidetes	Unannotated	Unannotated	Unannotated	Unannotated	Unannotated
ASV30777	89.8115	0.0342661	1.1801	-0.936874	Bacteroidetes	Cytophagia	Cytophagales	Flammeovirgaceae	Unannotated	Unannotated
ASV22095	89.8645	0.0342994	0.427067	-1.11925	Proteobacteria	Alphaproteobacteria	Rhodobacterales	Rhodobacteraceae	Unannotated	Unannotated
ASV02248	89.8813	0.034319	0.867882	-0.601808	Actinobacteria	Actinobacteria	Acidimicrobiales	Acidimicrobiaceae	Ilumatobacter	Unannotated
ASV13839	90.5145	0.0345739	-0.539032	0.63769	Proteobacteria	Alphaproteobacteria	Unannotated	Unannotated	Unannotated	Unannotated
ASV30563	90.5711	0.0346087	-0.810097	0.580612	Bacteroidetes	Cytophagia	Cytophagales	Flammeovirgaceae	Unannotated	Unannotated
ASV10826	90.6499	0.0346521	-0.855212	0.690665	Proteobacteria	Alphaproteobacteria	Parvularculales	Parvularculaceae	Parvularcula	Unannotated
ASV25141	90.7023	0.0346854	-0.727428	0.999304	Proteobacteria	Gammaproteobacteria	Unannotated	Unannotated	Unannotated	Unannotated
ASV37556	90.8395	0.0347512	-0.811882	0.433864	Actinobacteria	Actinobacteria	Acidimicrobiales	Unannotated	Unannotated	Unannotated
ASV13081	91.0488	0.0348446	-0.876197	0.779515	Proteobacteria	Alphaproteobacteria	Unannotated	Unannotated	Unannotated	Unannotated
ASV37827	91.1114	0.0348819	-0.731026	0.447142	Firmicutes	Clostridia	Clostridiales	Peptostreptococcaceae	Romboutsia	sedimentorum
ASV02370	91.1574	0.0349128	-0.804461	0.798291	Actinobacteria	Actinobacteria	Acidimicrobiales	Unannotated	Unannotated	Unannotated
ASV32922	91.3004	0.034981	-0.296613	1.34239	Proteobacteria	Gammaproteobacteria	Alteromonadales	Alteromonadaceae	Haliea	Unannotated
ASV22063	91.2944	0.0349921	-0.527094	0.922537	Proteobacteria	Alphaproteobacteria	Unannotated	Unannotated	Unannotated	Unannotated
ASV18928	91.3001	0.0350077	-1.03145	0.215836	Bacteroidetes	Unannotated	Unannotated	Unannotated	Unannotated	Unannotated
ASV28464	91.359	0.0350437	-0.673748	0.620638	Bacteroidetes	Unannotated	Unannotated	Unannotated	Unannotated	Unannotated
ASV24015	91.4503	0.0350922	-0.743236	0.565949	Proteobacteria	Gammaproteobacteria	Unannotated	Unannotated	Unannotated	Unannotated
ASV27708	91.4218	0.0350947	-0.912705	0.597538	Bacteroidetes	Sphingobacteriia	Sphingobacteriales	Saprospiraceae	Unannotated	Unannotated
ASV12578	91.3969	0.0350986	0.997429	-0.690947	Proteobacteria	Alphaproteobacteria	Unannotated	Unannotated	Unannotated	Unannotated
ASV19715	91.4578	0.0351355	-1.0415	0.754785	Proteobacteria	Gammaproteobacteria	Vibrionales	Vibrionaceae	Unannotated	Unannotated
ASV02235	91.4473	0.035145	-0.937386	0.126907	Actinobacteria	Actinobacteria	Acidimicrobiales	Acidimicrobiaceae	Ilumatobacter	Unannotated
ASV20878	91.4255	0.0351502	-0.772373	0.571149	Proteobacteria	Alphaproteobacteria	Unannotated	Unannotated	Unannotated	Unannotated
ASV21883	92.1009	0.0354234	-1.01715	-0.234455	Proteobacteria	Alphaproteobacteria	Rhodobacterales	Rhodobacteraceae	Unannotated	Unannotated
ASV30911	92.0939	0.0354344	1.10863	-0.490914	Bacteroidetes	Cytophagia	Cytophagales	Flammeovirgaceae	Fulvivirga	Unannotated
ASV29517	92.2324	0.0355013	-0.789783	0.627938	Bacteroidetes	Unannotated	Unannotated	Unannotated	Unannotated	Unannotated
ASV14970	92.6455	0.035674	-0.861184	0.657303	Verrucomicrobia	Unannotated	Unannotated	Unannotated	Unannotated	Unannotated
ASV20110	92.6201	0.035678	-0.485876	0.830293	Proteobacteria	Gammaproteobacteria	Unannotated	Unannotated	Unannotated	Unannotated
ASV25646	92.6055	0.0356861	-1.74916	-0.269268	Proteobacteria	Gammaproteobacteria	Unannotated	Unannotated	Unannotated	Unannotated
ASV28925	92.575	0.0356881	-0.841232	-0.120162	Bacteroidetes	Unannotated	Unannotated	Unannotated	Unannotated	Unannotated
ASV25792	92.5817	0.0357045	-0.969422	0.545145	Proteobacteria	Gammaproteobacteria	Unannotated	Unannotated	Unannotated	Unannotated
ASV02283	92.5815	0.0357182	-0.703755	0.974975	Actinobacteria	Actinobacteria	Unannotated	Unannotated	Unannotated	Unannotated
ASV22605	92.5508	0.0357201	0.453557	-0.706735	Proteobacteria	Alphaproteobacteria	Rhodobacterales	Rhodobacteraceae	Unannotated	Unannotated
ASV31885	92.7125	0.0357963	-0.74317	1.04209	Proteobacteria	Deltaproteobacteria	Bdellovibrionales	Bacteriovoracaceae	Peredibacter	Unannotated
ASV40172	93.3852	0.03607	-0.830669	1.15147	Proteobacteria	Gammaproteobacteria	Pseudomonadales	Pseudomonadales_incertae_sedis	Dasania	Unannotated
ASV05590	93.5616	0.0361521	-0.565704	1.22237	Proteobacteria	Deltaproteobacteria	Syntrophobacterales	Syntrophaceae	Desulfomonile	Unannotated
ASV19119	93.6951	0.0362177	-0.757647	0.212929	Bacteroidetes	Flavobacteriia	Flavobacteriales	Flavobacteriaceae	Unannotated	Unannotated
ASV23934	93.7138	0.0362389	-0.730916	0.80352	Bacteroidetes	Unannotated	Unannotated	Unannotated	Unannotated	Unannotated
ASV29882	93.7573	0.0362697	-0.736278	0.987321	Proteobacteria	Unannotated	Unannotated	Unannotated	Unannotated	Unannotated
ASV26659	93.8	0.0363003	-0.718175	0.344665	Proteobacteria	Gammaproteobacteria	Unannotated	Unannotated	Unannotated	Unannotated
ASV21966	93.7868	0.0363093	-0.831295	0.506021	Proteobacteria	Alphaproteobacteria	Unannotated	Unannotated	Unannotated	Unannotated
ASV21032	93.9645	0.0363921	-0.772449	0.611019	Proteobacteria	Alphaproteobacteria	Rhodospirillales	Rhodospirillaceae	Unannotated	Unannotated
ASV22898	94.0408	0.0364358	0.646452	-0.573698	Proteobacteria	Alphaproteobacteria	Rhodobacterales	Rhodobacteraceae	Jannaschia	cystaugens
ASV12447	94.1277	0.0364836	-0.717591	0.0511686	Proteobacteria	Alphaproteobacteria	Rhizobiales	Unannotated	Unannotated	Unannotated
ASV28190	94.2113	0.0365302	-0.994	0.398049	Bacteroidetes	Sphingobacteriia	Sphingobacteriales	Saprospiraceae	Lewinella	Unannotated
ASV22191	94.2929	0.036576	0.0998209	-1.47996	Proteobacteria	Alphaproteobacteria	Rhodobacterales	Rhodobacteraceae	Unannotated	Unannotated
ASV32193	94.3863	0.0366264	-0.77654	0.713772	Proteobacteria	Deltaproteobacteria	Myxococcales	Unannotated	Unannotated	Unannotated
ASV25657	94.776	0.0367919	-0.753834	0.498052	Proteobacteria	Gammaproteobacteria	Chromatiales	Granulosicoccaceae	Granulosicoccus	Unannotated
ASV23495	94.7562	0.0367985	-0.7477	0.969546	Bacteroidetes	Flavobacteriia	Flavobacteriales	Cryomorphaceae	Crocinitomix	Unannotated
ASV30564	94.8854	0.036863	-0.677019	1.3845	Bacteroidetes	Cytophagia	Cytophagales	Flammeovirgaceae	Unannotated	Unannotated
ASV07001	95.4719	0.0371053	-0.709104	0.495229	Verrucomicrobia	Opitutae	Puniceicoccales	Puniceicoccaceae	Pelagicoccus	Unannotated
ASV05956	95.5729	0.037159	-0.934292	0.325589	Proteobacteria	Unannotated	Unannotated	Unannotated	Unannotated	Unannotated
ASV12418	95.5371	0.0371595	-0.987752	0.367613	Proteobacteria	Alphaproteobacteria	Unannotated	Unannotated	Unannotated	Unannotated
ASV15032	95.7906	0.0372726	-0.787553	0.539125	Verrucomicrobia	Verrucomicrobiae	Verrucomicrobiales	Verrucomicrobiaceae	Unannotated	Unannotated
ASV33061	95.7687	0.0372786	-0.856911	0.445298	Proteobacteria	Gammaproteobacteria	Unannotated	Unannotated	Unannotated	Unannotated
ASV34102	95.9503	0.0373638	-0.803757	0.664712	Proteobacteria	Alphaproteobacteria	Unannotated	Unannotated	Unannotated	Unannotated
ASV30250	95.9623	0.0373831	-0.867127	0.29686	Bacteroidetes	Unannotated	Unannotated	Unannotated	Unannotated	Unannotated
ASV23669	96.3215	0.0375376	-0.821968	0.685725	Bacteroidetes	Unannotated	Unannotated	Unannotated	Unannotated	Unannotated
ASV23804	96.3662	0.0375697	-0.712045	0.900696	Bacteroidetes	Flavobacteriia	Flavobacteriales	Unannotated	Unannotated	Unannotated
ASV35712	96.428	0.0376084	1.35238	-0.456552	Proteobacteria	Unannotated	Unannotated	Unannotated	Unannotated	Unannotated
ASV24083	96.5284	0.0376623	-1.07748	0.490793	Bacteroidetes	Flavobacteriia	Flavobacteriales	Flavobacteriaceae	Unannotated	Unannotated
ASV28797	96.5357	0.0376798	-0.822838	0.564202	Bacteroidetes	Sphingobacteriia	Sphingobacteriales	Unannotated	Unannotated	Unannotated
ASV26387	96.5066	0.0376832	-0.943709	0.153086	Proteobacteria	Gammaproteobacteria	Unannotated	Unannotated	Unannotated	Unannotated
ASV20972	96.4712	0.0376841	-0.930694	0.759553	Proteobacteria	Alphaproteobacteria	Rhodospirillales	Rhodospirillaceae	Pelagibius	Unannotated
ASV19330	96.4732	0.0376996	0.769327	-0.899558	Bacteroidetes	Flavobacteriia	Flavobacteriales	Flavobacteriaceae	Unannotated	Unannotated
ASV20957	96.5883	0.0377593	-1.00638	0.208383	Proteobacteria	Alphaproteobacteria	Rhodospirillales	Rhodospirillaceae	Unannotated	Unannotated
ASV26417	96.7105	0.0378219	0.836073	-0.536745	Proteobacteria	Gammaproteobacteria	Unannotated	Unannotated	Unannotated	Unannotated
ASV13249	97.1854	0.0380225	-0.950522	0.348917	Proteobacteria	Alphaproteobacteria	Unannotated	Unannotated	Unannotated	Unannotated
ASV24005	97.2326	0.0380558	-0.583811	1.48124	Proteobacteria	Gammaproteobacteria	Alteromonadales	Alteromonadaceae	Unannotated	Unannotated
ASV40266	97.1947	0.0380559	-0.678511	0.663129	Proteobacteria	Gammaproteobacteria	Unannotated	Unannotated	Unannotated	Unannotated
ASV05381	97.8261	0.0383181	-0.702659	0.864093	Bacteroidetes	Unannotated	Unannotated	Unannotated	Unannotated	Unannotated
ASV14849	98.0743	0.0384304	-0.868536	0.807096	Verrucomicrobia	Verrucomicrobiae	Verrucomicrobiales	Unannotated	Unannotated	Unannotated
ASV20355	98.2021	0.0384955	-0.812697	0.134488	Proteobacteria	Unannotated	Unannotated	Unannotated	Unannotated	Unannotated
ASV30478	98.2481	0.0385287	1.75705	-0.42614	Bacteroidetes	Unannotated	Unannotated	Unannotated	Unannotated	Unannotated
ASV21157	98.2695	0.0385522	-0.749056	0.618997	Acidobacteria	Acidobacteria_Gp22	Gp22	Unannotated	Unannotated	Unannotated
ASV12126	98.4861	0.0386523	0.74895	-0.459636	Proteobacteria	Alphaproteobacteria	Rhodospirillales	Rhodospirillaceae	Unannotated	Unannotated
ASV33506	98.476	0.0386635	-0.700188	0.800022	Bacteroidetes	Sphingobacteriia	Sphingobacteriales	Saprospiraceae	Unannotated	Unannotated
ASV02242	98.6634	0.0387523	-0.909377	0.989675	Actinobacteria	Actinobacteria	Acidimicrobiales	Acidimicrobiaceae	Ilumatobacter	Unannotated
ASV27445	98.6949	0.0387799	-0.682461	0.540117	Bacteroidetes	Unannotated	Unannotated	Unannotated	Unannotated	Unannotated
ASV32038	98.8072	0.0388393	-0.804243	0.948123	Proteobacteria	Deltaproteobacteria	Bdellovibrionales	Bacteriovoracaceae	Unannotated	Unannotated
ASV26800	98.8864	0.0388857	-0.836204	0.465723	Proteobacteria	Gammaproteobacteria	Unannotated	Unannotated	Unannotated	Unannotated
ASV20933	98.9053	0.0389084	-0.887392	0.544795	Proteobacteria	Alphaproteobacteria	Rhodospirillales	Rhodospirillaceae	Unannotated	Unannotated
ASV28645	98.9217	0.0389302	-0.824923	0.892692	Bacteroidetes	Sphingobacteriia	Sphingobacteriales	Unannotated	Unannotated	Unannotated
ASV16820	99.1154	0.0390218	-0.858211	0.399474	Proteobacteria	Gammaproteobacteria	Alteromonadales	Shewanellaceae	Shewanella	Unannotated
ASV18779	99.2689	0.0390976	-0.728518	-0.12724	Bacteroidetes	Unannotated	Unannotated	Unannotated	Unannotated	Unannotated
ASV23660	99.2868	0.0391201	-0.719393	0.850819	Bacteroidetes	Bacteroidia	Bacteroidales	Unannotated	Unannotated	Unannotated
ASV32112	99.3145	0.0391464	0.644638	-1.27712	Proteobacteria	Gammaproteobacteria	Oceanospirillales	Unannotated	Unannotated	Unannotated
ASV23927	99.3194	0.0391638	-0.790277	0.561248	Bacteroidetes	Unannotated	Unannotated	Unannotated	Unannotated	Unannotated
ASV22835	99.3388	0.0391869	-0.992408	0.0714889	Proteobacteria	Alphaproteobacteria	Rhodobacterales	Rhodobacteraceae	Unannotated	Unannotated
ASV25228	99.4741	0.0392558	-0.752527	-0.119496	Proteobacteria	Gammaproteobacteria	Alteromonadales	Alteromonadaceae	Unannotated	Unannotated
ASV22336	99.5889	0.0393166	-1.14182	-0.189286	Proteobacteria	Alphaproteobacteria	Unannotated	Unannotated	Unannotated	Unannotated
ASV33102	99.8361	0.0394297	-1.04661	-0.230711	Proteobacteria	Gammaproteobacteria	Gammaproteobacteria_incertae_sedis	Halioglobus	Unannotated	Unannotated
ASV27452	100.264	0.0396143	-0.639235	0.715188	Bacteroidetes	Unannotated	Unannotated	Unannotated	Unannotated	Unannotated
ASV26310	100.322	0.0396531	-1.05728	0.0808381	Proteobacteria	Gammaproteobacteria	Alteromonadales	Alteromonadaceae	Haliea	Unannotated
ASV28531	100.376	0.03969	-0.759119	0.393508	Bacteroidetes	Sphingobacteriia	Sphingobacteriales	Saprospiraceae	Unannotated	Unannotated
ASV28034	100.549	0.0397741	-0.625343	1.14085	Bacteroidetes	Sphingobacteriia	Sphingobacteriales	Saprospiraceae	Unannotated	Unannotated
ASV25605	100.595	0.0398081	-0.73226	0.816588	Proteobacteria	Gammaproteobacteria	Unannotated	Unannotated	Unannotated	Unannotated
ASV14203	100.565	0.0398119	-0.570679	1.38309	Proteobacteria	Alphaproteobacteria	Kiloniellales	Kiloniellaceae	Kiloniella	spongiae
ASV23019	100.641	0.0398578	-0.952872	-0.215827	Proteobacteria	Alphaproteobacteria	Rhodobacterales	Rhodobacteraceae	Unannotated	Unannotated
ASV12042	100.751	0.0399173	1.261	-0.655495	Proteobacteria	Alphaproteobacteria	Unannotated	Unannotated	Unannotated	Unannotated
ASV30700	100.725	0.0399227	-0.790421	0.625748	Bacteroidetes	Cytophagia	Cytophagales	Flammeovirgaceae	Marinoscillum	Unannotated
ASV26935	100.781	0.0399608	-0.565678	0.802045	Proteobacteria	Gammaproteobacteria	Unannotated	Unannotated	Unannotated	Unannotated
ASV12891	100.888	0.040019	-1.20046	0.454021	Proteobacteria	Alphaproteobacteria	Rhizobiales	Rhizobiales_incertae_sedis	Bauldia	Unannotated
ASV33546	100.982	0.0400723	-0.85168	0.618281	Bacteroidetes	Sphingobacteriia	Sphingobacteriales	Saprospiraceae	Unannotated	Unannotated
ASV26058	101.032	0.040108	-0.933737	0.838212	Proteobacteria	Gammaproteobacteria	Gammaproteobacteria_incertae_sedis	Halioglobus	Unannotated	Unannotated
ASV25600	101.137	0.0401657	-0.736418	0.900885	Proteobacteria	Gammaproteobacteria	Unannotated	Unannotated	Unannotated	Unannotated
ASV28472	101.413	0.0402914	-0.841862	1.48323	Bacteroidetes	Unannotated	Unannotated	Unannotated	Unannotated	Unannotated
ASV39550	101.404	0.0403037	-0.471715	2.21901	Firmicutes	Clostridia	Clostridiales	Unannotated	Unannotated	Unannotated
ASV24410	101.713	0.0404424	-0.753564	0.952584	Proteobacteria	Deltaproteobacteria	Myxococcales	Unannotated	Unannotated	Unannotated
ASV32785	101.843	0.0405103	-0.740543	0.810489	Proteobacteria	Gammaproteobacteria	Oceanospirillales	Hahellaceae	Hahella	Unannotated
ASV05697	101.856	0.0405317	-1.59068	0.18107	Proteobacteria	Alphaproteobacteria	Unannotated	Unannotated	Unannotated	Unannotated
ASV27739	101.911	0.0405698	-0.405233	1.3786	Bacteroidetes	Sphingobacteriia	Sphingobacteriales	Saprospiraceae	Portibacter	Unannotated
ASV11052	101.949	0.040601	-0.936663	0.353324	Planctomycetes	Planctomycetia	Planctomycetales	Planctomycetaceae	Unannotated	Unannotated
ASV21688	101.912	0.0406024	-0.828094	0.810844	Proteobacteria	Alphaproteobacteria	Unannotated	Unannotated	Unannotated	Unannotated
ASV23222	102.112	0.0406981	0.424924	-1.12442	Proteobacteria	Alphaproteobacteria	Rhodobacterales	Rhodobacteraceae	Unannotated	Unannotated
ASV22436	102.186	0.040744	-0.540673	1.18425	Proteobacteria	Alphaproteobacteria	Unannotated	Unannotated	Unannotated	Unannotated
ASV12475	102.273	0.0407951	-0.935185	0.727329	Proteobacteria	Alphaproteobacteria	Rhizobiales	Cohaesibacteraceae	Cohaesibacter	marisflavi
ASV13512	102.326	0.0408325	0.411551	-0.981268	Proteobacteria	Deltaproteobacteria	Bdellovibrionales	Bacteriovoracaceae	Halobacteriovorax	Unannotated
ASV02261	102.32	0.0408463	-0.893119	0.775169	Actinobacteria	Actinobacteria	Unannotated	Unannotated	Unannotated	Unannotated
ASV11527	102.331	0.040867	-0.525163	1.23284	Proteobacteria	Alphaproteobacteria	Rhodobacterales	Rhodobacteraceae	Unannotated	Unannotated
ASV22286	102.393	0.0409079	-0.797316	0.554164	Proteobacteria	Alphaproteobacteria	Caulobacterales	Hyphomonadaceae	Unannotated	Unannotated
ASV25746	102.354	0.040909	-0.752146	0.887285	Proteobacteria	Gammaproteobacteria	Unannotated	Unannotated	Unannotated	Unannotated
ASV22562	102.664	0.041049	-0.973968	-0.272672	Proteobacteria	Alphaproteobacteria	Rhodobacterales	Rhodobacteraceae	Unannotated	Unannotated
ASV05371	102.895	0.0411578	-0.957075	0.59428	Bacteroidetes	Unannotated	Unannotated	Unannotated	Unannotated	Unannotated
ASV02502	103.22	0.0413046	1.16658	-0.633109	Spirochaetes	Spirochaetia	Spirochaetales	Spirochaetaceae	Spirochaeta	Unannotated
ASV23665	103.422	0.041402	-0.458067	1.08685	Bacteroidetes	Unannotated	Unannotated	Unannotated	Unannotated	Unannotated
ASV32931	103.447	0.0414286	-1.2541	0.794378	Proteobacteria	Gammaproteobacteria	Alteromonadales	Alteromonadaceae	Haliea	Unannotated
ASV21949	103.427	0.041437	-0.989775	0.0909136	Proteobacteria	Alphaproteobacteria	Unannotated	Unannotated	Unannotated	Unannotated
ASV16819	103.807	0.0416059	-1.09975	0.463183	Proteobacteria	Gammaproteobacteria	Unannotated	Unannotated	Unannotated	Unannotated
ASV30255	104.1	0.0417402	-0.74405	0.823331	Bacteroidetes	Unannotated	Unannotated	Unannotated	Unannotated	Unannotated
ASV03501	104.071	0.0417455	-0.803504	0.7259	Proteobacteria	Deltaproteobacteria	Myxococcales	Unannotated	Unannotated	Unannotated
ASV25801	104.162	0.0417987	-1.0937	0.0513375	Proteobacteria	Gammaproteobacteria	Unannotated	Unannotated	Unannotated	Unannotated
ASV39337	104.121	0.0417991	-0.758741	0.832455	Chloroflexi	Caldilineae	Caldilineales	Caldilineaceae	Litorilinea	Unannotated
ASV22441	104.104	0.0418087	-0.693193	0.640684	Proteobacteria	Alphaproteobacteria	Unannotated	Unannotated	Unannotated	Unannotated
ASV30084	104.208	0.0418676	1.00286	-0.50995	Bacteroidetes	Sphingobacteriia	Sphingobacteriales	Chitinophagaceae	Balneola	Unannotated
ASV11170	104.185	0.041875	-0.642884	1.18815	Proteobacteria	Alphaproteobacteria	Rhizobiales	Methylocystaceae	Terasakiella	Unannotated
ASV19827	104.277	0.0419289	1.14907	-0.208838	Proteobacteria	Alphaproteobacteria	Unannotated	Unannotated	Unannotated	Unannotated
ASV31968	104.261	0.0419393	-0.746673	0.875327	Proteobacteria	Deltaproteobacteria	Unannotated	Unannotated	Unannotated	Unannotated
ASV10847	104.525	0.0420625	-0.0538887	-1.30839	Proteobacteria	Alphaproteobacteria	Parvularculales	Parvularculaceae	Parvularcula	Unannotated
ASV28682	104.503	0.0420706	-0.723821	0.638157	Bacteroidetes	Flavobacteriia	Flavobacteriales	Unannotated	Unannotated	Unannotated
ASV19271	104.696	0.0421653	-0.777419	0.670782	Bacteroidetes	Unannotated	Unannotated	Unannotated	Unannotated	Unannotated
ASV26468	104.693	0.0421808	-0.968927	0.548792	Proteobacteria	Gammaproteobacteria	Arenicellales	Arenicellaceae	Arenicella	Unannotated
ASV27683	104.764	0.0422264	-0.689574	0.421252	Bacteroidetes	Sphingobacteriia	Sphingobacteriales	Unannotated	Unannotated	Unannotated
ASV08876	105.101	0.0423794	-0.808411	0.751918	Proteobacteria	Gammaproteobacteria	Chromatiales	Unannotated	Unannotated	Unannotated
ASV02431	105.298	0.0424759	-0.789853	-0.0534204	Actinobacteria	Actinobacteria	Unannotated	Unannotated	Unannotated	Unannotated
ASV25442	105.28	0.042486	-0.838212	0.835783	Proteobacteria	Gammaproteobacteria	Unannotated	Unannotated	Unannotated	Unannotated
ASV32685	105.403	0.0425529	-0.71928	0.857261	Proteobacteria	Gammaproteobacteria	Unannotated	Unannotated	Unannotated	Unannotated
ASV23184	105.395	0.0425668	-0.611831	0.546148	Proteobacteria	Alphaproteobacteria	Rhodobacterales	Rhodobacteraceae	Unannotated	Unannotated
ASV30361	105.361	0.0425701	-1.11818	0.782185	Bacteroidetes	Cytophagia	Cytophagales	Unannotated	Unannotated	Unannotated
ASV05725	105.474	0.042633	-1.04246	0.136748	Proteobacteria	Alphaproteobacteria	Unannotated	Unannotated	Unannotated	Unannotated
ASV12841	105.61	0.0427053	1.82919	-0.335442	Proteobacteria	Alphaproteobacteria	Rhizobiales	Phyllobacteriaceae	Aminobacter	Unannotated
ASV08600	105.689	0.0427543	-0.65737	0.168685	Proteobacteria	Deltaproteobacteria	Myxococcales	Unannotated	Unannotated	Unannotated
ASV20058	106.076	0.0429282	0.71759	-0.612324	Proteobacteria	Alphaproteobacteria	Unannotated	Unannotated	Unannotated	Unannotated
ASV18726	106.16	0.0429797	-0.739571	0.813402	Bacteroidetes	Unannotated	Unannotated	Unannotated	Unannotated	Unannotated
ASV10765	106.183	0.0430066	0.774656	-0.537105	Proteobacteria	Alphaproteobacteria	Parvularculales	Parvularculaceae	Unannotated	Unannotated
ASV31333	106.386	0.0431063	-0.945695	0.404772	Proteobacteria	Deltaproteobacteria	Unannotated	Unannotated	Unannotated	Unannotated
ASV21156	106.582	0.0432029	-0.741249	0.948055	Acidobacteria	Acidobacteria_Gp22	Gp22	Unannotated	Unannotated	Unannotated
ASV22804	106.61	0.0432319	-0.23251	-1.84205	Proteobacteria	Alphaproteobacteria	Rhodobacterales	Rhodobacteraceae	Unannotated	Unannotated
ASV26653	106.602	0.0432462	-1.04387	0.512565	Proteobacteria	Gammaproteobacteria	Unannotated	Unannotated	Unannotated	Unannotated
ASV05923	106.603	0.0432643	-0.846441	0.609601	Bacteroidetes	Unannotated	Unannotated	Unannotated	Unannotated	Unannotated
ASV12885	106.561	0.0432649	-0.703447	0.960085	Proteobacteria	Alphaproteobacteria	Rhizobiales	Unannotated	Unannotated	Unannotated
ASV39673	106.532	0.0432706	0.164938	-1.86714	Fusobacteria	Fusobacteriia	Fusobacteriales	Fusobacteriaceae	Unannotated	Unannotated
ASV03481	106.801	0.0433974	-0.794601	0.556013	Proteobacteria	Deltaproteobacteria	Myxococcales	Unannotated	Unannotated	Unannotated
ASV33099	106.808	0.0434177	-0.871377	0.562633	Proteobacteria	Gammaproteobacteria	Unannotated	Unannotated	Unannotated	Unannotated
ASV24026	106.849	0.0434523	-0.769436	0.650918	Proteobacteria	Gammaproteobacteria	Unannotated	Unannotated	Unannotated	Unannotated
ASV31754	106.932	0.0435036	-0.855582	0.74828	Proteobacteria	Deltaproteobacteria	Myxococcales	Unannotated	Unannotated	Unannotated
ASV03941	106.962	0.0435336	-0.718565	0.915189	Planctomycetes	Planctomycetia	Planctomycetales	Planctomycetaceae	Unannotated	Unannotated
ASV33470	106.919	0.0435336	-0.724525	0.909229	Deinococcus-Thermus	Deinococci	Deinococcales	Trueperaceae	Truepera	Unannotated
ASV26597	106.988	0.0435796	-0.879776	1.17694	Proteobacteria	Gammaproteobacteria	Arenicellales	Arenicellaceae	Arenicella	Unannotated
ASV24091	107.001	0.0436026	-0.889931	0.761314	Bacteroidetes	Flavobacteriia	Flavobacteriales	Flavobacteriaceae	Tenacibaculum	Unannotated
ASV26008	107.021	0.0436287	-0.781029	0.9187	Proteobacteria	Gammaproteobacteria	Unannotated	Unannotated	Unannotated	Unannotated
ASV12820	107.039	0.0436536	0.30559	-1.15325	Proteobacteria	Alphaproteobacteria	Caulobacterales	Hyphomonadaceae	Hyphomonas	Unannotated
ASV24243	107.028	0.043667	-0.788549	0.859952	Bacteroidetes	Flavobacteriia	Flavobacteriales	Flavobacteriaceae	Unannotated	Unannotated
ASV16789	107.071	0.0437025	-0.863611	0.298879	Proteobacteria	Gammaproteobacteria	Unannotated	Unannotated	Unannotated	Unannotated
ASV25621	107.214	0.0437786	-0.907408	0.461407	Proteobacteria	Gammaproteobacteria	Pseudomonadales	Pseudomonadales_incertae_sedis	Dasania	Unannotated
ASV23161	107.191	0.043787	-0.709905	0.909725	Proteobacteria	Alphaproteobacteria	Rhodobacterales	Rhodobacteraceae	Unannotated	Unannotated
ASV26293	107.216	0.0438155	-1.32294	0.00831019	Proteobacteria	Gammaproteobacteria	Unannotated	Unannotated	Unannotated	Unannotated
ASV17510	107.186	0.0438211	-0.685016	0.787025	Proteobacteria	Gammaproteobacteria	Unannotated	Unannotated	Unannotated	Unannotated
ASV31405	107.32	0.0438936	-0.995894	0.864574	Proteobacteria	Deltaproteobacteria	Desulfobacterales	Desulfobulbaceae	Desulfocapsa	Unannotated
ASV32795	107.971	0.0441782	-0.723328	0.686117	Proteobacteria	Gammaproteobacteria	Unannotated	Unannotated	Unannotated	Unannotated
ASV29724	108.067	0.0442353	1.35972	-0.474686	Proteobacteria	Unannotated	Unannotated	Unannotated	Unannotated	Unannotated
ASV26870	108.14	0.0442835	1.867	-0.577144	Proteobacteria	Gammaproteobacteria	Unannotated	Unannotated	Unannotated	Unannotated
ASV25081	108.254	0.0443481	-0.732327	0.99225	Proteobacteria	Gammaproteobacteria	Unannotated	Unannotated	Unannotated	Unannotated
ASV32440	108.285	0.0443791	0.743124	-0.669616	Proteobacteria	Gammaproteobacteria	Alteromonadales	Alteromonadaceae	Unannotated	Unannotated
ASV03922	108.379	0.0444359	-0.801574	0.651179	Planctomycetes	Planctomycetia	Planctomycetales	Planctomycetaceae	Unannotated	Unannotated
ASV18745	108.393	0.0444598	-0.966785	0.153994	Bacteroidetes	Flavobacteriia	Flavobacteriales	Unannotated	Unannotated	Unannotated
ASV16540	108.65	0.0445833	-0.909365	0.43449	Proteobacteria	Unannotated	Unannotated	Unannotated	Unannotated	Unannotated
ASV22092	108.873	0.0446933	-0.787162	1.09482	Proteobacteria	Alphaproteobacteria	Rhodobacterales	Rhodobacteraceae	Rhodovulum	Unannotated
ASV28430	108.988	0.0447588	1.48448	-0.962435	Bacteroidetes	Flavobacteriia	Flavobacteriales	Flavobacteriaceae	Wenyingzhuangia	Unannotated
ASV31436	109.355	0.0449282	-0.754571	0.305485	Proteobacteria	Deltaproteobacteria	Desulfobacterales	Desulfobulbaceae	Unannotated	Unannotated
ASV29016	109.369	0.0449525	-0.506593	0.764091	Bacteroidetes	Unannotated	Unannotated	Unannotated	Unannotated	Unannotated
ASV19042	109.426	0.0449942	-0.735557	0.921403	Bacteroidetes	Sphingobacteriia	Sphingobacteriales	Unannotated	Unannotated	Unannotated
ASV22699	109.435	0.0450164	-0.219391	1.41909	Proteobacteria	Alphaproteobacteria	Rhodobacterales	Rhodobacteraceae	Unannotated	Unannotated
ASV23917	109.538	0.0450772	-0.878168	0.157219	Bacteroidetes	Unannotated	Unannotated	Unannotated	Unannotated	Unannotated
ASV28461	109.58	0.0451134	-0.733172	1.05108	Bacteroidetes	Sphingobacteriia	Sphingobacteriales	Saprospiraceae	Unannotated	Unannotated
ASV20394	109.72	0.0451893	-0.94101	-0.417388	Proteobacteria	Alphaproteobacteria	Rhodobacterales	Rhodobacteraceae	Unannotated	Unannotated
ASV13838	109.733	0.0452134	-0.703042	0.908784	Proteobacteria	Alphaproteobacteria	Unannotated	Unannotated	Unannotated	Unannotated
ASV27797	109.783	0.0452527	-0.792305	0.373498	Bacteroidetes	Sphingobacteriia	Sphingobacteriales	Saprospiraceae	Unannotated	Unannotated
ASV26108	109.817	0.0452854	-0.908733	0.461336	Proteobacteria	Gammaproteobacteria	Gammaproteobacteria_incertae_sedis	Halioglobus	Unannotated	Unannotated
ASV23481	109.795	0.0452951	-0.764822	0.682859	Bacteroidetes	Flavobacteriia	Flavobacteriales	Cryomorphaceae	Crocinitomix	Unannotated
ASV27468	109.958	0.0453809	-0.492041	1.06307	Bacteroidetes	Sphingobacteriia	Sphingobacteriales	Saprospiraceae	Unannotated	Unannotated
ASV11465	109.913	0.0453812	-0.71152	0.702706	Proteobacteria	Alphaproteobacteria	Unannotated	Unannotated	Unannotated	Unannotated
ASV26203	109.93	0.0454068	-0.767734	0.682393	Proteobacteria	Gammaproteobacteria	Chromatiales	Granulosicoccaceae	Granulosicoccus	Unannotated
ASV20374	109.958	0.0454372	-0.693324	0.739755	Proteobacteria	Alphaproteobacteria	Rhodobacterales	Rhodobacteraceae	Unannotated	Unannotated
ASV23078	110.16	0.0455394	-0.664258	0.411757	Proteobacteria	Alphaproteobacteria	Rhodobacterales	Rhodobacteraceae	Unannotated	Unannotated
ASV20132	110.477	0.0456894	-0.310926	1.11378	Proteobacteria	Gammaproteobacteria	Unannotated	Unannotated	Unannotated	Unannotated
ASV30717	110.985	0.0459185	-0.637848	1.18832	Bacteroidetes	Cytophagia	Cytophagales	Flammeovirgaceae	Unannotated	Unannotated
ASV21390	111.136	0.0460001	-0.73842	0.724681	Proteobacteria	Alphaproteobacteria	Rhodospirillales	Rhodospirillaceae	Unannotated	Unannotated
ASV02247	111.151	0.0460253	-0.864777	-0.22018	Actinobacteria	Actinobacteria	Acidimicrobiales	Acidimicrobiaceae	Ilumatobacter	Unannotated
ASV22283	111.156	0.0460466	-0.761757	0.155987	Proteobacteria	Alphaproteobacteria	Caulobacterales	Hyphomonadaceae	Maricaulis	maris
ASV32166	111.261	0.0461091	-0.922298	0.717768	Proteobacteria	Gammaproteobacteria	Unannotated	Unannotated	Unannotated	Unannotated
ASV10704	111.254	0.0461251	-0.835096	0.631751	Proteobacteria	Alphaproteobacteria	Parvularculales	Parvularculaceae	Parvularcula	Unannotated
ASV28155	111.274	0.0461525	-0.899771	0.772331	Bacteroidetes	Sphingobacteriia	Sphingobacteriales	Saprospiraceae	Unannotated	Unannotated
ASV22183	111.239	0.0461573	-0.71643	0.171221	Proteobacteria	Alphaproteobacteria	Rhodobacterales	Rhodobacteraceae	Unannotated	Unannotated
ASV32862	111.243	0.0461783	1.22401	-0.0193513	Proteobacteria	Gammaproteobacteria	Unannotated	Unannotated	Unannotated	Unannotated
ASV36038	111.294	0.0462184	-0.78817	0.820545	Acidobacteria	Acidobacteria_Gp21	Gp21	Unannotated	Unannotated	Unannotated
ASV31739	111.26	0.0462234	-0.973998	0.423624	Proteobacteria	Deltaproteobacteria	Unannotated	Unannotated	Unannotated	Unannotated
ASV32561	111.433	0.0463145	-1.10887	0.653585	Proteobacteria	Gammaproteobacteria	Vibrionales	Vibrionaceae	Vibrio	Unannotated
ASV40157	112.076	0.0466011	-0.71795	0.8498	Proteobacteria	Gammaproteobacteria	Chromatiales	Unannotated	Unannotated	Unannotated
ASV12828	112.236	0.0466872	-1.1159	0.508819	Proteobacteria	Alphaproteobacteria	Unannotated	Unannotated	Unannotated	Unannotated
ASV28171	112.238	0.0467074	1.16652	-0.524138	Bacteroidetes	Sphingobacteriia	Sphingobacteriales	Saprospiraceae	Lewinella	Unannotated
ASV24181	112.388	0.0467893	-0.811025	0.381154	Bacteroidetes	Flavobacteriia	Flavobacteriales	Flavobacteriaceae	Unannotated	Unannotated
ASV14803	112.64	0.0469139	0.398536	-1.38673	Verrucomicrobia	Unannotated	Unannotated	Unannotated	Unannotated	Unannotated
ASV20133	112.631	0.0469296	-0.367044	0.963423	Proteobacteria	Gammaproteobacteria	Unannotated	Unannotated	Unannotated	Unannotated
ASV30894	112.876	0.0470514	-0.813965	-0.0119624	Bacteroidetes	Cytophagia	Cytophagales	Flammeovirgaceae	Unannotated	Unannotated
ASV20959	112.994	0.0471202	-0.909799	0.612439	Proteobacteria	Alphaproteobacteria	Rhodospirillales	Rhodospirillaceae	Unannotated	Unannotated
ASV17911	113.011	0.0471467	1.15084	-0.58427	Verrucomicrobia	Opitutae	Puniceicoccales	Puniceicoccaceae	Coraliomargarita	Unannotated
ASV02403	113.151	0.0472249	-0.733592	1.15274	Actinobacteria	Actinobacteria	Acidimicrobiales	Iamiaceae	Unannotated	Unannotated
ASV20936	113.204	0.0472669	0.396733	-1.00931	Proteobacteria	Alphaproteobacteria	Rhodospirillales	Rhodospirillaceae	Pelagibius	Unannotated
ASV19043	113.531	0.0474232	-0.806976	1.13306	Bacteroidetes	Unannotated	Unannotated	Unannotated	Unannotated	Unannotated
ASV32227	113.526	0.047441	-0.827983	0.222572	Proteobacteria	Gammaproteobacteria	Chromatiales	Unannotated	Unannotated	Unannotated
ASV31745	113.525	0.0474603	-0.619147	0.886866	Proteobacteria	Deltaproteobacteria	Myxococcales	Unannotated	Unannotated	Unannotated
ASV04509	113.674	0.0475423	1.20874	-0.557083	Cyanobacteria/Chloroplast	Cyanobacteria	Family_IV	GpIV	Unannotated	Unannotated
ASV21024	113.644	0.04755	-0.747153	0.582107	Proteobacteria	Alphaproteobacteria	Rhodospirillales	Rhodospirillaceae	Nisaea	Unannotated
ASV20356	113.772	0.0476233	-0.741838	1.04217	Proteobacteria	Alphaproteobacteria	Unannotated	Unannotated	Unannotated	Unannotated
ASV25088	113.815	0.0476611	-0.546952	0.991069	Proteobacteria	Gammaproteobacteria	Unannotated	Unannotated	Unannotated	Unannotated
ASV22347	113.785	0.0476685	-0.72112	0.229718	Proteobacteria	Alphaproteobacteria	Caulobacterales	Hyphomonadaceae	Unannotated	Unannotated
ASV27920	113.883	0.0477296	-1.34912	-0.416126	Bacteroidetes	Sphingobacteriia	Sphingobacteriales	Saprospiraceae	Unannotated	Unannotated
ASV15421	114.039	0.0478151	0.192987	-0.902426	Proteobacteria	Unannotated	Unannotated	Unannotated	Unannotated	Unannotated
ASV20949	114.053	0.0478411	-0.796646	0.937948	Proteobacteria	Alphaproteobacteria	Rhodospirillales	Rhodospirillaceae	Unannotated	Unannotated
ASV23011	114.384	0.0480001	-1.6315	-0.13224	Proteobacteria	Alphaproteobacteria	Rhodobacterales	Rhodobacteraceae	Unannotated	Unannotated
ASV04860	114.637	0.0481264	0.480466	-0.533767	Proteobacteria	Alphaproteobacteria	Unannotated	Unannotated	Unannotated	Unannotated
ASV08002	114.735	0.0481879	-0.720908	0.73906	Proteobacteria	Gammaproteobacteria	Unannotated	Unannotated	Unannotated	Unannotated
ASV02263	115.281	0.0484375	-1.29162	0.370114	Actinobacteria	Actinobacteria	Unannotated	Unannotated	Unannotated	Unannotated
ASV27833	115.393	0.0485048	-0.540435	0.282002	Bacteroidetes	Sphingobacteriia	Sphingobacteriales	Saprospiraceae	Unannotated	Unannotated
ASV24470	115.4	0.0485281	-0.828018	-0.184043	Proteobacteria	Deltaproteobacteria	Myxococcales	Nannocystaceae	Plesiocystis	Unannotated
ASV32721	115.429	0.0485608	-0.955952	-0.0646331	Proteobacteria	Gammaproteobacteria	Chromatiales	Unannotated	Unannotated	Unannotated
ASV23309	115.732	0.0487089	-0.811489	0.408508	Proteobacteria	Gammaproteobacteria	Unannotated	Unannotated	Unannotated	Unannotated
ASV01680	115.855	0.0487812	-0.725104	1.12485	Planctomycetes	Planctomycetia	Planctomycetales	Planctomycetaceae	Unannotated	Unannotated
ASV10849	116.344	0.0490077	0.913311	-0.532047	Proteobacteria	Alphaproteobacteria	Parvularculales	Parvularculaceae	Parvularcula	Unannotated
ASV38734	116.6	0.0491363	-1.13638	0.675751	Candidatus_Saccharibacteria	Unannotated	Unannotated	Unannotated	Unannotated	Unannotated
ASV24124	116.559	0.0491397	-1.23687	0.0026099	Bacteroidetes	Flavobacteriia	Flavobacteriales	Flavobacteriaceae	Unannotated	Unannotated
ASV22132	116.6	0.0491777	-0.548489	1.13171	Proteobacteria	Alphaproteobacteria	Unannotated	Unannotated	Unannotated	Unannotated
ASV30683	116.552	0.0491779	1.35794	-0.282801	Bacteroidetes	Cytophagia	Cytophagales	Flammeovirgaceae	Unannotated	Unannotated
ASV03940	116.574	0.0492082	-0.721623	0.626696	Planctomycetes	Planctomycetia	Planctomycetales	Planctomycetaceae	Unannotated	Unannotated
ASV11177	116.532	0.049211	-0.95778	0.894612	Proteobacteria	Alphaproteobacteria	Rhizobiales	Methylocystaceae	Terasakiella	Unannotated
ASV19849	116.699	0.0493027	-1.83498	0.00676395	Proteobacteria	Alphaproteobacteria	Sphingomonadales	Erythrobacteraceae	Altererythrobacter	Unannotated
ASV28616	116.66	0.0493069	-0.890575	0.0551648	Bacteroidetes	Sphingobacteriia	Sphingobacteriales	Saprospiraceae	Unannotated	Unannotated
ASV09171	116.814	0.0493927	0.428151	-0.339561	Proteobacteria	Gammaproteobacteria	Unannotated	Unannotated	Unannotated	Unannotated
ASV33605	116.924	0.0494604	-1.44326	1.99826	Proteobacteria	Gammaproteobacteria	Cardiobacteriales	Cardiobacteriaceae	Suttonella	Unannotated
ASV22360	117.211	0.0496027	-1.11891	0.254883	Proteobacteria	Alphaproteobacteria	Caulobacterales	Hyphomonadaceae	Hellea	balneolensis
ASV02153	117.301	0.0496615	-0.757425	0.924489	Planctomycetes	Planctomycetia	Planctomycetales	Planctomycetaceae	Blastopirellula	Unannotated
ASV18398	117.499	0.0497666	-0.917238	0.496573	Bacteroidetes	Flavobacteriia	Flavobacteriales	Flavobacteriaceae	Aquimarina	Unannotated
ASV28383	117.522	0.0497975	-0.704632	0.796881	Bacteroidetes	Flavobacteriia	Flavobacteriales	Flavobacteriaceae	Lutibacter	Unannotated
ASV20660	117.504	0.0498111	-0.712004	0.24936	Acidobacteria	Acidobacteria_Gp10	Gp10	Unannotated	Unannotated	Unannotated
ASV30490	117.681	0.0499072	-0.842037	0.252732	Bacteroidetes	Cytophagia	Cytophagales	Flammeovirgaceae	Unannotated	Unannotated
ASV31631	117.834	0.0499932	-0.365808	0.253879	Proteobacteria	Deltaproteobacteria	Desulfobacterales	Desulfobulbaceae	Desulfobulbus	Unannotated
ASV25203	118.208	0.0501734	-0.796121	0.0496153	Proteobacteria	Gammaproteobacteria	Unannotated	Unannotated	Unannotated	Unannotated
ASV20841	118.35	0.0502547	-0.875138	0.546536	Proteobacteria	Alphaproteobacteria	Rhodospirillales	Unannotated	Unannotated	Unannotated
ASV22657	118.375	0.0502868	-0.849512	-0.0369322	Proteobacteria	Alphaproteobacteria	Rhodobacterales	Rhodobacteraceae	Unannotated	Unannotated
ASV14605	118.428	0.0503306	-0.833394	0.554596	Verrucomicrobia	Verrucomicrobiae	Verrucomicrobiales	Verrucomicrobiaceae	Luteolibacter	Unannotated
ASV24041	118.695	0.0504657	-0.877311	0.48951	Proteobacteria	Gammaproteobacteria	Alteromonadales	Alteromonadaceae	Haliea	Unannotated
ASV22580	118.648	0.0504669	0.38957	-0.652451	Proteobacteria	Alphaproteobacteria	Unannotated	Unannotated	Unannotated	Unannotated
ASV20225	118.678	0.0505014	-0.877799	0.550195	Proteobacteria	Unannotated	Unannotated	Unannotated	Unannotated	Unannotated
ASV19460	118.633	0.0505034	-0.555119	1.09625	Bacteroidetes	Unannotated	Unannotated	Unannotated	Unannotated	Unannotated
ASV31983	118.794	0.0505937	-0.881723	0.484002	Proteobacteria	Unannotated	Unannotated	Unannotated	Unannotated	Unannotated
ASV11524	118.829	0.05063	-0.818314	0.120721	Proteobacteria	Alphaproteobacteria	Rhodobacterales	Rhodobacteraceae	Unannotated	Unannotated
ASV23359	118.929	0.0506942	-0.417923	1.01994	Proteobacteria	Deltaproteobacteria	Myxococcales	Unannotated	Unannotated	Unannotated
ASV14381	119.539	0.050976	-1.00232	0.629959	Proteobacteria	Alphaproteobacteria	Unannotated	Unannotated	Unannotated	Unannotated
ASV20978	119.542	0.050999	-0.513436	0.79095	Proteobacteria	Alphaproteobacteria	Rhodospirillales	Rhodospirillaceae	Unannotated	Unannotated
ASV21627	119.649	0.0510666	0.939192	-0.128577	Proteobacteria	Alphaproteobacteria	Rhodobacterales	Rhodobacteraceae	Unannotated	Unannotated
ASV23694	119.802	0.0511537	-1.16617	0.114706	Bacteroidetes	Unannotated	Unannotated	Unannotated	Unannotated	Unannotated
ASV19953	119.801	0.0511752	-0.292614	1.32445	Proteobacteria	Alphaproteobacteria	Kordiimonadales	Kordiimonadaceae	Kordiimonas	Unannotated
ASV21901	119.811	0.0512011	-0.716889	0.67346	Proteobacteria	Alphaproteobacteria	Rhodobacterales	Rhodobacteraceae	Unannotated	Unannotated
ASV14943	119.905	0.0512632	-0.735676	0.634388	Verrucomicrobia	Verrucomicrobiae	Verrucomicrobiales	Verrucomicrobiaceae	Haloferula	Unannotated
ASV25062	119.957	0.0513074	-0.955191	1.15448	Proteobacteria	Gammaproteobacteria	Unannotated	Unannotated	Unannotated	Unannotated
ASV20342	120.161	0.0514166	-0.536166	0.743353	Proteobacteria	Alphaproteobacteria	Sneathiellales	Sneathiellaceae	Sneathiella	Unannotated
ASV28514	120.129	0.0514249	-0.860386	0.4211	Bacteroidetes	Sphingobacteriia	Sphingobacteriales	Unannotated	Unannotated	Unannotated
ASV28193	120.104	0.0514362	-1.20114	-0.117961	Bacteroidetes	Sphingobacteriia	Sphingobacteriales	Saprospiraceae	Lewinella	Unannotated
ASV15691	120.055	0.0514375	-0.895918	0.593684	Proteobacteria	Alphaproteobacteria	Unannotated	Unannotated	Unannotated	Unannotated
ASV25032	120.649	0.0517143	-0.814908	1.03055	Proteobacteria	Gammaproteobacteria	Unannotated	Unannotated	Unannotated	Unannotated
ASV22077	120.644	0.0517343	-0.90187	0.672502	Proteobacteria	Alphaproteobacteria	Unannotated	Unannotated	Unannotated	Unannotated
ASV05063	120.639	0.0517543	-0.788033	0.731687	Proteobacteria	Alphaproteobacteria	Unannotated	Unannotated	Unannotated	Unannotated
ASV36400	120.637	0.0517755	-0.628033	0.976396	Proteobacteria	Deltaproteobacteria	Desulfobacterales	Desulfobacteraceae	Unannotated	Unannotated
ASV14595	120.587	0.0517761	-0.927615	0.0334656	Verrucomicrobia	Verrucomicrobiae	Verrucomicrobiales	Verrucomicrobiaceae	Unannotated	Unannotated
ASV32994	120.575	0.0517934	-0.58213	0.946756	Proteobacteria	Gammaproteobacteria	Unannotated	Unannotated	Unannotated	Unannotated
ASV27789	121.07	0.0520282	-0.880605	0.565015	Bacteroidetes	Sphingobacteriia	Sphingobacteriales	Saprospiraceae	Unannotated	Unannotated
ASV23303	121.062	0.0520475	0.806647	-0.444121	Proteobacteria	Gammaproteobacteria	Unannotated	Unannotated	Unannotated	Unannotated
ASV25049	121.222	0.0521386	-0.725446	1.10159	Proteobacteria	Gammaproteobacteria	Unannotated	Unannotated	Unannotated	Unannotated
ASV13631	121.234	0.0521662	-0.559775	0.9522	Proteobacteria	Alphaproteobacteria	Unannotated	Unannotated	Unannotated	Unannotated
ASV25936	121.474	0.0522917	-0.800196	0.228256	Proteobacteria	Gammaproteobacteria	Alteromonadales	Alteromonadaceae	Unannotated	Unannotated
ASV19630	121.488	0.0523204	-0.74883	0.672474	Proteobacteria	Alphaproteobacteria	Kordiimonadales	Kordiimonadaceae	Kordiimonas	Unannotated
ASV25794	121.537	0.0523641	-0.79634	0.621566	Proteobacteria	Gammaproteobacteria	Chromatiales	Thioalkalispiraceae	Thioprofundum	Unannotated
ASV28877	121.525	0.0523814	-0.795724	0.656254	Bacteroidetes	Unannotated	Unannotated	Unannotated	Unannotated	Unannotated
ASV05540	121.645	0.0524556	-0.980387	0.197415	Bacteroidetes	Unannotated	Unannotated	Unannotated	Unannotated	Unannotated
ASV27728	121.693	0.0524991	-1.25227	-0.123001	Bacteroidetes	Sphingobacteriia	Sphingobacteriales	Saprospiraceae	Lewinella	Unannotated
ASV32117	121.737	0.0525409	-0.574925	0.585803	Proteobacteria	Gammaproteobacteria	Unannotated	Unannotated	Unannotated	Unannotated
ASV04959	122.134	0.0527347	-1.39773	-0.548203	Proteobacteria	Alphaproteobacteria	Unannotated	Unannotated	Unannotated	Unannotated
ASV22619	122.299	0.0528288	1.42367	-0.553014	Proteobacteria	Alphaproteobacteria	Rhodobacterales	Rhodobacteraceae	Celeribacter	Unannotated
ASV13945	122.26	0.0528349	-0.840208	0.758278	Proteobacteria	Deltaproteobacteria	Bdellovibrionales	Bacteriovoracaceae	Halobacteriovorax	Unannotated
ASV32292	122.3	0.0528749	-1.44571	0.370791	Proteobacteria	Gammaproteobacteria	Unannotated	Unannotated	Unannotated	Unannotated
ASV09298	122.271	0.0528854	-0.962933	0.282466	Verrucomicrobia	Unannotated	Unannotated	Unannotated	Unannotated	Unannotated
ASV04467	122.239	0.0528943	0.654937	-0.565028	Cyanobacteria/Chloroplast	Cyanobacteria	Family_IV	GpIV	Unannotated	Unannotated
ASV31528	122.339	0.0529608	-0.803411	0.356827	Proteobacteria	Deltaproteobacteria	Unannotated	Unannotated	Unannotated	Unannotated
ASV25031	122.517	0.0530608	-0.811068	0.52635	Proteobacteria	Gammaproteobacteria	Unannotated	Unannotated	Unannotated	Unannotated
ASV05912	122.667	0.0531486	-0.766861	0.603304	Bacteroidetes	Unannotated	Unannotated	Unannotated	Unannotated	Unannotated
ASV08601	123.048	0.0533369	-1.08798	-0.00800719	Proteobacteria	Deltaproteobacteria	Myxococcales	Unannotated	Unannotated	Unannotated
ASV01787	123.257	0.0534508	-0.741352	-0.0967424	Planctomycetes	Planctomycetia	Planctomycetales	Planctomycetaceae	Unannotated	Unannotated
ASV25874	123.343	0.053511	-0.682474	0.823138	Proteobacteria	Gammaproteobacteria	Alteromonadales	Unannotated	Unannotated	Unannotated
ASV12839	123.784	0.0537257	-0.661738	0.947181	Proteobacteria	Alphaproteobacteria	Unannotated	Unannotated	Unannotated	Unannotated
ASV13597	124.247	0.0539502	-0.126843	-1.23682	Proteobacteria	Alphaproteobacteria	Unannotated	Unannotated	Unannotated	Unannotated
ASV01733	124.406	0.0540425	-0.809018	-0.0116138	Planctomycetes	Planctomycetia	Planctomycetales	Planctomycetaceae	Unannotated	Unannotated
ASV02365	124.478	0.0540974	-0.961233	0.313341	Actinobacteria	Actinobacteria	Unannotated	Unannotated	Unannotated	Unannotated
ASV33469	124.476	0.0541199	-0.886664	0.51092	Deinococcus-Thermus	Deinococci	Deinococcales	Trueperaceae	Truepera	Unannotated
ASV24240	124.504	0.0541555	-0.690137	0.470542	Bacteroidetes	Flavobacteriia	Flavobacteriales	Flavobacteriaceae	Unannotated	Unannotated
ASV27814	124.758	0.0542897	-0.487547	1.20346	Bacteroidetes	Sphingobacteriia	Sphingobacteriales	Saprospiraceae	Unannotated	Unannotated
ASV32452	124.956	0.0543995	2.82073	-0.167679	Proteobacteria	Gammaproteobacteria	Alteromonadales	Alteromonadaceae	Unannotated	Unannotated
ASV13355	124.918	0.0544066	-0.923728	-0.201997	Proteobacteria	Alphaproteobacteria	Unannotated	Unannotated	Unannotated	Unannotated
ASV29923	125.044	0.0544854	-0.67768	0.230257	Proteobacteria	Unannotated	Unannotated	Unannotated	Unannotated	Unannotated
ASV38277	125.136	0.0545491	-0.835461	0.753128	Bacteroidetes	Cytophagia	Cytophagales	Unannotated	Unannotated	Unannotated
ASV27264	125.256	0.0546254	-0.867293	-0.0124765	Bacteroidetes	Cytophagia	Cytophagales	Unannotated	Unannotated	Unannotated
ASV27934	125.498	0.0547549	-0.668208	0.527009	Bacteroidetes	Sphingobacteriia	Sphingobacteriales	Saprospiraceae	Unannotated	Unannotated
ASV18940	125.499	0.0547793	-0.708797	1.01392	Bacteroidetes	Unannotated	Unannotated	Unannotated	Unannotated	Unannotated
ASV10880	125.689	0.054886	0.678153	-0.449896	Proteobacteria	Gammaproteobacteria	Unannotated	Unannotated	Unannotated	Unannotated
ASV28838	126.046	0.0550661	-0.913399	0.51103	Bacteroidetes	Unannotated	Unannotated	Unannotated	Unannotated	Unannotated
ASV22884	126.059	0.0550958	-0.873172	-0.466575	Proteobacteria	Alphaproteobacteria	Rhodobacterales	Rhodobacteraceae	Unannotated	Unannotated
ASV22250	126.013	0.0550996	-0.616041	0.969209	Proteobacteria	Alphaproteobacteria	Unannotated	Unannotated	Unannotated	Unannotated
ASV26957	126.039	0.055135	0.453254	-0.813978	Proteobacteria	Gammaproteobacteria	Unannotated	Unannotated	Unannotated	Unannotated
ASV12785	126.072	0.0551737	-0.859029	0.0437338	Proteobacteria	Alphaproteobacteria	Caulobacterales	Hyphomonadaceae	Hyphomonas	Unannotated
ASV26545	126.11	0.0552146	-0.358189	0.967046	Proteobacteria	Gammaproteobacteria	Arenicellales	Arenicellaceae	Arenicella	Unannotated
ASV22930	126.056	0.0552149	0.410587	-0.47407	Proteobacteria	Alphaproteobacteria	Rhodobacterales	Rhodobacteraceae	Unannotated	Unannotated
ASV24579	126.216	0.0553093	-0.802445	0.654209	Proteobacteria	Unannotated	Unannotated	Unannotated	Unannotated	Unannotated
ASV25222	126.23	0.0553397	-0.7127	0.527863	Proteobacteria	Gammaproteobacteria	Unannotated	Unannotated	Unannotated	Unannotated
ASV18946	126.236	0.0553668	-0.732406	0.913837	Bacteroidetes	Unannotated	Unannotated	Unannotated	Unannotated	Unannotated
ASV02317	126.43	0.0554761	-0.719748	0.966875	Actinobacteria	Actinobacteria	Unannotated	Unannotated	Unannotated	Unannotated
ASV30749	126.472	0.055519	1.59671	-1.014	Bacteroidetes	Cytophagia	Cytophagales	Flammeovirgaceae	Fulvivirga	Unannotated
ASV18364	126.767	0.0556728	-0.769192	0.84653	Bacteroidetes	Flavobacteriia	Flavobacteriales	Flavobacteriaceae	Unannotated	Unannotated
ASV17414	126.886	0.0557494	-1.09057	0.415369	Proteobacteria	Alphaproteobacteria	Rhodospirillales	Rhodospirillaceae	Unannotated	Unannotated
ASV19946	126.94	0.0557976	-0.925372	0.396951	Proteobacteria	Alphaproteobacteria	Kordiimonadales	Kordiimonadaceae	Kordiimonas	Unannotated
ASV08410	126.922	0.0558145	-0.784108	0.954873	Proteobacteria	Gammaproteobacteria	Legionellales	Coxiellaceae	Unannotated	Unannotated
ASV05718	126.891	0.0558252	-0.829906	-0.0103438	Proteobacteria	Unannotated	Unannotated	Unannotated	Unannotated	Unannotated
ASV01666	126.912	0.0558592	-0.994512	-0.00300497	Planctomycetes	Planctomycetia	Planctomycetales	Planctomycetaceae	Pirellula	Unannotated
ASV02305	127.165	0.0559954	-0.844305	0.0684089	Actinobacteria	Actinobacteria	Unannotated	Unannotated	Unannotated	Unannotated
ASV30439	127.322	0.0560892	-0.858284	0.617031	Bacteroidetes	Cytophagia	Cytophagales	Flammeovirgaceae	Reichenbachiella	Unannotated
ASV22399	127.786	0.0563181	-0.695841	0.99883	Proteobacteria	Alphaproteobacteria	Rhodospirillales	Rhodospirillaceae	Unannotated	Unannotated
ASV26952	128.096	0.0564798	-0.770987	0.925869	Proteobacteria	Gammaproteobacteria	Unannotated	Unannotated	Unannotated	Unannotated
ASV37886	128.182	0.0565426	-0.950712	0.359108	Actinobacteria	Actinobacteria	Unannotated	Unannotated	Unannotated	Unannotated
ASV32348	128.251	0.0565978	-0.713262	0.478384	Proteobacteria	Gammaproteobacteria	Unannotated	Unannotated	Unannotated	Unannotated
ASV14868	128.803	0.0568665	-0.41445	-0.73746	Verrucomicrobia	Verrucomicrobiae	Verrucomicrobiales	Unannotated	Unannotated	Unannotated
ASV25117	128.817	0.0568981	1.05158	-0.800787	Proteobacteria	Gammaproteobacteria	Unannotated	Unannotated	Unannotated	Unannotated
ASV38506	128.848	0.0569369	-0.75118	0.958139	Proteobacteria	Betaproteobacteria	Unannotated	Unannotated	Unannotated	Unannotated
ASV36178	128.937	0.0570013	-0.725182	0.815196	Proteobacteria	Gammaproteobacteria	Unannotated	Unannotated	Unannotated	Unannotated
ASV28427	128.891	0.057006	1.71628	-0.0908281	Bacteroidetes	Flavobacteriia	Flavobacteriales	Flavobacteriaceae	Unannotated	Unannotated
ASV20427	128.901	0.0570359	-0.77598	0.242032	Proteobacteria	Alphaproteobacteria	Unannotated	Unannotated	Unannotated	Unannotated
ASV28860	128.964	0.057089	-0.851121	0.559419	Bacteroidetes	Unannotated	Unannotated	Unannotated	Unannotated	Unannotated
ASV26615	129.035	0.0571459	-0.870709	0.409272	Proteobacteria	Gammaproteobacteria	Arenicellales	Arenicellaceae	Unannotated	Unannotated
ASV11209	129.27	0.057275	0.840404	-0.394845	Proteobacteria	Alphaproteobacteria	SAR11	Candidatus_Pelagibacter	Unannotated	Unannotated
ASV32628	129.266	0.0572987	-0.846394	0.0798681	Proteobacteria	Gammaproteobacteria	Unannotated	Unannotated	Unannotated	Unannotated
ASV20719	129.554	0.0574521	-0.680252	0.245956	Acidobacteria	Acidobacteria_Gp10	Gp10	Unannotated	Unannotated	Unannotated
ASV22613	129.566	0.0574828	-0.787387	0.974149	Proteobacteria	Alphaproteobacteria	Rhodobacterales	Rhodobacteraceae	Unannotated	Unannotated
[truncated: 2,253 more rows]
