# Supplementary material for: Epilithic Bacterial Assemblages on Subtidal Rocky Reefs: Variation Among Alternative Habitats at Ambient and Enhanced Nutrient Levels
Source: Microb Ecol. 2023 Feb 15;86(3):1552–64. doi: 10.1007/s00248-023-02174-1 (PMC10497455; doi:10.1007/s00248-023-02174-1)
Supplement: Supplementary file 4 — Supplementary file4 (XLSX 380 KB) [file 248_2023_2174_MOESM4_ESM.xlsx]

## Sheet: Table_S3_Ambient_ASV_comparison
ASV comparison between canopy and algal turf at ambient nutrient levels
asv_id	holm_bonferroni_p.value	raw_p.value	turf_mean_clr	canopy_mean_clr	Phylum	Class	Order	Family	Genus	Species
ASV22799	0.000371	8.76e-08	2.6351	-1.42808	Proteobacteria	Alphaproteobacteria	Rhodobacterales	Rhodobacteraceae	Unannotated	Unannotated
ASV22795	0.00044	1.04e-07	1.93816	-0.848717	Proteobacteria	Alphaproteobacteria	Rhodobacterales	Rhodobacteraceae	Unannotated	Unannotated
ASV29445	0.000494	1.17e-07	1.69122	-0.943467	Bacteroidetes	Flavobacteriia	Flavobacteriales	Unannotated	Unannotated	Unannotated
ASV23109	0.0019426	4.58e-07	2.15702	-0.738925	Proteobacteria	Alphaproteobacteria	Rhodobacterales	Rhodobacteraceae	Unannotated	Unannotated
ASV13945	0.00270562	6.39e-07	-0.675125	1.55521	Proteobacteria	Deltaproteobacteria	Bdellovibrionales	Bacteriovoracaceae	Halobacteriovorax	Unannotated
ASV22798	0.00333732	7.88e-07	2.19284	-1.30313	Proteobacteria	Alphaproteobacteria	Rhodobacterales	Rhodobacteraceae	Unannotated	Unannotated
ASV19148	0.00336226	7.94e-07	1.88705	-1.97651	Bacteroidetes	Flavobacteriia	Flavobacteriales	Flavobacteriaceae	Unannotated	Unannotated
ASV18964	0.00519563	1.23e-06	1.94035	-1.61357	Bacteroidetes	Flavobacteriia	Flavobacteriales	Flavobacteriaceae	Psychroflexus	Unannotated
ASV19959	0.0073232	1.73e-06	2.79158	-1.37535	Proteobacteria	Alphaproteobacteria	Sphingomonadales	Erythrobacteraceae	Erythrobacter	Unannotated
ASV23118	0.00737307	1.74e-06	2.87283	-2.13875	Proteobacteria	Alphaproteobacteria	Rhodobacterales	Rhodobacteraceae	Sulfitobacter	Unannotated
ASV18561	0.00855511	2.02e-06	-1.23277	1.29439	Bacteroidetes	Flavobacteriia	Flavobacteriales	Flavobacteriaceae	Unannotated	Unannotated
ASV13656	0.00860838	2.04e-06	1.19444	-1.3331	Proteobacteria	Alphaproteobacteria	Unannotated	Unannotated	Unannotated	Unannotated
ASV22813	0.00948135	2.24e-06	1.34599	-1.63625	Proteobacteria	Alphaproteobacteria	Rhodobacterales	Rhodobacteraceae	Unannotated	Unannotated
ASV32030	0.0102323	2.42e-06	-0.860361	1.17075	Proteobacteria	Deltaproteobacteria	Bdellovibrionales	Bacteriovoracaceae	Unannotated	Unannotated
ASV22084	0.0113158	2.68e-06	2.6949	-0.75595	Proteobacteria	Alphaproteobacteria	Rhodobacterales	Rhodobacteraceae	Unannotated	Unannotated
ASV22822	0.0133343	3.16e-06	2.39586	-1.41869	Proteobacteria	Alphaproteobacteria	Rhodobacterales	Rhodobacteraceae	Unannotated	Unannotated
ASV16833	0.0142776	3.38e-06	-1.9385	1.44675	Proteobacteria	Gammaproteobacteria	Alteromonadales	Colwelliaceae	Colwellia	Unannotated
ASV26196	0.0168923	4e-06	-1.64576	2.25578	Proteobacteria	Gammaproteobacteria	Oceanospirillales	Oceanospirillales_incertae_sedis	Pseudohongiella	Unannotated
ASV22804	0.0189302	4.48e-06	2.62611	-2.00866	Proteobacteria	Alphaproteobacteria	Rhodobacterales	Rhodobacteraceae	Unannotated	Unannotated
ASV25691	0.0195054	4.62e-06	3.21954	-1.02801	Proteobacteria	Gammaproteobacteria	Chromatiales	Granulosicoccaceae	Granulosicoccus	Unannotated
ASV12413	0.019665	4.66e-06	1.87072	-0.743294	Proteobacteria	Alphaproteobacteria	Unannotated	Unannotated	Unannotated	Unannotated
ASV24263	0.02462	5.83e-06	2.30156	-1.75871	Bacteroidetes	Flavobacteriia	Flavobacteriales	Flavobacteriaceae	Unannotated	Unannotated
ASV14873	0.027347	6.48e-06	1.40237	-2.17917	Verrucomicrobia	Verrucomicrobiae	Verrucomicrobiales	Unannotated	Unannotated	Unannotated
ASV25759	0.0313262	7.43e-06	1.48773	-1.42505	Proteobacteria	Gammaproteobacteria	Chromatiales	Granulosicoccaceae	Granulosicoccus	Unannotated
ASV20404	0.0314811	7.47e-06	2.00685	-0.634967	Proteobacteria	Alphaproteobacteria	Rhodobacterales	Rhodobacteraceae	Unannotated	Unannotated
ASV22946	0.0331888	7.87e-06	1.87478	-0.761354	Proteobacteria	Alphaproteobacteria	Rhodobacterales	Rhodobacteraceae	Unannotated	Unannotated
ASV19067	0.0343949	8.16e-06	-0.634422	1.94882	Cyanobacteria/Chloroplast	Cyanobacteria	Family_VIII	GpVIII	Unannotated	Unannotated
ASV23318	0.0362769	8.61e-06	-0.630563	1.79423	Proteobacteria	Gammaproteobacteria	Unannotated	Unannotated	Unannotated	Unannotated
ASV25789	0.039862	9.46e-06	-0.994646	2.13479	Proteobacteria	Gammaproteobacteria	Unannotated	Unannotated	Unannotated	Unannotated
ASV24246	0.040264	9.56e-06	1.78802	-0.817215	Bacteroidetes	Flavobacteriia	Flavobacteriales	Flavobacteriaceae	Unannotated	Unannotated
ASV25298	0.0513493	1.22e-05	-1.61745	2.09525	Proteobacteria	Gammaproteobacteria	Unannotated	Unannotated	Unannotated	Unannotated
ASV30075	0.0548161	1.3e-05	2.39698	-1.0279	Bacteroidetes	Sphingobacteriia	Sphingobacteriales	Chitinophagaceae	Gracilimonas	Unannotated
ASV26368	0.0653671	1.55e-05	-1.28847	2.43631	Proteobacteria	Gammaproteobacteria	Oceanospirillales	Unannotated	Unannotated	Unannotated
ASV22193	0.0653611	1.55e-05	1.52769	-0.841081	Proteobacteria	Alphaproteobacteria	Rhodobacterales	Rhodobacteraceae	Unannotated	Unannotated
ASV26386	0.0687899	1.64e-05	-0.669544	1.44197	Proteobacteria	Gammaproteobacteria	Unannotated	Unannotated	Unannotated	Unannotated
ASV30342	0.0705909	1.68e-05	-1.63402	1.99762	Bacteroidetes	Cytophagia	Cytophagales	Cytophagaceae	Ekhidna	Unannotated
ASV27933	0.0727045	1.73e-05	-0.654322	1.74173	Bacteroidetes	Sphingobacteriia	Sphingobacteriales	Saprospiraceae	Portibacter	Unannotated
ASV23139	0.0868128	2.07e-05	1.95925	-2.29077	Proteobacteria	Alphaproteobacteria	Rhodobacterales	Rhodobacteraceae	Sulfitobacter	litoralis
ASV12820	0.0971407	2.31e-05	1.7624	-1.40957	Proteobacteria	Alphaproteobacteria	Caulobacterales	Hyphomonadaceae	Hyphomonas	Unannotated
ASV27676	0.101554	2.42e-05	-0.92592	1.64698	Bacteroidetes	Sphingobacteriia	Sphingobacteriales	Saprospiraceae	Unannotated	Unannotated
ASV25313	0.103412	2.46e-05	-1.80358	2.59183	Proteobacteria	Gammaproteobacteria	Unannotated	Unannotated	Unannotated	Unannotated
ASV22397	0.109631	2.61e-05	-1.18114	1.69432	Proteobacteria	Alphaproteobacteria	Rhodospirillales	Rhodospirillaceae	Unannotated	Unannotated
ASV05771	0.111168	2.65e-05	2.17436	-0.688833	Proteobacteria	Alphaproteobacteria	Alphaproteobacteria_incertae_sedis	Geminicoccus	Unannotated	Unannotated
ASV21687	0.126213	3.01e-05	-0.811467	1.36213	Proteobacteria	Alphaproteobacteria	Unannotated	Unannotated	Unannotated	Unannotated
ASV19858	0.135525	3.23e-05	-1.53631	1.51019	Proteobacteria	Alphaproteobacteria	Unannotated	Unannotated	Unannotated	Unannotated
ASV14803	0.137621	3.28e-05	1.90516	-1.45459	Verrucomicrobia	Unannotated	Unannotated	Unannotated	Unannotated	Unannotated
ASV22179	0.146266	3.49e-05	1.10335	-0.728412	Proteobacteria	Alphaproteobacteria	Rhodobacterales	Rhodobacteraceae	Unannotated	Unannotated
ASV33129	0.152732	3.64e-05	-1.19987	2.45692	Proteobacteria	Gammaproteobacteria	Alteromonadales	Colwelliaceae	Unannotated	Unannotated
ASV14941	0.163946	3.91e-05	1.48966	-0.785349	Verrucomicrobia	Verrucomicrobiae	Verrucomicrobiales	Verrucomicrobiaceae	Haloferula	Unannotated
ASV21058	0.169705	4.05e-05	-1.03734	2.00883	Proteobacteria	Alphaproteobacteria	Rhodospirillales	Rhodospirillaceae	Unannotated	Unannotated
ASV21608	0.175787	4.19e-05	-0.97057	1.51255	Proteobacteria	Alphaproteobacteria	Rhodospirillales	Rhodospirillaceae	Unannotated	Unannotated
ASV19960	0.180079	4.3e-05	1.45424	-3.31228	Proteobacteria	Alphaproteobacteria	Sphingomonadales	Erythrobacteraceae	Erythrobacter	Unannotated
ASV22942	0.182635	4.36e-05	2.49615	-1.06449	Proteobacteria	Alphaproteobacteria	Rhodobacterales	Rhodobacteraceae	Unannotated	Unannotated
ASV22683	0.185303	4.42e-05	0.281914	-1.27326	Proteobacteria	Alphaproteobacteria	Rhodobacterales	Rhodobacteraceae	Unannotated	Unannotated
ASV19829	0.197038	4.71e-05	1.73575	-0.783793	Proteobacteria	Alphaproteobacteria	Sphingomonadales	Erythrobacteraceae	Unannotated	Unannotated
ASV40240	0.19988	4.77e-05	-0.874831	1.73433	Proteobacteria	Gammaproteobacteria	Unannotated	Unannotated	Unannotated	Unannotated
ASV22875	0.214111	5.12e-05	2.76204	-1.77568	Proteobacteria	Alphaproteobacteria	Rhodobacterales	Rhodobacteraceae	Unannotated	Unannotated
ASV11210	0.215087	5.14e-05	-0.650296	1.36186	Proteobacteria	Alphaproteobacteria	SAR11	Candidatus_Pelagibacter	Unannotated	Unannotated
ASV19977	0.231857	5.54e-05	-0.738742	1.77573	Proteobacteria	Alphaproteobacteria	Sphingomonadales	Unannotated	Unannotated	Unannotated
ASV12283	0.240679	5.76e-05	2.1508	-1.24389	Proteobacteria	Alphaproteobacteria	Rhodobacterales	Rhodobacteraceae	Labrenzia	alexandrii
ASV27442	0.241813	5.78e-05	-0.699121	1.33192	Bacteroidetes	Sphingobacteriia	Sphingobacteriales	Saprospiraceae	Lewinella	Unannotated
ASV35217	0.2443	5.84e-05	2.09655	-0.707718	Cyanobacteria/Chloroplast	Cyanobacteria	Family_II	GpIIa	Unannotated	Unannotated
ASV25802	0.258015	6.17e-05	-1.16756	1.69136	Proteobacteria	Gammaproteobacteria	Unannotated	Unannotated	Unannotated	Unannotated
ASV20427	0.277146	6.63e-05	-0.41449	1.57807	Proteobacteria	Alphaproteobacteria	Unannotated	Unannotated	Unannotated	Unannotated
ASV22625	0.277298	6.64e-05	2.10941	-1.03475	Proteobacteria	Alphaproteobacteria	Rhodobacterales	Rhodobacteraceae	Unannotated	Unannotated
ASV22435	0.292045	6.99e-05	-1.01462	1.45895	Proteobacteria	Alphaproteobacteria	Unannotated	Unannotated	Unannotated	Unannotated
ASV13077	0.305821	7.33e-05	1.43476	-0.859258	Proteobacteria	Alphaproteobacteria	Unannotated	Unannotated	Unannotated	Unannotated
ASV22647	0.308084	7.38e-05	1.76575	-1.29821	Proteobacteria	Alphaproteobacteria	Rhodobacterales	Rhodobacteraceae	Unannotated	Unannotated
ASV32961	0.311521	7.47e-05	1.92445	-1.29485	Proteobacteria	Gammaproteobacteria	Gammaproteobacteria_incertae_sedis	Unannotated	Unannotated	Unannotated
ASV22372	0.322	7.72e-05	-0.441261	2.0237	Proteobacteria	Alphaproteobacteria	Caulobacterales	Hyphomonadaceae	Unannotated	Unannotated
ASV11517	0.323237	7.75e-05	1.46416	-1.55476	Proteobacteria	Alphaproteobacteria	Rhodobacterales	Rhodobacteraceae	Unannotated	Unannotated
ASV19729	0.331395	7.95e-05	-1.46215	1.58287	Proteobacteria	Gammaproteobacteria	Unannotated	Unannotated	Unannotated	Unannotated
ASV14912	0.336101	8.06e-05	-0.309825	1.29214	Verrucomicrobia	Verrucomicrobiae	Verrucomicrobiales	Rubritaleaceae	Rubritalea	Unannotated
ASV30656	0.336113	8.06e-05	-0.814279	1.55751	Bacteroidetes	Unannotated	Unannotated	Unannotated	Unannotated	Unannotated
ASV04017	0.347266	8.33e-05	1.68041	-1.18777	Planctomycetes	Planctomycetia	Planctomycetales	Planctomycetaceae	Rhodopirellula	Unannotated
ASV26389	0.348822	8.37e-05	-0.690001	0.850974	Proteobacteria	Gammaproteobacteria	Chromatiales	Unannotated	Unannotated	Unannotated
ASV14522	0.350879	8.42e-05	1.67434	-0.812188	Verrucomicrobia	Verrucomicrobiae	Verrucomicrobiales	Unannotated	Unannotated	Unannotated
ASV32970	0.360159	8.65e-05	-1.29965	1.74664	Proteobacteria	Gammaproteobacteria	Unannotated	Unannotated	Unannotated	Unannotated
ASV24188	0.363334	8.73e-05	1.97739	-1.40441	Bacteroidetes	Flavobacteriia	Flavobacteriales	Flavobacteriaceae	Croceitalea	Unannotated
ASV22198	0.372989	8.96e-05	1.65835	-1.59864	Proteobacteria	Alphaproteobacteria	Rhodobacterales	Rhodobacteraceae	Rhodovulum	Unannotated
ASV05726	0.380807	9.15e-05	-0.658066	1.48999	Proteobacteria	Unannotated	Unannotated	Unannotated	Unannotated	Unannotated
ASV12963	0.381874	9.18e-05	2.36058	-1.47257	Proteobacteria	Alphaproteobacteria	Caulobacterales	Hyphomonadaceae	Hyphomonas	Unannotated
ASV23122	0.382625	9.2e-05	0.788275	-2.01021	Proteobacteria	Alphaproteobacteria	Rhodobacterales	Rhodobacteraceae	Sulfitobacter	Unannotated
ASV32164	0.392405	9.44e-05	-0.606979	1.27067	Proteobacteria	Gammaproteobacteria	Unannotated	Unannotated	Unannotated	Unannotated
ASV23111	0.423161	0.000102	1.19271	-0.916112	Proteobacteria	Alphaproteobacteria	Rhodobacterales	Rhodobacteraceae	Unannotated	Unannotated
ASV21774	0.43687	0.000105	-0.982618	1.42923	Proteobacteria	Alphaproteobacteria	Unannotated	Unannotated	Unannotated	Unannotated
ASV18545	0.443166	0.000107	-0.960125	1.75663	Bacteroidetes	Flavobacteriia	Flavobacteriales	Flavobacteriaceae	Unannotated	Unannotated
ASV33557	0.455473	0.00011	2.71066	-0.948628	Bacteroidetes	Unannotated	Unannotated	Unannotated	Unannotated	Unannotated
ASV20929	0.458714	0.00011	-0.669785	2.0223	Proteobacteria	Alphaproteobacteria	Rhodospirillales	Rhodospirillaceae	Unannotated	Unannotated
ASV23677	0.45918	0.000111	-0.533277	1.70281	Bacteroidetes	Unannotated	Unannotated	Unannotated	Unannotated	Unannotated
ASV14757	0.499057	0.00012	1.82195	-0.352606	Verrucomicrobia	Verrucomicrobiae	Verrucomicrobiales	Verrucomicrobiaceae	Unannotated	Unannotated
ASV23638	0.528591	0.000127	-0.922204	1.67097	Bacteroidetes	Unannotated	Unannotated	Unannotated	Unannotated	Unannotated
ASV22563	0.530181	0.000128	2.69574	-1.01941	Proteobacteria	Alphaproteobacteria	Rhodobacterales	Rhodobacteraceae	Unannotated	Unannotated
ASV25515	0.544649	0.000131	-0.518877	1.51372	Proteobacteria	Gammaproteobacteria	Unannotated	Unannotated	Unannotated	Unannotated
ASV19970	0.566817	0.000137	1.76048	-1.64054	Proteobacteria	Alphaproteobacteria	Sphingomonadales	Erythrobacteraceae	Erythrobacter	Unannotated
ASV40158	0.585641	0.000141	-0.891472	1.09297	Proteobacteria	Gammaproteobacteria	Pseudomonadales	Pseudomonadales_incertae_sedis	Dasania	Unannotated
ASV33151	0.626564	0.000151	2.81414	-0.993481	Proteobacteria	Gammaproteobacteria	Unannotated	Unannotated	Unannotated	Unannotated
ASV22014	0.643022	0.000155	2.48599	-0.802035	Proteobacteria	Alphaproteobacteria	Rhodobacterales	Rhodobacteraceae	Unannotated	Unannotated
ASV22191	0.647871	0.000156	1.81866	-1.14207	Proteobacteria	Alphaproteobacteria	Rhodobacterales	Rhodobacteraceae	Unannotated	Unannotated
ASV04959	0.659566	0.000159	2.23143	-0.593713	Proteobacteria	Alphaproteobacteria	Unannotated	Unannotated	Unannotated	Unannotated
ASV28166	0.659778	0.000159	1.83981	-0.979029	Bacteroidetes	Sphingobacteriia	Sphingobacteriales	Saprospiraceae	Lewinella	Unannotated
ASV13081	0.678237	0.000164	-0.711114	1.60543	Proteobacteria	Alphaproteobacteria	Unannotated	Unannotated	Unannotated	Unannotated
ASV29609	0.688242	0.000166	2.62158	-1.11289	Bacteroidetes	Unannotated	Unannotated	Unannotated	Unannotated	Unannotated
ASV25443	0.706385	0.000171	-0.76194	1.47868	Proteobacteria	Gammaproteobacteria	Unannotated	Unannotated	Unannotated	Unannotated
ASV13234	0.708693	0.000171	1.7796	-1.45711	Proteobacteria	Alphaproteobacteria	Unannotated	Unannotated	Unannotated	Unannotated
ASV32158	0.709157	0.000171	1.51725	-0.647961	Proteobacteria	Gammaproteobacteria	Unannotated	Unannotated	Unannotated	Unannotated
ASV20993	0.713129	0.000172	-2.04611	1.78599	Proteobacteria	Alphaproteobacteria	Rhodospirillales	Unannotated	Unannotated	Unannotated
ASV33013	0.747936	0.000181	-0.480907	1.43423	Proteobacteria	Gammaproteobacteria	Chromatiales	Unannotated	Unannotated	Unannotated
ASV26114	0.754176	0.000182	-1.92596	2.22769	Proteobacteria	Gammaproteobacteria	Oceanospirillales	Oceanospirillales_incertae_sedis	Pseudohongiella	Unannotated
ASV22311	0.756805	0.000183	1.95138	-1.00166	Proteobacteria	Alphaproteobacteria	Caulobacterales	Hyphomonadaceae	Unannotated	Unannotated
ASV23022	0.775592	0.000188	2.30726	-0.934642	Proteobacteria	Alphaproteobacteria	Rhodobacterales	Rhodobacteraceae	Unannotated	Unannotated
ASV14733	0.792004	0.000192	-0.506606	1.54316	Verrucomicrobia	Verrucomicrobiae	Verrucomicrobiales	Verrucomicrobiaceae	Haloferula	Unannotated
ASV14940	0.808278	0.000196	1.55342	-0.682329	Verrucomicrobia	Verrucomicrobiae	Verrucomicrobiales	Verrucomicrobiaceae	Haloferula	Unannotated
ASV25959	0.833088	0.000202	-1.07393	1.99629	Proteobacteria	Gammaproteobacteria	Unannotated	Unannotated	Unannotated	Unannotated
ASV18559	0.837263	0.000203	-1.01242	1.43297	Bacteroidetes	Flavobacteriia	Flavobacteriales	Flavobacteriaceae	Unannotated	Unannotated
ASV26355	0.842447	0.000204	1.92542	-0.728086	Proteobacteria	Gammaproteobacteria	Alteromonadales	Alteromonadaceae	Unannotated	Unannotated
ASV23085	0.852145	0.000207	2.34799	-1.20408	Proteobacteria	Alphaproteobacteria	Rhodobacterales	Rhodobacteraceae	Unannotated	Unannotated
ASV23950	0.853361	0.000207	2.57652	-1.00688	Bacteroidetes	Cytophagia	Cytophagales	Unannotated	Unannotated	Unannotated
ASV25325	0.872231	0.000212	-0.818831	0.972599	Proteobacteria	Gammaproteobacteria	Unannotated	Unannotated	Unannotated	Unannotated
ASV14870	0.898926	0.000218	2.31199	-1.42011	Verrucomicrobia	Verrucomicrobiae	Verrucomicrobiales	Unannotated	Unannotated	Unannotated
ASV30525	0.909314	0.000221	-0.651023	1.55212	Bacteroidetes	Cytophagia	Cytophagales	Flammeovirgaceae	Roseivirga	Unannotated
ASV33143	0.922921	0.000224	-1.31142	1.63667	Proteobacteria	Gammaproteobacteria	Alteromonadales	Colwelliaceae	Thalassotalea	Unannotated
ASV33331	0.93061	0.000226	-0.66239	1.38588	Proteobacteria	Gammaproteobacteria	Unannotated	Unannotated	Unannotated	Unannotated
ASV22325	0.930924	0.000226	0.715435	-1.73174	Proteobacteria	Alphaproteobacteria	Caulobacterales	Hyphomonadaceae	Algimonas	Unannotated
ASV30224	0.952433	0.000231	1.76756	-1.46374	Bacteroidetes	Unannotated	Unannotated	Unannotated	Unannotated	Unannotated
ASV19733	1.03736	0.000252	-1.06988	1.53467	Proteobacteria	Gammaproteobacteria	Chromatiales	Unannotated	Unannotated	Unannotated
ASV12418	1.05285	0.000256	-0.590761	1.86467	Proteobacteria	Alphaproteobacteria	Unannotated	Unannotated	Unannotated	Unannotated
ASV21415	1.06989	0.00026	-1.28828	1.3593	Proteobacteria	Alphaproteobacteria	Rhodospirillales	Rhodospirillaceae	Unannotated	Unannotated
ASV22286	1.09834	0.000267	-0.632233	1.85977	Proteobacteria	Alphaproteobacteria	Caulobacterales	Hyphomonadaceae	Unannotated	Unannotated
ASV22361	1.0985	0.000267	1.59018	-0.273975	Proteobacteria	Alphaproteobacteria	Caulobacterales	Hyphomonadaceae	Algimonas	Unannotated
ASV12780	1.11572	0.000271	0.950847	-0.777312	Proteobacteria	Alphaproteobacteria	Caulobacterales	Hyphomonadaceae	Hyphomonas	Unannotated
ASV24143	1.12443	0.000274	1.38651	-1.47224	Bacteroidetes	Flavobacteriia	Flavobacteriales	Flavobacteriaceae	Unannotated	Unannotated
ASV20744	1.14096	0.000278	-0.468286	1.59085	Acidobacteria	Acidobacteria_Gp10	Gp10	Unannotated	Unannotated	Unannotated
ASV38520	1.16008	0.000282	-1.30813	1.79442	Proteobacteria	Betaproteobacteria	Nitrosomonadales	Nitrosomonadaceae	Nitrosospira	Unannotated
ASV40163	1.16613	0.000284	-0.889896	1.98431	Proteobacteria	Gammaproteobacteria	Unannotated	Unannotated	Unannotated	Unannotated
ASV22643	1.20342	0.000293	1.36206	-1.85266	Proteobacteria	Alphaproteobacteria	Rhodobacterales	Rhodobacteraceae	Unannotated	Unannotated
ASV11084	1.23001	0.0003	2.00943	-0.715343	Planctomycetes	Planctomycetia	Planctomycetales	Planctomycetaceae	Unannotated	Unannotated
ASV27761	1.23073	0.0003	-0.492379	1.67109	Bacteroidetes	Sphingobacteriia	Sphingobacteriales	Saprospiraceae	Unannotated	Unannotated
ASV23014	1.23617	0.000301	1.27076	-0.912058	Proteobacteria	Alphaproteobacteria	Rhodobacterales	Rhodobacteraceae	Unannotated	Unannotated
ASV12817	1.24881	0.000304	1.12667	-1.78597	Proteobacteria	Alphaproteobacteria	Caulobacterales	Hyphomonadaceae	Hyphomonas	Unannotated
ASV09869	1.25092	0.000305	1.72061	-0.602127	Verrucomicrobia	Unannotated	Unannotated	Unannotated	Unannotated	Unannotated
ASV05766	1.32089	0.000322	2.04848	-1.14994	Proteobacteria	Alphaproteobacteria	Alphaproteobacteria_incertae_sedis	Geminicoccus	Unannotated	Unannotated
ASV23225	1.32386	0.000323	1.19414	-1.95413	Proteobacteria	Alphaproteobacteria	Rhodobacterales	Rhodobacteraceae	Loktanella	Unannotated
ASV24290	1.33571	0.000326	-0.889677	1.59285	Bacteroidetes	Unannotated	Unannotated	Unannotated	Unannotated	Unannotated
ASV27771	1.35263	0.00033	2.18866	-0.591741	Bacteroidetes	Sphingobacteriia	Sphingobacteriales	Saprospiraceae	Phaeodactylibacter	Unannotated
ASV11512	1.36987	0.000334	2.18976	-1.53221	Proteobacteria	Alphaproteobacteria	Rhizobiales	Unannotated	Unannotated	Unannotated
ASV15328	1.39907	0.000342	1.98238	-0.76229	Proteobacteria	Unannotated	Unannotated	Unannotated	Unannotated	Unannotated
ASV26194	1.44362	0.000353	-1.2537	2.12561	Proteobacteria	Gammaproteobacteria	Oceanospirillales	Oceanospirillales_incertae_sedis	Pseudohongiella	Unannotated
ASV37896	1.46113	0.000357	-1.00121	2.15622	Actinobacteria	Actinobacteria	Unannotated	Unannotated	Unannotated	Unannotated
ASV28272	1.51371	0.00037	1.95568	-0.587948	Bacteroidetes	Flavobacteriia	Flavobacteriales	Flavobacteriaceae	Tenacibaculum	Unannotated
ASV19144	1.52858	0.000374	-0.814069	1.3832	Bacteroidetes	Flavobacteriia	Flavobacteriales	Flavobacteriaceae	Unannotated	Unannotated
ASV23116	1.55135	0.000379	1.32687	-0.286806	Proteobacteria	Alphaproteobacteria	Rhodobacterales	Rhodobacteraceae	Sulfitobacter	Unannotated
ASV23731	1.58407	0.000387	-0.902576	1.21074	Bacteroidetes	Unannotated	Unannotated	Unannotated	Unannotated	Unannotated
ASV16837	1.59417	0.00039	-1.25974	1.87351	Proteobacteria	Gammaproteobacteria	Alteromonadales	Colwelliaceae	Colwellia	Unannotated
ASV28266	1.6046	0.000393	-0.538473	0.985884	Bacteroidetes	Flavobacteriia	Flavobacteriales	Flavobacteriaceae	Unannotated	Unannotated
ASV24297	1.61185	0.000394	1.30549	-1.54399	Bacteroidetes	Unannotated	Unannotated	Unannotated	Unannotated	Unannotated
ASV26342	1.62042	0.000397	-0.550504	0.871387	Proteobacteria	Gammaproteobacteria	Alteromonadales	Alteromonadaceae	Haliea	Unannotated
ASV11527	1.65155	0.000404	-0.878305	1.53031	Proteobacteria	Alphaproteobacteria	Rhodobacterales	Rhodobacteraceae	Unannotated	Unannotated
ASV18965	1.67363	0.00041	1.87407	-1.81359	Bacteroidetes	Flavobacteriia	Flavobacteriales	Flavobacteriaceae	Psychroflexus	Unannotated
ASV28564	1.68669	0.000413	-0.482746	0.78396	Bacteroidetes	Sphingobacteriia	Sphingobacteriales	Saprospiraceae	Unannotated	Unannotated
ASV22808	1.72185	0.000422	2.02048	-0.706353	Proteobacteria	Alphaproteobacteria	Rhodobacterales	Rhodobacteraceae	Unannotated	Unannotated
ASV32257	1.72804	0.000424	-0.579439	1.73929	Proteobacteria	Gammaproteobacteria	Unannotated	Unannotated	Unannotated	Unannotated
ASV25005	1.80044	0.000441	-0.793634	1.74531	Proteobacteria	Gammaproteobacteria	Unannotated	Unannotated	Unannotated	Unannotated
ASV31744	1.80128	0.000442	-0.824791	1.39712	Proteobacteria	Deltaproteobacteria	Unannotated	Unannotated	Unannotated	Unannotated
ASV33546	1.88893	0.000463	-0.686597	1.5849	Bacteroidetes	Sphingobacteriia	Sphingobacteriales	Saprospiraceae	Unannotated	Unannotated
ASV22895	1.88965	0.000464	1.82223	-1.06138	Proteobacteria	Alphaproteobacteria	Rhodobacterales	Rhodobacteraceae	Unannotated	Unannotated
ASV25860	1.91967	0.000471	-0.646643	1.64305	Proteobacteria	Gammaproteobacteria	Unannotated	Unannotated	Unannotated	Unannotated
ASV26433	1.97886	0.000486	1.98838	-1.95713	Proteobacteria	Gammaproteobacteria	Unannotated	Unannotated	Unannotated	Unannotated
ASV23209	2.01078	0.000494	1.44357	-1.60517	Proteobacteria	Alphaproteobacteria	Rhodobacterales	Rhodobacteraceae	Unannotated	Unannotated
ASV24319	2.01054	0.000494	-0.958873	1.55997	Proteobacteria	Gammaproteobacteria	Unannotated	Unannotated	Unannotated	Unannotated
ASV19930	2.0443	0.000502	1.77559	-0.70695	Proteobacteria	Alphaproteobacteria	Sphingomonadales	Erythrobacteraceae	Erythrobacter	Unannotated
ASV33097	2.07955	0.000511	1.08326	-0.949977	Proteobacteria	Gammaproteobacteria	Gammaproteobacteria_incertae_sedis	Unannotated	Unannotated	Unannotated
ASV12782	2.09207	0.000514	2.19507	-0.924112	Proteobacteria	Alphaproteobacteria	Caulobacterales	Hyphomonadaceae	Hyphomonas	Unannotated
ASV24017	2.11207	0.000519	-0.61185	1.72427	Proteobacteria	Gammaproteobacteria	Unannotated	Unannotated	Unannotated	Unannotated
ASV28571	2.12411	0.000522	-1.25376	2.17252	Bacteroidetes	Sphingobacteriia	Sphingobacteriales	Unannotated	Unannotated	Unannotated
ASV22618	2.19752	0.00054	-0.731004	1.65383	Proteobacteria	Alphaproteobacteria	Rhodobacterales	Rhodobacteraceae	Unannotated	Unannotated
ASV13037	2.22787	0.000548	1.19168	-1.24821	Proteobacteria	Alphaproteobacteria	Unannotated	Unannotated	Unannotated	Unannotated
ASV24271	2.27726	0.00056	-0.93978	1.49051	Bacteroidetes	Flavobacteriia	Flavobacteriales	Flavobacteriaceae	Unannotated	Unannotated
ASV37762	2.28156	0.000562	-0.645396	1.75547	Actinobacteria	Unannotated	Unannotated	Unannotated	Unannotated	Unannotated
ASV23927	2.29697	0.000565	-0.625193	1.79172	Bacteroidetes	Unannotated	Unannotated	Unannotated	Unannotated	Unannotated
ASV28414	2.37917	0.000586	-0.93178	1.33217	Bacteroidetes	Flavobacteriia	Flavobacteriales	Flavobacteriaceae	Maritimimonas	Unannotated
ASV18722	2.52897	0.000623	2.15221	-0.53757	Bacteroidetes	Flavobacteriia	Flavobacteriales	Cryomorphaceae	Phaeocystidibacter	Unannotated
ASV12534	2.57205	0.000634	1.11364	-0.596809	Proteobacteria	Alphaproteobacteria	Rhizobiales	Unannotated	Unannotated	Unannotated
ASV24042	2.6126	0.000644	-1.36879	2.15637	Proteobacteria	Gammaproteobacteria	Alteromonadales	Alteromonadaceae	Haliea	Unannotated
ASV30352	2.63131	0.000649	1.39916	-1.40427	Bacteroidetes	Cytophagia	Cytophagales	Cytophagaceae	Ekhidna	Unannotated
ASV23136	2.71022	0.000668	1.76792	-1.13446	Proteobacteria	Alphaproteobacteria	Rhodobacterales	Rhodobacteraceae	Sulfitobacter	Unannotated
ASV19915	2.71632	0.00067	1.35363	-1.03263	Proteobacteria	Alphaproteobacteria	Sphingomonadales	Erythrobacteraceae	Erythrobacter	Unannotated
ASV29665	2.72662	0.000673	-0.252163	1.86176	Bacteroidetes	Unannotated	Unannotated	Unannotated	Unannotated	Unannotated
ASV20995	2.75226	0.000679	-0.579051	1.27904	Proteobacteria	Alphaproteobacteria	Rhodospirillales	Unannotated	Unannotated	Unannotated
ASV25363	2.76092	0.000681	-1.16715	1.75494	Proteobacteria	Gammaproteobacteria	Unannotated	Unannotated	Unannotated	Unannotated
ASV24296	2.78117	0.000687	1.5103	-0.681122	Bacteroidetes	Cytophagia	Cytophagales	Unannotated	Unannotated	Unannotated
ASV23306	2.85099	0.000704	-0.697843	1.59071	Proteobacteria	Gammaproteobacteria	Unannotated	Unannotated	Unannotated	Unannotated
ASV23068	2.96042	0.000731	1.9986	-1.13418	Proteobacteria	Alphaproteobacteria	Rhodobacterales	Rhodobacteraceae	Unannotated	Unannotated
ASV37756	3.0265	0.000748	-0.749275	1.474	Acidobacteria	Acidobacteria_Gp4	Unannotated	Unannotated	Unannotated	Unannotated
ASV22637	3.06418	0.000757	-0.682531	0.866823	Proteobacteria	Alphaproteobacteria	Rhodobacterales	Rhodobacteraceae	Unannotated	Unannotated
ASV32348	3.09204	0.000764	-0.849599	0.957832	Proteobacteria	Gammaproteobacteria	Unannotated	Unannotated	Unannotated	Unannotated
ASV26562	3.18383	0.000787	-0.758871	1.56066	Proteobacteria	Gammaproteobacteria	Arenicellales	Arenicellaceae	Arenicella	Unannotated
ASV35964	3.19294	0.00079	-0.697861	0.956338	Acidobacteria	Acidobacteria_Gp9	Gp9	Unannotated	Unannotated	Unannotated
ASV22054	3.21473	0.000795	-0.490087	1.23133	Proteobacteria	Alphaproteobacteria	Rhizobiales	Rhodobiaceae	Anderseniella	Unannotated
ASV25695	3.4624	0.000857	1.86023	-0.71338	Proteobacteria	Gammaproteobacteria	Chromatiales	Granulosicoccaceae	Granulosicoccus	Unannotated
ASV26146	3.51389	0.00087	-0.782461	1.81404	Proteobacteria	Gammaproteobacteria	Oceanospirillales	Oceanospirillales_incertae_sedis	Pseudohongiella	Unannotated
ASV20933	3.5457	0.000878	-0.722308	1.88101	Proteobacteria	Alphaproteobacteria	Rhodospirillales	Rhodospirillaceae	Unannotated	Unannotated
ASV14521	3.59046	0.000889	1.28995	-1.70786	Verrucomicrobia	Verrucomicrobiae	Verrucomicrobiales	Unannotated	Unannotated	Unannotated
ASV32345	3.59653	0.000891	-0.470408	1.78352	Proteobacteria	Gammaproteobacteria	Unannotated	Unannotated	Unannotated	Unannotated
ASV19965	3.61462	0.000895	1.16604	-1.22371	Proteobacteria	Alphaproteobacteria	Sphingomonadales	Erythrobacteraceae	Erythrobacter	Unannotated
ASV22027	3.64205	0.000902	2.24701	-1.55983	Proteobacteria	Alphaproteobacteria	Rhodobacterales	Rhodobacteraceae	Unannotated	Unannotated
ASV12758	3.71739	0.000921	0.883107	-1.11601	Proteobacteria	Alphaproteobacteria	Caulobacterales	Hyphomonadaceae	Hyphomonas	Unannotated
ASV32829	3.84827	0.000954	-1.33584	2.02396	Proteobacteria	Gammaproteobacteria	Unannotated	Unannotated	Unannotated	Unannotated
ASV30685	3.89834	0.000967	2.22781	-0.5431	Bacteroidetes	Cytophagia	Cytophagales	Flammeovirgaceae	Unannotated	Unannotated
ASV22063	3.93217	0.000975	-0.862103	1.17408	Proteobacteria	Alphaproteobacteria	Unannotated	Unannotated	Unannotated	Unannotated
ASV20352	4.09446	0.00101574	-0.660117	1.4054	Proteobacteria	Alphaproteobacteria	Unannotated	Unannotated	Unannotated	Unannotated
ASV26619	4.1867	0.00103888	-0.789504	0.962231	Proteobacteria	Gammaproteobacteria	Arenicellales	Arenicellaceae	Arenicella	Unannotated
ASV12857	4.20154	0.00104282	0.892113	-1.01139	Proteobacteria	Alphaproteobacteria	Caulobacterales	Hyphomonadaceae	Hyphomonas	Unannotated
ASV22378	4.20722	0.00104449	2.10067	-0.600713	Proteobacteria	Alphaproteobacteria	Caulobacterales	Hyphomonadaceae	Unannotated	Unannotated
ASV23351	4.29902	0.00106755	-0.850743	1.69521	Proteobacteria	Gammaproteobacteria	Unannotated	Unannotated	Unannotated	Unannotated
ASV22981	4.44816	0.00110486	2.16935	-0.257441	Proteobacteria	Alphaproteobacteria	Rhodobacterales	Rhodobacteraceae	Unannotated	Unannotated
ASV20930	4.59389	0.00114134	-0.84938	1.25222	Proteobacteria	Alphaproteobacteria	Rhodospirillales	Rhodospirillaceae	Unannotated	Unannotated
ASV22811	4.59378	0.0011416	1.1272	-0.455579	Proteobacteria	Alphaproteobacteria	Rhodobacterales	Rhodobacteraceae	Unannotated	Unannotated
ASV27523	4.65229	0.00115642	1.38991	-1.25901	Bacteroidetes	Sphingobacteriia	Sphingobacteriales	Saprospiraceae	Unannotated	Unannotated
ASV25289	4.78416	0.0011895	1.23646	-0.493212	Proteobacteria	Gammaproteobacteria	Unannotated	Unannotated	Unannotated	Unannotated
ASV12302	4.79667	0.0011929	0.706121	-1.14013	Proteobacteria	Alphaproteobacteria	Rhizobiales	Unannotated	Unannotated	Unannotated
ASV35230	4.94108	0.00122912	2.11961	-0.469953	Cyanobacteria/Chloroplast	Cyanobacteria	Family_II	GpIIa	Unannotated	Unannotated
ASV22940	5.01837	0.00124866	1.51303	-0.741201	Proteobacteria	Alphaproteobacteria	Rhodobacterales	Rhodobacteraceae	Unannotated	Unannotated
ASV27882	5.06734	0.00126116	2.11278	-0.552214	Bacteroidetes	Sphingobacteriia	Sphingobacteriales	Saprospiraceae	Lewinella	Unannotated
ASV21413	5.10329	0.00127042	-0.781158	1.49766	Proteobacteria	Alphaproteobacteria	Rhodospirillales	Rhodospirillaceae	Unannotated	Unannotated
ASV22074	5.10709	0.00127169	-0.260175	1.4862	Proteobacteria	Alphaproteobacteria	Rhizobiales	Unannotated	Unannotated	Unannotated
ASV39213	5.18083	0.00129037	-0.887067	1.25433	Firmicutes	Clostridia	Clostridiales	Clostridiaceae_1	Unannotated	Unannotated
ASV23025	5.32296	0.0013261	1.14379	-0.807984	Proteobacteria	Alphaproteobacteria	Rhodobacterales	Rhodobacteraceae	Loktanella	Unannotated
ASV10814	5.36332	0.00133649	1.7207	-0.750203	Proteobacteria	Alphaproteobacteria	Parvularculales	Parvularculaceae	Parvularcula	Unannotated
ASV15818	5.40896	0.0013482	1.13842	-0.754283	Proteobacteria	Unannotated	Unannotated	Unannotated	Unannotated	Unannotated
ASV22371	5.41134	0.00134912	-0.427479	1.47767	Proteobacteria	Alphaproteobacteria	Caulobacterales	Hyphomonadaceae	Unannotated	Unannotated
ASV25071	5.45807	0.00136112	-0.765922	1.76532	Proteobacteria	Gammaproteobacteria	Unannotated	Unannotated	Unannotated	Unannotated
ASV32900	5.49526	0.00137073	-0.805751	1.75385	Proteobacteria	Gammaproteobacteria	Unannotated	Unannotated	Unannotated	Unannotated
ASV01782	5.632	0.00140519	1.5847	-0.775313	Planctomycetes	Planctomycetia	Planctomycetales	Planctomycetaceae	Unannotated	Unannotated
ASV32397	5.6363	0.00140661	-0.824707	1.03493	Proteobacteria	Gammaproteobacteria	Alteromonadales	Alteromonadaceae	Unannotated	Unannotated
ASV04512	5.71843	0.00142747	1.12483	-0.958849	Cyanobacteria/Chloroplast	Cyanobacteria	Family_IV	GpIV	Unannotated	Unannotated
ASV13871	5.84112	0.00145846	-0.635636	1.5672	Proteobacteria	Deltaproteobacteria	Bdellovibrionales	Bacteriovoracaceae	Unannotated	Unannotated
ASV23340	5.95958	0.00148841	-0.69487	1.48189	Proteobacteria	Unannotated	Unannotated	Unannotated	Unannotated	Unannotated
ASV28269	6.15078	0.00153654	1.23006	-1.67371	Bacteroidetes	Flavobacteriia	Flavobacteriales	Flavobacteriaceae	Polaribacter	Unannotated
ASV16813	6.18236	0.00154482	-0.957221	1.08075	Proteobacteria	Gammaproteobacteria	Unannotated	Unannotated	Unannotated	Unannotated
ASV26668	6.20206	0.00155013	-0.589255	1.58801	Proteobacteria	Gammaproteobacteria	Arenicellales	Arenicellaceae	Arenicella	Unannotated
ASV26182	6.29132	0.00157283	-0.803102	1.59744	Proteobacteria	Gammaproteobacteria	Unannotated	Unannotated	Unannotated	Unannotated
ASV22987	6.34564	0.00158681	1.92203	-0.986508	Proteobacteria	Alphaproteobacteria	Rhodobacterales	Rhodobacteraceae	Unannotated	Unannotated
ASV22576	6.44409	0.00161183	2.3033	-0.694371	Proteobacteria	Alphaproteobacteria	Rhodobacterales	Rhodobacteraceae	Unannotated	Unannotated
ASV05775	6.49107	0.00162399	1.84574	0.0862558	Proteobacteria	Alphaproteobacteria	Alphaproteobacteria_incertae_sedis	Geminicoccus	Unannotated	Unannotated
ASV22559	6.50511	0.00162791	1.08209	-1.22372	Proteobacteria	Alphaproteobacteria	Rhodobacterales	Rhodobacteraceae	Unannotated	Unannotated
ASV22197	6.53709	0.00163632	1.88891	-0.868928	Proteobacteria	Alphaproteobacteria	Rhodobacterales	Rhodobacteraceae	Unannotated	Unannotated
ASV18924	6.6898	0.00167496	-0.629301	1.53401	Bacteroidetes	Unannotated	Unannotated	Unannotated	Unannotated	Unannotated
ASV19948	6.77295	0.00169621	-0.579068	1.76832	Proteobacteria	Alphaproteobacteria	Kordiimonadales	Kordiimonadaceae	Kordiimonas	Unannotated
ASV26490	6.78833	0.00170048	-1.06698	1.67082	Proteobacteria	Gammaproteobacteria	Alteromonadales	Psychromonadaceae	Psychromonas	antarctica
ASV25223	6.80264	0.0017045	2.10643	-0.811461	Proteobacteria	Gammaproteobacteria	Chromatiales	Unannotated	Unannotated	Unannotated
ASV20396	6.8931	0.00172759	1.25574	-1.19091	Proteobacteria	Alphaproteobacteria	Rhodobacterales	Rhodobacteraceae	Unannotated	Unannotated
ASV13241	6.92496	0.00173601	1.85049	-1.62647	Proteobacteria	Alphaproteobacteria	Unannotated	Unannotated	Unannotated	Unannotated
ASV19162	6.95374	0.00174366	1.1312	-1.70697	Bacteroidetes	Flavobacteriia	Flavobacteriales	Flavobacteriaceae	Unannotated	Unannotated
ASV19208	7.06674	0.00177244	2.02951	-0.39921	Cyanobacteria/Chloroplast	Cyanobacteria	Unannotated	Unannotated	Unannotated	Unannotated
ASV18401	7.16882	0.0017985	-0.62218	1.76095	Bacteroidetes	Flavobacteriia	Flavobacteriales	Flavobacteriaceae	Aquimarina	Unannotated
ASV23339	7.4273	0.00186381	-0.73046	1.03383	Proteobacteria	Unannotated	Unannotated	Unannotated	Unannotated	Unannotated
ASV13525	7.42762	0.00186436	0.653196	-0.908859	Proteobacteria	Deltaproteobacteria	Bdellovibrionales	Bacteriovoracaceae	Halobacteriovorax	Unannotated
ASV25180	7.67547	0.00192706	-0.365481	1.51703	Proteobacteria	Gammaproteobacteria	Unannotated	Unannotated	Unannotated	Unannotated
ASV29410	7.80774	0.00196076	-0.743766	0.956936	Bacteroidetes	Flavobacteriia	Flavobacteriales	Unannotated	Unannotated	Unannotated
ASV32140	7.86654	0.00197602	-0.705488	1.70592	Proteobacteria	Gammaproteobacteria	Unannotated	Unannotated	Unannotated	Unannotated
ASV32940	7.90597	0.00198643	0.699935	-1.77765	Proteobacteria	Gammaproteobacteria	Gammaproteobacteria_incertae_sedis	Congregibacter	Unannotated	Unannotated
ASV19721	8.01153	0.00201345	-0.547542	1.03667	Proteobacteria	Gammaproteobacteria	Unannotated	Unannotated	Unannotated	Unannotated
ASV28193	8.16183	0.00205174	1.08648	-0.709179	Bacteroidetes	Sphingobacteriia	Sphingobacteriales	Saprospiraceae	Lewinella	Unannotated
ASV40233	8.29868	0.00208667	1.54121	-0.931632	Proteobacteria	Gammaproteobacteria	Unannotated	Unannotated	Unannotated	Unannotated
ASV28393	8.38873	0.00210984	-0.690081	1.53067	Bacteroidetes	Flavobacteriia	Flavobacteriales	Flavobacteriaceae	Unannotated	Unannotated
ASV32716	8.43929	0.00212309	-0.557224	1.30081	Proteobacteria	Unannotated	Unannotated	Unannotated	Unannotated	Unannotated
ASV33873	8.59192	0.00216203	1.17058	-0.896914	Proteobacteria	Unannotated	Unannotated	Unannotated	Unannotated	Unannotated
ASV32938	8.74686	0.00220157	1.38292	-0.658309	Proteobacteria	Gammaproteobacteria	Alteromonadales	Alteromonadaceae	Haliea	Unannotated
ASV33717	8.80789	0.0022175	1.13323	-0.580738	Bacteroidetes	Cytophagia	Cytophagales	Flammeovirgaceae	Unannotated	Unannotated
ASV21059	8.82322	0.00222192	-0.448603	1.03401	Proteobacteria	Alphaproteobacteria	Rhodospirillales	Rhodospirillaceae	Unannotated	Unannotated
ASV01883	8.84714	0.0022285	1.16527	-0.798245	Verrucomicrobia	Verrucomicrobiae	Verrucomicrobiales	Verrucomicrobiaceae	Persicirhabdus	Unannotated
ASV19728	8.88153	0.00223772	-0.776155	1.34976	Proteobacteria	Gammaproteobacteria	Unannotated	Unannotated	Unannotated	Unannotated
ASV08596	9.0256	0.0022746	2.16983	-0.269993	Proteobacteria	Deltaproteobacteria	Myxococcales	Unannotated	Unannotated	Unannotated
ASV12122	9.13087	0.00230171	-0.674299	0.687867	Proteobacteria	Alphaproteobacteria	Rhodospirillales	Rhodospirillaceae	Unannotated	Unannotated
ASV29479	9.20933	0.00232207	-0.868284	1.14676	Bacteroidetes	Unannotated	Unannotated	Unannotated	Unannotated	Unannotated
ASV32699	9.45834	0.00238546	-0.67646	1.12785	Proteobacteria	Gammaproteobacteria	Unannotated	Unannotated	Unannotated	Unannotated
ASV20366	9.49748	0.00239594	1.0876	-0.854225	Proteobacteria	Alphaproteobacteria	Rhodobacterales	Rhodobacteraceae	Unannotated	Unannotated
ASV25880	9.55395	0.00241079	-0.850206	1.3026	Proteobacteria	Gammaproteobacteria	Unannotated	Unannotated	Unannotated	Unannotated
ASV29294	9.59759	0.00242241	1.38752	-1.01242	Bacteroidetes	Unannotated	Unannotated	Unannotated	Unannotated	Unannotated
ASV22024	9.60991	0.00242613	1.74446	-0.257681	Proteobacteria	Alphaproteobacteria	Rhodobacterales	Rhodobacteraceae	Unannotated	Unannotated
ASV08881	9.63319	0.00243262	-0.19068	2.04993	Proteobacteria	Gammaproteobacteria	Chromatiales	Unannotated	Unannotated	Unannotated
ASV30078	9.76671	0.00246696	1.63112	-0.905377	Bacteroidetes	Sphingobacteriia	Sphingobacteriales	Chitinophagaceae	Balneola	Unannotated
ASV27838	9.80112	0.00247628	-0.652538	1.46809	Bacteroidetes	Sphingobacteriia	Sphingobacteriales	Saprospiraceae	Lewinella	Unannotated
ASV25944	9.94344	0.00251287	-0.487178	0.845817	Proteobacteria	Gammaproteobacteria	Alteromonadales	Alteromonadales_incertae_sedis	Teredinibacter	Unannotated
ASV23331	9.97047	0.00252034	-0.525533	1.05225	Proteobacteria	Gammaproteobacteria	Unannotated	Unannotated	Unannotated	Unannotated
ASV32507	9.98861	0.00252557	-0.821524	1.1125	Proteobacteria	Gammaproteobacteria	Unannotated	Unannotated	Unannotated	Unannotated
ASV32333	10.1293	0.00256179	2.00835	-0.441789	Proteobacteria	Gammaproteobacteria	Unannotated	Unannotated	Unannotated	Unannotated
ASV03997	10.1443	0.00256624	1.42379	-0.480465	Planctomycetes	Planctomycetia	Planctomycetales	Planctomycetaceae	Unannotated	Unannotated
ASV24078	10.4422	0.00264225	-1.37183	2.31656	Proteobacteria	Gammaproteobacteria	Alteromonadales	Colwelliaceae	Thalassotalea	Unannotated
ASV30680	10.6307	0.00269064	1.22838	-0.84859	Bacteroidetes	Cytophagia	Cytophagales	Flammeovirgaceae	Marinoscillum	Unannotated
ASV19995	10.7997	0.00273409	0.79118	-1.52951	Proteobacteria	Alphaproteobacteria	Sphingomonadales	Erythrobacteraceae	Erythrobacter	longus
ASV06040	10.9112	0.00276302	1.69497	-0.44818	Actinobacteria	Actinobacteria	Unannotated	Unannotated	Unannotated	Unannotated
ASV03999	10.914	0.00276443	1.50756	-0.675574	Planctomycetes	Planctomycetia	Planctomycetales	Planctomycetaceae	Unannotated	Unannotated
ASV34304	10.95	0.00277426	-0.657546	1.0593	Verrucomicrobia	Subdivision3	Unannotated	Unannotated	Unannotated	Unannotated
ASV22731	11.3676	0.00288079	1.606	-1.32841	Proteobacteria	Alphaproteobacteria	Rhodobacterales	Rhodobacteraceae	Unannotated	Unannotated
ASV26765	11.5148	0.00291882	1.68551	-0.0818874	Proteobacteria	Gammaproteobacteria	Unannotated	Unannotated	Unannotated	Unannotated
ASV33140	11.6031	0.00294197	-0.839569	0.931379	Proteobacteria	Gammaproteobacteria	Alteromonadales	Colwelliaceae	Thalassotalea	Unannotated
ASV25297	12.0677	0.00306054	-0.912718	0.917106	Proteobacteria	Gammaproteobacteria	Unannotated	Unannotated	Unannotated	Unannotated
ASV30130	12.2074	0.00309676	1.33282	-0.754051	Bacteroidetes	Cytophagia	Cytophagales	Flammeovirgaceae	Unannotated	Unannotated
ASV32677	12.4798	0.00316666	2.02015	-0.622566	Proteobacteria	Gammaproteobacteria	Gammaproteobacteria_incertae_sedis	Unannotated	Unannotated	Unannotated
ASV15941	12.6646	0.00321437	1.48229	-0.885473	Proteobacteria	Unannotated	Unannotated	Unannotated	Unannotated	Unannotated
ASV12996	12.6649	0.00321525	1.47448	0.205353	Proteobacteria	Alphaproteobacteria	Caulobacterales	Hyphomonadaceae	Hyphomonas	Unannotated
ASV12959	12.9174	0.0032802	1.36591	-0.237541	Proteobacteria	Alphaproteobacteria	Caulobacterales	Hyphomonadaceae	Hyphomonas	Unannotated
ASV28156	13.3424	0.00338899	-0.133279	-1.29816	Bacteroidetes	Sphingobacteriia	Sphingobacteriales	Saprospiraceae	Lewinella	Unannotated
ASV06996	13.3721	0.00339739	-0.710909	1.19663	Verrucomicrobia	Opitutae	Puniceicoccales	Puniceicoccaceae	Pelagicoccus	Unannotated
ASV19480	13.4905	0.00342833	-1.12446	2.00339	Bacteroidetes	Unannotated	Unannotated	Unannotated	Unannotated	Unannotated
ASV19715	13.4916	0.00342949	-0.480836	1.91021	Proteobacteria	Gammaproteobacteria	Vibrionales	Vibrionaceae	Unannotated	Unannotated
ASV26254	13.5013	0.00343283	1.71688	-0.686829	Proteobacteria	Gammaproteobacteria	Unannotated	Unannotated	Unannotated	Unannotated
ASV12828	13.7584	0.00349907	1.39087	-0.470255	Proteobacteria	Alphaproteobacteria	Unannotated	Unannotated	Unannotated	Unannotated
ASV28929	13.7947	0.0035092	1.6466	-0.662985	Bacteroidetes	Unannotated	Unannotated	Unannotated	Unannotated	Unannotated
ASV16915	13.8145	0.00351514	1.32096	-0.758034	Proteobacteria	Deltaproteobacteria	Unannotated	Unannotated	Unannotated	Unannotated
ASV30333	13.8355	0.00352137	-0.717505	1.60915	Bacteroidetes	Cytophagia	Cytophagales	Cytophagaceae	Ekhidna	Unannotated
ASV13080	13.9028	0.00353941	-0.657048	1.45737	Proteobacteria	Alphaproteobacteria	Unannotated	Unannotated	Unannotated	Unannotated
ASV20368	13.9075	0.0035415	1.41025	-0.793669	Proteobacteria	Alphaproteobacteria	Rhodobacterales	Rhodobacteraceae	Unannotated	Unannotated
ASV31159	14.018	0.00357057	-0.736219	1.20787	Proteobacteria	Deltaproteobacteria	Unannotated	Unannotated	Unannotated	Unannotated
ASV20942	14.1332	0.00360083	-1.13395	0.954697	Proteobacteria	Alphaproteobacteria	Unannotated	Unannotated	Unannotated	Unannotated
ASV20364	14.1651	0.00360986	1.76729	-0.728763	Proteobacteria	Alphaproteobacteria	Unannotated	Unannotated	Unannotated	Unannotated
ASV26500	14.2873	0.00364193	-0.637793	1.61279	Proteobacteria	Gammaproteobacteria	Unannotated	Unannotated	Unannotated	Unannotated
ASV24321	14.4195	0.00367657	-0.447267	0.910922	Proteobacteria	Gammaproteobacteria	Unannotated	Unannotated	Unannotated	Unannotated
ASV23094	14.5368	0.00370742	1.59316	-0.375144	Proteobacteria	Alphaproteobacteria	Rhodobacterales	Rhodobacteraceae	Unannotated	Unannotated
ASV26005	14.587	0.00372117	-0.176614	1.43143	Proteobacteria	Gammaproteobacteria	Unannotated	Unannotated	Unannotated	Unannotated
ASV26360	14.5896	0.00372278	-0.82744	1.36276	Proteobacteria	Gammaproteobacteria	Oceanospirillales	Unannotated	Unannotated	Unannotated
ASV30314	14.6488	0.00373884	0.658372	-0.83082	Bacteroidetes	Unannotated	Unannotated	Unannotated	Unannotated	Unannotated
ASV33218	14.755	0.00376692	-1.22527	1.9224	Proteobacteria	Gammaproteobacteria	Alteromonadales	Colwelliaceae	Thalassomonas	Unannotated
ASV32817	14.7708	0.00377191	-0.778612	1.33119	Proteobacteria	Gammaproteobacteria	Unannotated	Unannotated	Unannotated	Unannotated
ASV21917	14.9038	0.00380683	-0.780091	0.793411	Proteobacteria	Alphaproteobacteria	Unannotated	Unannotated	Unannotated	Unannotated
ASV30268	15.0802	0.00385288	1.91656	-0.732648	Bacteroidetes	Cytophagia	Cytophagales	Unannotated	Unannotated	Unannotated
ASV23081	15.13	0.00386661	0.759194	-0.51989	Proteobacteria	Alphaproteobacteria	Rhodobacterales	Rhodobacteraceae	Unannotated	Unannotated
ASV26186	15.1836	0.0038813	-0.674959	1.26766	Proteobacteria	Gammaproteobacteria	Chromatiales	Thioalkalispiraceae	Thioprofundum	Unannotated
ASV23173	15.2439	0.00389771	1.79423	-0.664897	Proteobacteria	Alphaproteobacteria	Rhodobacterales	Rhodobacteraceae	Unannotated	Unannotated
ASV12536	15.2413	0.00389804	1.61594	-0.753504	Proteobacteria	Alphaproteobacteria	Unannotated	Unannotated	Unannotated	Unannotated
ASV23099	15.2493	0.00390108	0.806519	-0.825152	Proteobacteria	Alphaproteobacteria	Rhodobacterales	Rhodobacteraceae	Unannotated	Unannotated
ASV22776	15.292	0.00391299	1.32349	-0.677947	Proteobacteria	Alphaproteobacteria	Rhodobacterales	Rhodobacteraceae	Unannotated	Unannotated
ASV26494	15.363	0.00393218	1.83447	-0.795476	Proteobacteria	Gammaproteobacteria	Arenicellales	Arenicellaceae	Arenicella	Unannotated
ASV23211	15.4179	0.00394722	0.305378	-1.3898	Proteobacteria	Alphaproteobacteria	Rhodobacterales	Rhodobacteraceae	Unannotated	Unannotated
ASV28610	15.5507	0.00398227	1.84401	-0.681243	Bacteroidetes	Sphingobacteriia	Sphingobacteriales	Saprospiraceae	Unannotated	Unannotated
ASV20865	15.5862	0.00399236	-0.803584	1.23191	Proteobacteria	Alphaproteobacteria	Rhodospirillales	Unannotated	Unannotated	Unannotated
ASV33332	15.5906	0.00399452	-0.567819	1.64144	Proteobacteria	Gammaproteobacteria	Unannotated	Unannotated	Unannotated	Unannotated
ASV20963	15.7418	0.0040343	-0.862014	1.3035	Proteobacteria	Alphaproteobacteria	Rhodospirillales	Rhodospirillaceae	Unannotated	Unannotated
ASV05768	15.872	0.00406869	1.6828	-0.668088	Proteobacteria	Alphaproteobacteria	Unannotated	Unannotated	Unannotated	Unannotated
ASV17432	15.8888	0.00407405	-1.16009	1.05181	Proteobacteria	Alphaproteobacteria	Rhodospirillales	Unannotated	Unannotated	Unannotated
ASV22728	15.8863	0.00407445	1.53865	-0.762703	Proteobacteria	Alphaproteobacteria	Rhodobacterales	Rhodobacteraceae	Unannotated	Unannotated
ASV33757	16.1962	0.004155	1.75406	0.0410708	Bacteroidetes	Cytophagia	Cytophagales	Unannotated	Unannotated	Unannotated
ASV12507	16.3387	0.00419264	0.196453	-2.50283	Proteobacteria	Alphaproteobacteria	Unannotated	Unannotated	Unannotated	Unannotated
ASV22069	16.6013	0.00426112	1.24033	-1.22307	Proteobacteria	Alphaproteobacteria	Unannotated	Unannotated	Unannotated	Unannotated
ASV22497	16.6536	0.00427564	-1.07245	1.20044	Proteobacteria	Alphaproteobacteria	Unannotated	Unannotated	Unannotated	Unannotated
ASV30879	16.7888	0.00431144	-0.377742	0.980008	Bacteroidetes	Cytophagia	Cytophagales	Flammeovirgaceae	Unannotated	Unannotated
ASV26404	16.7904	0.00431298	-0.590882	0.857661	Proteobacteria	Gammaproteobacteria	Chromatiales	Unannotated	Unannotated	Unannotated
ASV17995	16.7979	0.00431601	-0.35371	1.74383	Verrucomicrobia	Opitutae	Puniceicoccales	Puniceicoccaceae	Coraliomargarita	Unannotated
ASV22507	16.8633	0.00433393	-0.787241	1.45467	Proteobacteria	Alphaproteobacteria	Rhodospirillales	Rhodospirillaceae	Unannotated	Unannotated
ASV24537	16.9166	0.00434873	2.15508	-0.884082	Proteobacteria	Deltaproteobacteria	Myxococcales	Unannotated	Unannotated	Unannotated
ASV22174	17.0573	0.00438604	1.33342	-0.454764	Proteobacteria	Alphaproteobacteria	Rhodobacterales	Rhodobacteraceae	Unannotated	Unannotated
ASV20355	17.0863	0.00439463	-0.522036	1.06553	Proteobacteria	Unannotated	Unannotated	Unannotated	Unannotated	Unannotated
ASV29231	17.1215	0.00440481	-0.641516	1.60182	Bacteroidetes	Unannotated	Unannotated	Unannotated	Unannotated	Unannotated
ASV33710	17.1954	0.00442497	-0.572787	1.72603	Bacteroidetes	Unannotated	Unannotated	Unannotated	Unannotated	Unannotated
ASV26078	17.2125	0.00443049	-0.907703	2.16659	Proteobacteria	Gammaproteobacteria	Unannotated	Unannotated	Unannotated	Unannotated
ASV32733	17.3683	0.00447176	-0.674745	1.53292	Proteobacteria	Gammaproteobacteria	Chromatiales	Unannotated	Unannotated	Unannotated
ASV29008	17.3926	0.00447916	0.455134	-0.886766	Bacteroidetes	Unannotated	Unannotated	Unannotated	Unannotated	Unannotated
ASV28913	17.4522	0.00449567	-0.742388	1.26067	Bacteroidetes	Unannotated	Unannotated	Unannotated	Unannotated	Unannotated
ASV25026	17.5311	0.00451716	-0.552947	0.968206	Proteobacteria	Gammaproteobacteria	Unannotated	Unannotated	Unannotated	Unannotated
ASV05698	17.6389	0.00454611	-0.522329	1.46188	Proteobacteria	Alphaproteobacteria	Unannotated	Unannotated	Unannotated	Unannotated
ASV32760	17.671	0.00455555	-0.606448	1.41984	Proteobacteria	Gammaproteobacteria	Unannotated	Unannotated	Unannotated	Unannotated
ASV02028	17.9106	0.00461852	-0.817602	1.04212	Acidobacteria	Acidobacteria_Gp26	Gp26	Unannotated	Unannotated	Unannotated
ASV38185	18.099	0.00466829	1.56606	-0.776247	Bacteroidetes	Unannotated	Unannotated	Unannotated	Unannotated	Unannotated
ASV19638	18.0949	0.00466845	-0.721874	1.05584	Proteobacteria	Alphaproteobacteria	Kordiimonadales	Kordiimonadaceae	Kordiimonas	Unannotated
ASV27956	18.104	0.004672	-0.655746	1.37666	Bacteroidetes	Sphingobacteriia	Sphingobacteriales	Unannotated	Unannotated	Unannotated
ASV19722	18.1397	0.00468242	-0.604336	1.75605	Proteobacteria	Gammaproteobacteria	Unannotated	Unannotated	Unannotated	Unannotated
ASV02424	18.7594	0.00484363	1.51867	-0.35106	Actinobacteria	Actinobacteria	Acidimicrobiales	Unannotated	Unannotated	Unannotated
ASV20189	19.0816	0.0049281	1.64139	-0.774609	Proteobacteria	Unannotated	Unannotated	Unannotated	Unannotated	Unannotated
ASV33108	19.1056	0.00493556	-1.29123	1.10385	Proteobacteria	Gammaproteobacteria	Alteromonadales	Pseudoalteromonadaceae	Unannotated	Unannotated
ASV25727	19.2153	0.00496519	-0.674679	1.23295	Proteobacteria	Gammaproteobacteria	Unannotated	Unannotated	Unannotated	Unannotated
ASV25178	19.2328	0.004971	-0.493411	1.89977	Proteobacteria	Gammaproteobacteria	Unannotated	Unannotated	Unannotated	Unannotated
ASV19739	19.2668	0.00498107	-0.625551	1.25269	Proteobacteria	Gammaproteobacteria	Unannotated	Unannotated	Unannotated	Unannotated
ASV23117	19.3183	0.00499568	1.19552	-0.999998	Proteobacteria	Alphaproteobacteria	Rhodobacterales	Rhodobacteraceae	Sulfitobacter	Unannotated
ASV28155	19.3567	0.0050069	-0.819488	1.31997	Bacteroidetes	Sphingobacteriia	Sphingobacteriales	Saprospiraceae	Unannotated	Unannotated
ASV01048	19.4613	0.00503527	-0.572523	1.65129	Chloroflexi	Unannotated	Unannotated	Unannotated	Unannotated	Unannotated
ASV17492	19.6603	0.00508807	-1.00066	0.91292	Proteobacteria	Unannotated	Unannotated	Unannotated	Unannotated	Unannotated
ASV22927	19.7001	0.0050997	2.28926	-0.897481	Proteobacteria	Alphaproteobacteria	Rhodobacterales	Rhodobacteraceae	Unannotated	Unannotated
ASV23065	19.8218	0.00513252	1.78035	-1.08998	Proteobacteria	Alphaproteobacteria	Rhodobacterales	Rhodobacteraceae	Unannotated	Unannotated
ASV36185	19.8935	0.00515242	-0.633823	1.2701	Proteobacteria	Gammaproteobacteria	Unannotated	Unannotated	Unannotated	Unannotated
ASV23780	20.0003	0.00518141	-0.596266	1.60903	Bacteroidetes	Flavobacteriia	Flavobacteriales	Unannotated	Unannotated	Unannotated
ASV25206	20.0038	0.00518366	2.36029	-0.818675	Proteobacteria	Gammaproteobacteria	Unannotated	Unannotated	Unannotated	Unannotated
ASV03475	20.052	0.00519752	-0.644643	1.58982	Proteobacteria	Deltaproteobacteria	Myxococcales	Unannotated	Unannotated	Unannotated
ASV20854	20.0769	0.00520533	-0.730042	1.12052	Nitrospinae	Nitrospinia	Nitrospinales	Nitrospinaceae	Nitrospina	Unannotated
ASV25070	20.2683	0.00525632	-0.487301	1.60873	Proteobacteria	Gammaproteobacteria	Unannotated	Unannotated	Unannotated	Unannotated
ASV25937	20.5108	0.00532056	-0.565652	1.49196	Proteobacteria	Gammaproteobacteria	Unannotated	Unannotated	Unannotated	Unannotated
ASV15649	20.5942	0.00534358	1.38227	-0.802566	Proteobacteria	Alphaproteobacteria	Unannotated	Unannotated	Unannotated	Unannotated
ASV34219	20.7525	0.00538605	-0.59537	1.5457	Proteobacteria	Deltaproteobacteria	Myxococcales	Nannocystaceae	Unannotated	Unannotated
ASV33813	20.9827	0.00544721	-0.600698	1.66875	Proteobacteria	Deltaproteobacteria	Myxococcales	Unannotated	Unannotated	Unannotated
ASV15289	21.093	0.00547727	1.6669	-0.975243	Proteobacteria	Unannotated	Unannotated	Unannotated	Unannotated	Unannotated
ASV16854	21.1064	0.00548219	1.45561	-1.19509	Proteobacteria	Gammaproteobacteria	Alteromonadales	Colwelliaceae	Colwellia	asteriadis
ASV09267	21.1996	0.00550783	2.27997	-0.90517	Verrucomicrobia	Spartobacteria	Unannotated	Unannotated	Unannotated	Unannotated
ASV13591	21.2985	0.00553497	1.28462	-1.21748	Proteobacteria	Alphaproteobacteria	Unannotated	Unannotated	Unannotated	Unannotated
ASV12582	21.3326	0.00554526	1.3076	-0.718726	Proteobacteria	Alphaproteobacteria	Unannotated	Unannotated	Unannotated	Unannotated
ASV26317	21.351	0.00555149	-0.572336	1.86097	Proteobacteria	Gammaproteobacteria	Unannotated	Unannotated	Unannotated	Unannotated
ASV23894	21.3502	0.00555273	1.60604	-0.740206	Bacteroidetes	Cytophagia	Cytophagales	Flammeovirgaceae	Unannotated	Unannotated
ASV40157	21.4177	0.00557172	-0.552867	1.29033	Proteobacteria	Gammaproteobacteria	Chromatiales	Unannotated	Unannotated	Unannotated
ASV22704	21.5172	0.00559907	1.3024	-0.627139	Proteobacteria	Alphaproteobacteria	Rhodobacterales	Rhodobacteraceae	Unannotated	Unannotated
ASV33387	21.6424	0.00563312	-0.668887	1.41002	Proteobacteria	Gammaproteobacteria	Unannotated	Unannotated	Unannotated	Unannotated
ASV23250	21.7074	0.00565151	1.61875	-0.747992	Proteobacteria	Gammaproteobacteria	Unannotated	Unannotated	Unannotated	Unannotated
ASV27951	21.8034	0.00567796	1.33027	-0.767896	Bacteroidetes	Sphingobacteriia	Sphingobacteriales	Saprospiraceae	Unannotated	Unannotated
ASV22664	21.8751	0.00569814	-0.571988	1.71832	Proteobacteria	Alphaproteobacteria	Rhodobacterales	Rhodobacteraceae	Unannotated	Unannotated
ASV32636	22.2253	0.00579087	-0.767525	1.03595	Proteobacteria	Gammaproteobacteria	Unannotated	Unannotated	Unannotated	Unannotated
ASV21725	22.2867	0.00580836	-0.644788	1.61142	Proteobacteria	Alphaproteobacteria	Rhizobiales	Rhodobiaceae	Methyloligella	Unannotated
ASV20399	22.4097	0.00584195	-0.580294	1.63239	Proteobacteria	Alphaproteobacteria	Unannotated	Unannotated	Unannotated	Unannotated
ASV23202	22.4178	0.00584559	0.494133	-0.623859	Proteobacteria	Alphaproteobacteria	Rhodobacterales	Rhodobacteraceae	Unannotated	Unannotated
ASV23382	22.4483	0.00585505	-0.575106	1.05553	Proteobacteria	Gammaproteobacteria	Unannotated	Unannotated	Unannotated	Unannotated
ASV03481	22.4792	0.00586466	-0.629517	1.42119	Proteobacteria	Deltaproteobacteria	Myxococcales	Unannotated	Unannotated	Unannotated
ASV27261	22.4892	0.00586878	-0.595586	1.66954	Bacteroidetes	Cytophagia	Cytophagales	Unannotated	Unannotated	Unannotated
ASV37408	22.6523	0.00591289	-0.483914	1.52826	Acidobacteria	Acidobacteria_Gp3	Gp3	Unannotated	Unannotated	Unannotated
ASV12859	22.7373	0.00593663	1.68058	-0.473324	Proteobacteria	Alphaproteobacteria	Caulobacterales	Hyphomonadaceae	Hyphomonas	Unannotated
ASV32947	22.7555	0.00594294	1.68477	-0.739078	Proteobacteria	Gammaproteobacteria	Gammaproteobacteria_incertae_sedis	Unannotated	Unannotated	Unannotated
ASV27535	22.8408	0.00596676	-0.66567	1.48847	Bacteroidetes	Sphingobacteriia	Sphingobacteriales	Saprospiraceae	Unannotated	Unannotated
ASV20394	22.8776	0.00597795	1.49536	-0.373221	Proteobacteria	Alphaproteobacteria	Rhodobacterales	Rhodobacteraceae	Unannotated	Unannotated
ASV17578	22.9451	0.00599715	1.34116	-0.635073	Bacteroidetes	Sphingobacteriia	Sphingobacteriales	Saprospiraceae	Unannotated	Unannotated
ASV27468	22.9428	0.00599812	-0.770454	0.70024	Bacteroidetes	Sphingobacteriia	Sphingobacteriales	Saprospiraceae	Unannotated	Unannotated
ASV25158	23.1058	0.0060423	0.0136333	2.00542	Proteobacteria	Gammaproteobacteria	Unannotated	Unannotated	Unannotated	Unannotated
ASV25827	23.2706	0.00608699	-1.21277	1.63469	Proteobacteria	Gammaproteobacteria	Unannotated	Unannotated	Unannotated	Unannotated
ASV22010	23.2811	0.00609133	-0.699416	1.37816	Proteobacteria	Alphaproteobacteria	Unannotated	Unannotated	Unannotated	Unannotated
ASV35229	23.3286	0.00610535	-1.00043	0.704511	Cyanobacteria/Chloroplast	Cyanobacteria	Family_II	GpIIa	Unannotated	Unannotated
ASV30639	23.408	0.00612774	-1.08145	1.06385	Bacteroidetes	Cytophagia	Cytophagales	Unannotated	Unannotated	Unannotated
ASV26652	23.4042	0.00612837	-0.689173	1.17004	Proteobacteria	Gammaproteobacteria	Unannotated	Unannotated	Unannotated	Unannotated
ASV02349	23.4097	0.00613141	-0.563968	1.81957	Actinobacteria	Actinobacteria	Unannotated	Unannotated	Unannotated	Unannotated
ASV01724	23.4144	0.00613424	1.53263	-0.709083	Planctomycetes	Planctomycetia	Planctomycetales	Planctomycetaceae	Unannotated	Unannotated
ASV19956	23.5513	0.00617174	-0.526792	1.40514	Proteobacteria	Alphaproteobacteria	Kordiimonadales	Kordiimonadaceae	Kordiimonas	Unannotated
ASV19712	23.5867	0.00618261	-0.675623	1.64023	Proteobacteria	Gammaproteobacteria	Unannotated	Unannotated	Unannotated	Unannotated
ASV32847	23.6441	0.00619929	-0.791507	0.868668	Proteobacteria	Gammaproteobacteria	Unannotated	Unannotated	Unannotated	Unannotated
ASV21364	23.6817	0.00621078	1.73264	-0.979156	Proteobacteria	Alphaproteobacteria	Rhodospirillales	Rhodospirillaceae	Unannotated	Unannotated
ASV27928	23.871	0.00626208	1.77463	-0.502694	Bacteroidetes	Sphingobacteriia	Sphingobacteriales	Saprospiraceae	Lewinella	Unannotated
ASV38576	23.8718	0.00626392	-0.591038	1.60309	Bacteroidetes	Cytophagia	Cytophagales	Unannotated	Unannotated	Unannotated
ASV17852	23.8978	0.00627239	-0.843354	1.13846	Verrucomicrobia	Opitutae	Puniceicoccales	Puniceicoccaceae	Cerasicoccus	Unannotated
ASV22015	23.9074	0.00627656	1.8387	-0.6127	Proteobacteria	Alphaproteobacteria	Rhodobacterales	Rhodobacteraceae	Unannotated	Unannotated
ASV26465	24.0176	0.00630715	-0.837316	1.20852	Proteobacteria	Gammaproteobacteria	Arenicellales	Arenicellaceae	Arenicella	xantha
ASV21446	24.0156	0.00630828	-1.01242	1.1164	Proteobacteria	Alphaproteobacteria	Rhodospirillales	Rhodospirillaceae	Unannotated	Unannotated
ASV32504	24.0478	0.0063184	-1.35338	1.28903	Proteobacteria	Gammaproteobacteria	Unannotated	Unannotated	Unannotated	Unannotated
ASV22785	24.0896	0.00633105	1.0136	-1.0941	Proteobacteria	Alphaproteobacteria	Rhodobacterales	Rhodobacteraceae	Unannotated	Unannotated
ASV26019	24.1764	0.00635552	-0.606797	1.16866	Proteobacteria	Gammaproteobacteria	Unannotated	Unannotated	Unannotated	Unannotated
ASV23990	24.3393	0.00640003	-0.632257	0.901351	Proteobacteria	Gammaproteobacteria	Unannotated	Unannotated	Unannotated	Unannotated
ASV22184	24.42	0.00642294	1.38402	-0.230505	Proteobacteria	Alphaproteobacteria	Rhodobacterales	Rhodobacteraceae	Unannotated	Unannotated
ASV32514	24.449	0.00643224	1.12547	-2.15113	Proteobacteria	Gammaproteobacteria	Vibrionales	Vibrionaceae	Photobacterium	Unannotated
ASV23043	24.6181	0.00647845	-0.568021	1.36902	Proteobacteria	Alphaproteobacteria	Rhodobacterales	Rhodobacteraceae	Unannotated	Unannotated
ASV25031	24.8301	0.00653596	-0.645984	1.30598	Proteobacteria	Gammaproteobacteria	Unannotated	Unannotated	Unannotated	Unannotated
ASV22884	24.9886	0.00657941	1.60613	-0.724138	Proteobacteria	Alphaproteobacteria	Rhodobacterales	Rhodobacteraceae	Unannotated	Unannotated
ASV10815	25.2537	0.00665096	1.18776	-0.810431	Proteobacteria	Alphaproteobacteria	Parvularculales	Parvularculaceae	Parvularcula	Unannotated
ASV31925	25.2495	0.00665161	0.561566	-0.851315	Proteobacteria	Deltaproteobacteria	Bdellovibrionales	Bacteriovoracaceae	Peredibacter	Unannotated
ASV38504	25.2845	0.00666259	-0.588519	1.23267	Proteobacteria	Betaproteobacteria	Unannotated	Unannotated	Unannotated	Unannotated
ASV29134	25.5201	0.00672644	-0.556619	1.68039	Bacteroidetes	Unannotated	Unannotated	Unannotated	Unannotated	Unannotated
ASV10982	25.5608	0.00673893	1.87352	-0.66051	Planctomycetes	Planctomycetia	Planctomycetales	Planctomycetaceae	Unannotated	Unannotated
ASV17516	25.5724	0.00674377	-0.883368	0.491293	Proteobacteria	Gammaproteobacteria	Unannotated	Unannotated	Unannotated	Unannotated
ASV25209	25.6632	0.00676952	-0.626388	1.17853	Proteobacteria	Gammaproteobacteria	Unannotated	Unannotated	Unannotated	Unannotated
ASV20919	25.8564	0.00682226	-1.21698	1.35398	Proteobacteria	Alphaproteobacteria	Rhodospirillales	Rhodospirillaceae	Pelagibius	Unannotated
ASV30607	25.8897	0.00683286	1.57076	-0.438112	Bacteroidetes	Cytophagia	Cytophagales	Unannotated	Unannotated	Unannotated
ASV14512	26.0666	0.00688137	0.878576	-1.03619	Verrucomicrobia	Verrucomicrobiae	Verrucomicrobiales	Unannotated	Unannotated	Unannotated
ASV17499	26.1562	0.00690683	-0.505219	0.775224	Proteobacteria	Gammaproteobacteria	Unannotated	Unannotated	Unannotated	Unannotated
ASV28010	26.1756	0.0069138	-0.715002	0.88591	Bacteroidetes	Sphingobacteriia	Sphingobacteriales	Saprospiraceae	Lewinella	Unannotated
ASV32707	26.226	0.00692894	-0.559446	1.03019	Proteobacteria	Gammaproteobacteria	Unannotated	Unannotated	Unannotated	Unannotated
ASV11000	26.3813	0.00697181	1.71854	-0.687966	Planctomycetes	Planctomycetia	Planctomycetales	Planctomycetaceae	Unannotated	Unannotated
ASV37885	26.6162	0.00703573	-0.299395	1.79819	Actinobacteria	Actinobacteria	Unannotated	Unannotated	Unannotated	Unannotated
ASV26253	26.7277	0.00706709	-1.13359	1.26233	Proteobacteria	Gammaproteobacteria	Unannotated	Unannotated	Unannotated	Unannotated
ASV07096	26.8596	0.00710382	-0.732726	1.20193	Proteobacteria	Gammaproteobacteria	Unannotated	Unannotated	Unannotated	Unannotated
ASV15689	26.9567	0.0071314	1.464	-0.660016	Proteobacteria	Unannotated	Unannotated	Unannotated	Unannotated	Unannotated
ASV23898	27.0668	0.00716242	-0.729875	1.26223	Bacteroidetes	Cytophagia	Cytophagales	Unannotated	Unannotated	Unannotated
ASV21949	27.0989	0.00717283	-0.55601	1.11183	Proteobacteria	Alphaproteobacteria	Unannotated	Unannotated	Unannotated	Unannotated
ASV12779	27.3477	0.00724058	1.02047	-0.651257	Proteobacteria	Alphaproteobacteria	Caulobacterales	Hyphomonadaceae	Hyphomonas	Unannotated
ASV11467	27.391	0.00725397	1.30029	-0.281536	Proteobacteria	Alphaproteobacteria	Unannotated	Unannotated	Unannotated	Unannotated
ASV20851	27.4312	0.00726655	-0.805999	0.793824	Acidobacteria	Acidobacteria_Gp26	Gp26	Unannotated	Unannotated	Unannotated
ASV32320	27.5288	0.00729434	0.0342335	-1.78283	Proteobacteria	Gammaproteobacteria	Unannotated	Unannotated	Unannotated	Unannotated
ASV21750	27.6584	0.00733062	1.38742	-0.773056	Proteobacteria	Alphaproteobacteria	Unannotated	Unannotated	Unannotated	Unannotated
ASV28925	27.6871	0.00734015	1.40659	-0.382196	Bacteroidetes	Unannotated	Unannotated	Unannotated	Unannotated	Unannotated
ASV26591	27.795	0.00737073	-0.900068	1.12484	Proteobacteria	Gammaproteobacteria	Arenicellales	Arenicellaceae	Arenicella	Unannotated
ASV25791	28.0296	0.0074349	-0.782097	1.4006	Proteobacteria	Gammaproteobacteria	Unannotated	Unannotated	Unannotated	Unannotated
ASV19742	28.189	0.00747917	1.84552	-0.807273	Proteobacteria	Gammaproteobacteria	Unannotated	Unannotated	Unannotated	Unannotated
ASV26302	28.6362	0.00759983	1.73145	-0.153669	Proteobacteria	Gammaproteobacteria	Alteromonadales	Alteromonadaceae	Haliea	Unannotated
ASV33469	28.6868	0.0076153	-0.721581	1.14936	Deinococcus-Thermus	Deinococci	Deinococcales	Trueperaceae	Truepera	Unannotated
ASV30164	28.6967	0.00761994	-0.577556	1.44048	Bacteroidetes	Unannotated	Unannotated	Unannotated	Unannotated	Unannotated
ASV22587	28.7797	0.007644	1.52687	-0.697954	Proteobacteria	Alphaproteobacteria	Rhodobacterales	Rhodobacteraceae	Unannotated	Unannotated
ASV30541	28.8729	0.0076708	-0.717756	0.902333	Bacteroidetes	Cytophagia	Cytophagales	Flammeovirgaceae	Unannotated	Unannotated
ASV01742	28.8965	0.00767911	1.20435	-0.797731	Planctomycetes	Planctomycetia	Planctomycetales	Planctomycetaceae	Rhodopirellula	Unannotated
ASV32166	28.9653	0.00769945	-0.751336	1.46682	Proteobacteria	Gammaproteobacteria	Unannotated	Unannotated	Unannotated	Unannotated
ASV07744	29.2088	0.00776624	-0.649985	1.17193	Proteobacteria	Deltaproteobacteria	Myxococcales	Unannotated	Unannotated	Unannotated
ASV25215	29.4671	0.00783699	1.59311	-1.13662	Proteobacteria	Gammaproteobacteria	Unannotated	Unannotated	Unannotated	Unannotated
ASV27282	29.8131	0.00793113	1.6329	-0.646773	Bacteroidetes	Unannotated	Unannotated	Unannotated	Unannotated	Unannotated
ASV22439	29.8391	0.00794015	-0.920808	1.43751	Proteobacteria	Alphaproteobacteria	Unannotated	Unannotated	Unannotated	Unannotated
ASV23669	29.859	0.00794756	-0.656885	1.34469	Bacteroidetes	Unannotated	Unannotated	Unannotated	Unannotated	Unannotated
ASV03925	29.9644	0.00797774	1.44286	-0.507172	Planctomycetes	Planctomycetia	Planctomycetales	Planctomycetaceae	Unannotated	Unannotated
ASV17899	30.0145	0.00799322	-0.667243	1.36987	Verrucomicrobia	Opitutae	Unannotated	Unannotated	Unannotated	Unannotated
ASV19472	30.1389	0.00802848	-0.823008	1.36866	Bacteroidetes	Unannotated	Unannotated	Unannotated	Unannotated	Unannotated
ASV31745	30.1763	0.00804059	-0.808232	1.59998	Proteobacteria	Deltaproteobacteria	Myxococcales	Unannotated	Unannotated	Unannotated
ASV02034	30.1799	0.00804367	-1.22084	1.08838	Proteobacteria	Deltaproteobacteria	Desulfobacterales	Desulfobacteraceae	Unannotated	Unannotated
ASV20970	30.1943	0.00804967	-0.701507	0.815397	Proteobacteria	Alphaproteobacteria	Rhodospirillales	Rhodospirillaceae	Pelagibius	Unannotated
ASV05252	30.2376	0.00806336	-0.822578	1.21671	Proteobacteria	Alphaproteobacteria	Unannotated	Unannotated	Unannotated	Unannotated
ASV18238	30.2411	0.00806644	1.23639	-0.675674	Cyanobacteria/Chloroplast	Cyanobacteria	Family_XIII	GpXIII	Unannotated	Unannotated
ASV31409	30.3633	0.0081012	-1.38144	1.664	Proteobacteria	Deltaproteobacteria	Desulfobacterales	Desulfobulbaceae	Unannotated	Unannotated
ASV30417	30.7951	0.00821859	-0.785009	1.36319	Bacteroidetes	Cytophagia	Cytophagales	Unannotated	Unannotated	Unannotated
ASV26243	30.9827	0.00827087	-0.520722	1.21399	Proteobacteria	Gammaproteobacteria	Unannotated	Unannotated	Unannotated	Unannotated
ASV32904	31.1073	0.00830635	0.656082	-0.96905	Proteobacteria	Gammaproteobacteria	Unannotated	Unannotated	Unannotated	Unannotated
ASV22955	31.1364	0.00831634	1.86818	-0.22418	Proteobacteria	Alphaproteobacteria	Rhodobacterales	Rhodobacteraceae	Roseovarius	indicus
ASV18388	31.1425	0.00832019	-0.448247	1.62772	Bacteroidetes	Flavobacteriia	Flavobacteriales	Flavobacteriaceae	Unannotated	Unannotated
ASV23003	31.2578	0.00835322	1.60746	-0.652384	Proteobacteria	Alphaproteobacteria	Rhodobacterales	Rhodobacteraceae	Loktanella	Unannotated
ASV22845	31.275	0.00836006	1.56191	-1.11694	Proteobacteria	Alphaproteobacteria	Rhodobacterales	Rhodobacteraceae	Tropicibacter	Unannotated
ASV36150	31.3388	0.00837937	1.58604	-0.657402	Proteobacteria	Unannotated	Unannotated	Unannotated	Unannotated	Unannotated
ASV19476	31.7798	0.00849954	-0.50769	1.2617	Bacteroidetes	Unannotated	Unannotated	Unannotated	Unannotated	Unannotated
ASV25981	31.8117	0.00851035	-0.909416	1.28036	Proteobacteria	Gammaproteobacteria	Alteromonadales	Unannotated	Unannotated	Unannotated
ASV26617	31.8251	0.00851622	-0.997416	1.29193	Proteobacteria	Gammaproteobacteria	Arenicellales	Arenicellaceae	Arenicella	Unannotated
ASV22840	31.8289	0.0085195	1.22225	-0.925232	Proteobacteria	Alphaproteobacteria	Rhodobacterales	Rhodobacteraceae	Unannotated	Unannotated
ASV24023	32.0117	0.00857073	-0.59849	1.35374	Proteobacteria	Gammaproteobacteria	Unannotated	Unannotated	Unannotated	Unannotated
ASV22997	32.0243	0.00857641	1.5602	-0.801164	Proteobacteria	Alphaproteobacteria	Rhodobacterales	Rhodobacteraceae	Jannaschia	Unannotated
ASV26474	32.1152	0.00860306	1.52625	-0.691384	Proteobacteria	Gammaproteobacteria	Gammaproteobacteria_incertae_sedis	Unannotated	Unannotated	Unannotated
ASV21032	32.1845	0.00862392	-0.414975	1.41894	Proteobacteria	Alphaproteobacteria	Rhodospirillales	Rhodospirillaceae	Unannotated	Unannotated
ASV28190	32.2309	0.00863868	1.40719	-0.286922	Bacteroidetes	Sphingobacteriia	Sphingobacteriales	Saprospiraceae	Lewinella	Unannotated
ASV11194	32.5843	0.00873573	-0.841523	0.298444	Proteobacteria	Alphaproteobacteria	SAR11	Candidatus_Pelagibacter	Unannotated	Unannotated
ASV22784	32.5789	0.00873662	-0.951188	0.899086	Proteobacteria	Alphaproteobacteria	Rhodobacterales	Rhodobacteraceae	Unannotated	Unannotated
ASV22188	32.6415	0.00875578	2.16756	-0.0221749	Proteobacteria	Alphaproteobacteria	Rhodobacterales	Rhodobacteraceae	Unannotated	Unannotated
ASV24194	32.6985	0.00877342	-0.897115	1.11053	Bacteroidetes	Flavobacteriia	Flavobacteriales	Flavobacteriaceae	Unannotated	Unannotated
ASV22962	32.7389	0.00878661	1.75799	-0.690005	Proteobacteria	Alphaproteobacteria	Rhodobacterales	Rhodobacteraceae	Unannotated	Unannotated
ASV12410	32.782	0.00880054	-0.211255	1.42277	Proteobacteria	Alphaproteobacteria	Unannotated	Unannotated	Unannotated	Unannotated
ASV19997	32.7867	0.00880417	-0.195278	1.25226	Proteobacteria	Alphaproteobacteria	Sphingomonadales	Sphingomonadaceae	Sphingorhabdus	Unannotated
ASV32841	32.8043	0.00881125	1.82601	-0.671033	Proteobacteria	Gammaproteobacteria	Unannotated	Unannotated	Unannotated	Unannotated
ASV40220	32.828	0.00881998	1.52175	-0.875411	Proteobacteria	Gammaproteobacteria	Unannotated	Unannotated	Unannotated	Unannotated
ASV10915	32.8598	0.0088309	-1.02959	2.08842	Proteobacteria	Deltaproteobacteria	Bdellovibrionales	Pseudobacteriovoracaceae	Pseudobacteriovorax	Unannotated
ASV02007	32.9075	0.00884611	-0.504141	1.45281	Proteobacteria	Deltaproteobacteria	Desulfobacterales	Desulfobacteraceae	Unannotated	Unannotated
ASV26313	32.9053	0.00884788	0.928061	-1.60758	Proteobacteria	Gammaproteobacteria	Unannotated	Unannotated	Unannotated	Unannotated
ASV02428	32.9752	0.00886906	-0.509698	1.61421	Actinobacteria	Actinobacteria	Unannotated	Unannotated	Unannotated	Unannotated
ASV18568	33.2588	0.00894774	-0.987155	1.4749	Bacteroidetes	Flavobacteriia	Flavobacteriales	Flavobacteriaceae	Unannotated	Unannotated
ASV12956	33.2633	0.00895137	1.69483	-0.660515	Proteobacteria	Alphaproteobacteria	Caulobacterales	Hyphomonadaceae	Unannotated	Unannotated
ASV33726	33.2597	0.00895282	1.64996	-0.25811	Bacteroidetes	Cytophagia	Cytophagales	Flammeovirgaceae	Unannotated	Unannotated
ASV10856	33.713	0.00907727	1.0942	-0.904963	Proteobacteria	Alphaproteobacteria	Parvularculales	Parvularculaceae	Parvularcula	Unannotated
ASV32658	33.8921	0.00912795	-0.633764	1.59454	Proteobacteria	Gammaproteobacteria	Unannotated	Unannotated	Unannotated	Unannotated
ASV21945	33.9072	0.00913448	-0.566706	1.48628	Proteobacteria	Alphaproteobacteria	Unannotated	Unannotated	Unannotated	Unannotated
ASV23335	33.9841	0.00915766	-0.585302	1.40676	Proteobacteria	Gammaproteobacteria	Unannotated	Unannotated	Unannotated	Unannotated
ASV11523	34.1363	0.00920116	0.508478	-1.15409	Proteobacteria	Alphaproteobacteria	Rhodobacterales	Rhodobacteraceae	Unannotated	Unannotated
ASV40267	34.311	0.00925075	-0.597606	0.926113	Proteobacteria	Gammaproteobacteria	Unannotated	Unannotated	Unannotated	Unannotated
ASV16782	34.3454	0.00926251	-0.610101	0.909937	Proteobacteria	Gammaproteobacteria	Unannotated	Unannotated	Unannotated	Unannotated
ASV29394	34.5092	0.00930919	1.47709	-1.23374	Bacteroidetes	Flavobacteriia	Flavobacteriales	Flavobacteriaceae	Cloacibacterium	Unannotated
ASV19462	34.9064	0.00941888	0.237224	1.48175	Bacteroidetes	Unannotated	Unannotated	Unannotated	Unannotated	Unannotated
ASV23443	34.9185	0.00942469	-1.51609	0.891297	Bacteroidetes	Flavobacteriia	Flavobacteriales	Flavobacteriaceae	Flavicella	marina
ASV26366	35.2248	0.00950994	-0.680655	1.29434	Proteobacteria	Gammaproteobacteria	Unannotated	Unannotated	Unannotated	Unannotated
ASV26387	35.2558	0.00952087	1.45156	-0.517507	Proteobacteria	Gammaproteobacteria	Unannotated	Unannotated	Unannotated	Unannotated
ASV12917	35.2511	0.00952217	-0.458954	1.40759	Proteobacteria	Unannotated	Unannotated	Unannotated	Unannotated	Unannotated
ASV27391	35.4797	0.00958653	1.2154	-0.832574	Bacteroidetes	Sphingobacteriia	Sphingobacteriales	Saprospiraceae	Lewinella	Unannotated
ASV12129	35.5669	0.00961267	-0.859392	1.11176	Proteobacteria	Alphaproteobacteria	Rhodospirillales	Rhodospirillaceae	Unannotated	Unannotated
ASV22007	35.5913	0.00962186	1.21387	-0.83606	Proteobacteria	Alphaproteobacteria	Rhodobacterales	Rhodobacteraceae	Unannotated	Unannotated
ASV24302	35.6016	0.00962726	1.44337	-1.56352	Bacteroidetes	Cytophagia	Cytophagales	Flammeovirgaceae	Unannotated	Unannotated
ASV28064	35.5998	0.00962939	-0.508708	1.30177	Bacteroidetes	Sphingobacteriia	Sphingobacteriales	Saprospiraceae	Unannotated	Unannotated
ASV33729	35.6114	0.00963512	-0.598757	1.64505	Bacteroidetes	Cytophagia	Cytophagales	Flammeovirgaceae	Unannotated	Unannotated
ASV32644	35.603	0.00963546	-0.552097	0.904831	Proteobacteria	Gammaproteobacteria	Unannotated	Unannotated	Unannotated	Unannotated
ASV22500	35.645	0.00964943	-0.515915	1.43677	Proteobacteria	Alphaproteobacteria	Unannotated	Unannotated	Unannotated	Unannotated
ASV20129	35.8698	0.00971292	0.0849841	1.83405	Proteobacteria	Gammaproteobacteria	Unannotated	Unannotated	Unannotated	Unannotated
ASV15691	35.8847	0.00971958	-0.730834	1.17412	Proteobacteria	Alphaproteobacteria	Unannotated	Unannotated	Unannotated	Unannotated
ASV33016	35.9142	0.00973022	-0.462201	0.896144	Proteobacteria	Gammaproteobacteria	Unannotated	Unannotated	Unannotated	Unannotated
ASV13597	35.9169	0.00973357	0.674193	-0.531064	Proteobacteria	Alphaproteobacteria	Unannotated	Unannotated	Unannotated	Unannotated
ASV23079	36.2393	0.0098236	1.00844	-1.23332	Proteobacteria	Alphaproteobacteria	Rhodobacterales	Rhodobacteraceae	Unannotated	Unannotated
ASV25807	36.2318	0.00982423	-0.532657	1.7938	Proteobacteria	Gammaproteobacteria	Unannotated	Unannotated	Unannotated	Unannotated
ASV20353	36.2328	0.00982718	-0.847806	0.841272	Proteobacteria	Alphaproteobacteria	Unannotated	Unannotated	Unannotated	Unannotated
ASV24106	36.3581	0.00986384	-0.815373	0.771502	Bacteroidetes	Flavobacteriia	Flavobacteriales	Flavobacteriaceae	Unannotated	Unannotated
ASV27462	36.5378	0.00991528	-0.516539	1.4511	Bacteroidetes	Unannotated	Unannotated	Unannotated	Unannotated	Unannotated
ASV04460	36.6353	0.00994443	1.05013	-0.724087	Cyanobacteria/Chloroplast	Cyanobacteria	Family_IV	GpIV	Unannotated	Unannotated
ASV32328	36.6345	0.00994691	-0.102906	1.99536	Proteobacteria	Gammaproteobacteria	Unannotated	Unannotated	Unannotated	Unannotated
ASV21060	36.6516	0.00995426	-0.918307	1.81614	Proteobacteria	Alphaproteobacteria	Rhodospirillales	Rhodospirillaceae	Unannotated	Unannotated
ASV23575	36.8863	0.0100207	1.62026	-0.653058	Bacteroidetes	Unannotated	Unannotated	Unannotated	Unannotated	Unannotated
ASV22846	37.2159	0.010113	1.4374	-0.952926	Proteobacteria	Alphaproteobacteria	Rhodobacterales	Rhodobacteraceae	Unannotated	Unannotated
ASV30391	37.2337	0.0101206	1.48203	-0.714773	Bacteroidetes	Cytophagia	Cytophagales	Flammeovirgaceae	Unannotated	Unannotated
ASV25035	37.2462	0.0101268	-0.537004	0.964717	Proteobacteria	Gammaproteobacteria	Unannotated	Unannotated	Unannotated	Unannotated
ASV27920	37.2831	0.0101395	0.925188	-0.254992	Bacteroidetes	Sphingobacteriia	Sphingobacteriales	Saprospiraceae	Unannotated	Unannotated
ASV10894	37.2943	0.0101454	-0.494205	0.785348	Proteobacteria	Deltaproteobacteria	Bdellovibrionales	Pseudobacteriovoracaceae	Pseudobacteriovorax	Unannotated
ASV14385	37.6388	0.0102419	1.0113	-1.12726	Proteobacteria	Alphaproteobacteria	Unannotated	Unannotated	Unannotated	Unannotated
ASV23662	37.7	0.0102613	0.871899	-0.762677	Bacteroidetes	Unannotated	Unannotated	Unannotated	Unannotated	Unannotated
ASV23919	37.9139	0.0103223	-0.754902	0.639802	Bacteroidetes	Sphingobacteriia	Sphingobacteriales	Rhodothermaceae	Unannotated	Unannotated
ASV30151	37.9541	0.0103361	1.32327	-0.838173	Bacteroidetes	Cytophagia	Cytophagales	Unannotated	Unannotated	Unannotated
ASV21688	37.9552	0.0103392	-0.66301	0.99422	Proteobacteria	Alphaproteobacteria	Unannotated	Unannotated	Unannotated	Unannotated
ASV32511	38.1456	0.0103939	-0.585538	1.77371	Proteobacteria	Gammaproteobacteria	Alteromonadales	Moritellaceae	Paramoritella	sediminis
ASV23073	38.2873	0.0104353	1.6306	-0.699043	Proteobacteria	Alphaproteobacteria	Rhodobacterales	Rhodobacteraceae	Litoreibacter	Unannotated
ASV30647	38.3577	0.0104574	1.60337	-1.08226	Bacteroidetes	Cytophagia	Cytophagales	Flammeovirgaceae	Unannotated	Unannotated
ASV31924	38.3642	0.010462	-0.648201	1.16742	Proteobacteria	Deltaproteobacteria	Bdellovibrionales	Bacteriovoracaceae	Peredibacter	Unannotated
ASV37441	38.3562	0.0104627	-0.689248	0.919029	Actinobacteria	Actinobacteria	Acidimicrobiales	Unannotated	Unannotated	Unannotated
ASV32773	38.8193	0.0105919	-0.981084	1.44151	Proteobacteria	Gammaproteobacteria	Alteromonadales	Psychromonadaceae	Psychromonas	japonica
ASV17448	39.0789	0.0106657	-0.691624	0.654671	Proteobacteria	Unannotated	Unannotated	Unannotated	Unannotated	Unannotated
ASV23859	39.1693	0.0106932	-0.73118	1.03573	Bacteroidetes	Flavobacteriia	Flavobacteriales	Unannotated	Unannotated	Unannotated
ASV17495	39.3754	0.0107524	-0.75347	0.972002	Proteobacteria	Unannotated	Unannotated	Unannotated	Unannotated	Unannotated
ASV20097	39.5097	0.0107921	-0.643705	1.2744	Proteobacteria	Gammaproteobacteria	Unannotated	Unannotated	Unannotated	Unannotated
ASV22347	39.7529	0.0108614	-0.556037	1.52004	Proteobacteria	Alphaproteobacteria	Caulobacterales	Hyphomonadaceae	Unannotated	Unannotated
ASV30334	39.8702	0.0108965	-0.514875	1.58021	Bacteroidetes	Cytophagia	Cytophagales	Cytophagaceae	Ekhidna	Unannotated
ASV26612	40.0926	0.0109603	-0.676365	1.25891	Proteobacteria	Gammaproteobacteria	Arenicellales	Arenicellaceae	Arenicella	Unannotated
ASV26921	40.2419	0.0110041	-0.490354	1.29372	Proteobacteria	Gammaproteobacteria	Unannotated	Unannotated	Unannotated	Unannotated
ASV32233	40.2936	0.0110212	-0.973267	0.972059	Proteobacteria	Gammaproteobacteria	Unannotated	Unannotated	Unannotated	Unannotated
ASV27723	40.4443	0.0110655	-0.326469	1.50526	Bacteroidetes	Sphingobacteriia	Sphingobacteriales	Saprospiraceae	Unannotated	Unannotated
ASV18420	40.469	0.0110753	-0.833173	1.82268	Bacteroidetes	Flavobacteriia	Flavobacteriales	Flavobacteriaceae	Aquimarina	Unannotated
ASV22913	40.4652	0.0110773	0.661816	-0.850737	Proteobacteria	Alphaproteobacteria	Rhodobacterales	Rhodobacteraceae	Ruegeria	Unannotated
ASV17924	40.5065	0.0110916	-0.909819	0.52811	Verrucomicrobia	Opitutae	Puniceicoccales	Puniceicoccaceae	Coraliomargarita	Unannotated
ASV22750	40.712	0.0111509	1.85485	-0.314926	Proteobacteria	Alphaproteobacteria	Rhodobacterales	Rhodobacteraceae	Unannotated	Unannotated
ASV22977	40.7357	0.0111605	0.403714	-1.61194	Proteobacteria	Alphaproteobacteria	Rhodobacterales	Rhodobacteraceae	Unannotated	Unannotated
ASV35740	41.1128	0.0112669	-0.517746	1.24473	Proteobacteria	Alphaproteobacteria	Kordiimonadales	Temperatibacteraceae	Temperatibacter	Unannotated
ASV32599	41.1386	0.011277	-1.80547	0.597977	Proteobacteria	Gammaproteobacteria	Vibrionales	Vibrionaceae	Vibrio	Unannotated
ASV16838	41.1277	0.0112771	-1.09921	0.696576	Proteobacteria	Gammaproteobacteria	Alteromonadales	Colwelliaceae	Colwellia	Unannotated
ASV32928	41.3572	0.0113432	-0.636426	1.06518	Proteobacteria	Gammaproteobacteria	Alteromonadales	Alteromonadaceae	Unannotated	Unannotated
ASV12124	41.3763	0.0113515	-0.79377	0.534858	Proteobacteria	Alphaproteobacteria	Rhodospirillales	Rhodospirillaceae	Unannotated	Unannotated
ASV19875	41.3968	0.0113603	-0.619843	1.47945	Proteobacteria	Alphaproteobacteria	Rhodobacterales	Rhodobacteraceae	Unannotated	Unannotated
ASV13225	41.3957	0.0113631	0.769696	-0.858513	Proteobacteria	Alphaproteobacteria	Unannotated	Unannotated	Unannotated	Unannotated
ASV22836	41.5353	0.0114045	1.6801	-0.457154	Proteobacteria	Alphaproteobacteria	Unannotated	Unannotated	Unannotated	Unannotated
ASV38194	41.5689	0.0114169	0.918484	-1.09899	Bacteroidetes	Unannotated	Unannotated	Unannotated	Unannotated	Unannotated
ASV21457	41.6541	0.0114434	-0.333537	1.59348	Proteobacteria	Alphaproteobacteria	Rhodospirillales	Rhodospirillaceae	Unannotated	Unannotated
ASV32772	41.7593	0.0114755	-0.684552	0.750839	Proteobacteria	Gammaproteobacteria	Alteromonadales	Psychromonadaceae	Psychromonas	ingrahamii
ASV20952	41.7635	0.0114798	1.37966	-1.111	Proteobacteria	Alphaproteobacteria	Rhodospirillales	Rhodospirillaceae	Unannotated	Unannotated
ASV29453	41.7582	0.0114815	0.866938	-1.28708	Bacteroidetes	Flavobacteriia	Flavobacteriales	Cryomorphaceae	Cryomorpha	Unannotated
ASV15936	42.2653	0.0116241	0.948614	-0.911911	Proteobacteria	Unannotated	Unannotated	Unannotated	Unannotated	Unannotated
ASV32528	42.4319	0.0116732	0.93948	-1.22017	Proteobacteria	Gammaproteobacteria	Vibrionales	Vibrionaceae	Photobacterium	Unannotated
ASV26786	42.4999	0.0116951	0.773259	-1.89709	Proteobacteria	Gammaproteobacteria	Alteromonadales	Colwelliaceae	Unannotated	Unannotated
ASV22328	42.6615	0.0117428	0.371718	-0.690995	Proteobacteria	Alphaproteobacteria	Caulobacterales	Hyphomonadaceae	Algimonas	Unannotated
ASV33152	42.7545	0.0117716	-0.58336	1.43322	Proteobacteria	Gammaproteobacteria	Unannotated	Unannotated	Unannotated	Unannotated
ASV22264	42.8806	0.0118096	-0.69033	1.16029	Proteobacteria	Alphaproteobacteria	Unannotated	Unannotated	Unannotated	Unannotated
ASV20005	42.9693	0.0118373	1.08601	-0.75693	Proteobacteria	Alphaproteobacteria	Sphingomonadales	Erythrobacteraceae	Unannotated	Unannotated
ASV22160	42.9802	0.0118435	1.35281	-0.728035	Proteobacteria	Alphaproteobacteria	Rhodobacterales	Rhodobacteraceae	Unannotated	Unannotated
ASV23492	42.9872	0.0118487	-0.263171	1.24315	Bacteroidetes	Flavobacteriia	Flavobacteriales	Cryomorphaceae	Crocinitomix	Unannotated
ASV35962	42.9801	0.01185	-0.45196	0.997719	Acidobacteria	Acidobacteria_Gp9	Gp9	Unannotated	Unannotated	Unannotated
ASV26361	43.2481	0.0119272	-0.394971	1.24741	Proteobacteria	Gammaproteobacteria	Unannotated	Unannotated	Unannotated	Unannotated
ASV22639	43.4214	0.0119783	0.90751	-0.689834	Proteobacteria	Alphaproteobacteria	Unannotated	Unannotated	Unannotated	Unannotated
ASV23627	43.5356	0.0120131	0.849309	-0.785488	Bacteroidetes	Unannotated	Unannotated	Unannotated	Unannotated	Unannotated
ASV11465	43.9478	0.0121302	-0.178447	1.23967	Proteobacteria	Alphaproteobacteria	Unannotated	Unannotated	Unannotated	Unannotated
ASV38742	44.0072	0.01215	1.56183	-0.733161	Candidatus_Saccharibacteria	Unannotated	Unannotated	Unannotated	Unannotated	Unannotated
ASV22768	44.3186	0.0122393	-0.563367	0.631785	Proteobacteria	Alphaproteobacteria	Rhodobacterales	Rhodobacteraceae	Celeribacter	Unannotated
ASV18569	44.3902	0.0122625	-0.574771	1.40194	Bacteroidetes	Flavobacteriia	Flavobacteriales	Flavobacteriaceae	Unannotated	Unannotated
ASV18752	44.402	0.0122691	1.58956	-0.897326	Bacteroidetes	Unannotated	Unannotated	Unannotated	Unannotated	Unannotated
ASV33693	44.5275	0.0123072	0.575475	-0.918334	Bacteroidetes	Unannotated	Unannotated	Unannotated	Unannotated	Unannotated
ASV06088	44.6019	0.0123312	-0.6983	1.27754	Actinobacteria	Actinobacteria	Acidimicrobiales	Unannotated	Unannotated	Unannotated
ASV18714	44.9681	0.0124359	-0.32596	1.38899	Bacteroidetes	Unannotated	Unannotated	Unannotated	Unannotated	Unannotated
ASV39301	45.4505	0.0125728	-0.662623	1.5103	Lentisphaerae	Lentisphaeria	Lentisphaerales	Lentisphaeraceae	Lentisphaera	Unannotated
ASV26227	45.5008	0.0125902	-0.143404	1.44004	Proteobacteria	Gammaproteobacteria	Chromatiales	Granulosicoccaceae	Granulosicoccus	Unannotated
ASV02290	45.56	0.01261	-0.0891249	1.90766	Actinobacteria	Actinobacteria	Unannotated	Unannotated	Unannotated	Unannotated
ASV22902	45.7133	0.0126559	0.967109	-0.96816	Proteobacteria	Alphaproteobacteria	Rhodobacterales	Rhodobacteraceae	Jannaschia	Unannotated
ASV18538	45.7374	0.0126661	1.14846	-0.515417	Bacteroidetes	Flavobacteriia	Flavobacteriales	Flavobacteriaceae	Unannotated	Unannotated
ASV25804	45.7934	0.0126851	-0.790475	1.07168	Proteobacteria	Gammaproteobacteria	Unannotated	Unannotated	Unannotated	Unannotated
ASV27623	45.9412	0.0127296	1.14996	-0.951854	Bacteroidetes	Sphingobacteriia	Sphingobacteriales	Saprospiraceae	Unannotated	Unannotated
ASV18535	46.1013	0.0127775	-0.614276	0.773467	Bacteroidetes	Flavobacteriia	Flavobacteriales	Flavobacteriaceae	Algibacter	Unannotated
ASV22723	46.7254	0.0129541	-0.560349	1.5284	Proteobacteria	Alphaproteobacteria	Rhodobacterales	Rhodobacteraceae	Unannotated	Unannotated
ASV04038	46.719	0.0129559	-0.521271	1.00815	Planctomycetes	Planctomycetia	Planctomycetales	Planctomycetaceae	Blastopirellula	Unannotated
ASV36178	46.9005	0.0130098	-0.560098	1.05599	Proteobacteria	Gammaproteobacteria	Unannotated	Unannotated	Unannotated	Unannotated
ASV33053	47.1842	0.0130922	-0.484423	0.932479	Proteobacteria	Gammaproteobacteria	Unannotated	Unannotated	Unannotated	Unannotated
ASV02254	47.2877	0.0131245	-0.657336	0.879087	Actinobacteria	Actinobacteria	Acidimicrobiales	Acidimicrobiaceae	Ilumatobacter	Unannotated
ASV03922	47.3154	0.0131359	-0.130271	1.4897	Planctomycetes	Planctomycetia	Planctomycetales	Planctomycetaceae	Unannotated	Unannotated
ASV32303	47.3395	0.0131462	-0.605817	0.982584	Proteobacteria	Gammaproteobacteria	Unannotated	Unannotated	Unannotated	Unannotated
ASV23932	47.5033	0.0131954	-0.825053	1.36848	Bacteroidetes	Unannotated	Unannotated	Unannotated	Unannotated	Unannotated
ASV02031	47.4917	0.0131958	-0.7257	1.17461	Proteobacteria	Deltaproteobacteria	Desulfobacterales	Desulfobacteraceae	Unannotated	Unannotated
ASV20358	47.5047	0.0132031	0.402555	-1.18865	Proteobacteria	Alphaproteobacteria	Rhodobacterales	Rhodobacteraceae	Unannotated	Unannotated
ASV32577	47.6193	0.0132386	2.34339	-0.736475	Proteobacteria	Gammaproteobacteria	Vibrionales	Vibrionaceae	Vibrio	ostreicida
ASV13355	47.7207	0.0132705	0.7329	-0.559369	Proteobacteria	Alphaproteobacteria	Unannotated	Unannotated	Unannotated	Unannotated
ASV26709	47.7314	0.0132772	-0.727783	1.72928	Proteobacteria	Gammaproteobacteria	Unannotated	Unannotated	Unannotated	Unannotated
ASV30620	48.2799	0.0134335	1.89447	-0.88166	Bacteroidetes	Cytophagia	Cytophagales	Cyclobacteriaceae	Algoriphagus	Unannotated
ASV31786	48.3692	0.0134621	1.19733	-0.770138	Proteobacteria	Deltaproteobacteria	Bdellovibrionales	Bacteriovoracaceae	Peredibacter	Unannotated
ASV32818	48.5105	0.0135052	1.04698	-0.417392	Proteobacteria	Gammaproteobacteria	Unannotated	Unannotated	Unannotated	Unannotated
ASV28537	48.8433	0.0136016	1.33564	-0.394517	Bacteroidetes	Sphingobacteriia	Sphingobacteriales	Saprospiraceae	Unannotated	Unannotated
ASV34512	49.1876	0.0137013	0.621265	-1.00828	Proteobacteria	Unannotated	Unannotated	Unannotated	Unannotated	Unannotated
ASV02361	49.2214	0.0137145	1.1294	-0.14643	Actinobacteria	Actinobacteria	Unannotated	Unannotated	Unannotated	Unannotated
ASV25798	49.5262	0.0138033	-0.755946	1.41096	Proteobacteria	Gammaproteobacteria	Unannotated	Unannotated	Unannotated	Unannotated
ASV32346	49.8964	0.0139103	0.449157	1.11108	Proteobacteria	Gammaproteobacteria	Unannotated	Unannotated	Unannotated	Unannotated
ASV32587	50.2735	0.0140194	-0.918238	0.616891	Proteobacteria	Gammaproteobacteria	Vibrionales	Vibrionaceae	Vibrio	Unannotated
ASV30655	50.3777	0.0140524	-0.780536	1.13339	Bacteroidetes	Unannotated	Unannotated	Unannotated	Unannotated	Unannotated
ASV24294	50.4926	0.0140883	-0.663461	0.810646	Bacteroidetes	Cytophagia	Cytophagales	Unannotated	Unannotated	Unannotated
ASV22952	50.6311	0.0141309	1.87339	-0.496756	Proteobacteria	Alphaproteobacteria	Rhodobacterales	Rhodobacteraceae	Roseovarius	Unannotated
ASV13235	50.8138	0.0141859	2.11528	-0.296922	Proteobacteria	Alphaproteobacteria	Unannotated	Unannotated	Unannotated	Unannotated
ASV24191	51.078	0.0142636	1.38729	0.0929482	Bacteroidetes	Flavobacteriia	Flavobacteriales	Flavobacteriaceae	Unannotated	Unannotated
ASV21966	51.3211	0.0143355	-0.666211	1.26726	Proteobacteria	Alphaproteobacteria	Unannotated	Unannotated	Unannotated	Unannotated
ASV20063	51.5511	0.0144038	-1.13273	0.759787	Proteobacteria	Alphaproteobacteria	Unannotated	Unannotated	Unannotated	Unannotated
ASV13580	51.6731	0.0144419	1.56635	-0.419281	Proteobacteria	Alphaproteobacteria	Unannotated	Unannotated	Unannotated	Unannotated
ASV22646	51.7765	0.0144748	0.172441	-0.964934	Proteobacteria	Alphaproteobacteria	Rhodobacterales	Rhodobacteraceae	Unannotated	Unannotated
ASV24015	51.908	0.0145157	-0.578152	1.40111	Proteobacteria	Gammaproteobacteria	Unannotated	Unannotated	Unannotated	Unannotated
ASV11418	51.9188	0.0145227	-0.242296	1.67	Proteobacteria	Alphaproteobacteria	Unannotated	Unannotated	Unannotated	Unannotated
ASV23359	51.9775	0.0145432	-0.764364	0.817425	Proteobacteria	Deltaproteobacteria	Myxococcales	Unannotated	Unannotated	Unannotated
ASV07662	51.9916	0.0145513	1.5832	0.196254	Proteobacteria	Deltaproteobacteria	Myxococcales	Unannotated	Unannotated	Unannotated
ASV32873	52.014	0.0145616	-0.905698	0.537434	Proteobacteria	Gammaproteobacteria	Unannotated	Unannotated	Unannotated	Unannotated
ASV19893	52.001	0.014562	-0.76934	0.890055	Proteobacteria	Alphaproteobacteria	Unannotated	Unannotated	Unannotated	Unannotated
ASV25062	52.0645	0.0145839	-1.27875	1.30611	Proteobacteria	Gammaproteobacteria	Unannotated	Unannotated	Unannotated	Unannotated
ASV06967	52.2206	0.0146317	-0.841949	2.01301	Verrucomicrobia	Opitutae	Puniceicoccales	Puniceicoccaceae	Pelagicoccus	Unannotated
ASV17985	52.4589	0.0147026	0.555639	-1.50794	Verrucomicrobia	Opitutae	Puniceicoccales	Puniceicoccaceae	Unannotated	Unannotated
ASV27512	52.8307	0.014811	1.86877	-0.391142	Bacteroidetes	Sphingobacteriia	Sphingobacteriales	Saprospiraceae	Unannotated	Unannotated
ASV02276	52.9095	0.0148372	1.6249	-0.339413	Actinobacteria	Actinobacteria	Unannotated	Unannotated	Unannotated	Unannotated
ASV18557	52.9554	0.0148542	-0.364372	0.788643	Bacteroidetes	Flavobacteriia	Flavobacteriales	Flavobacteriaceae	Unannotated	Unannotated
ASV28382	53.067	0.0148897	-0.710103	1.50297	Bacteroidetes	Flavobacteriia	Flavobacteriales	Flavobacteriaceae	Unannotated	Unannotated
ASV37596	53.126	0.0149105	-0.595497	0.935264	Actinobacteria	Actinobacteria	Unannotated	Unannotated	Unannotated	Unannotated
ASV23115	53.207	0.0149374	0.826325	-0.609213	Proteobacteria	Alphaproteobacteria	Rhodobacterales	Rhodobacteraceae	Unannotated	Unannotated
ASV22926	53.2079	0.0149418	1.05211	-0.86945	Proteobacteria	Alphaproteobacteria	Rhodobacterales	Rhodobacteraceae	Unannotated	Unannotated
ASV32700	53.5176	0.015033	-0.649308	1.4683	Proteobacteria	Gammaproteobacteria	Unannotated	Unannotated	Unannotated	Unannotated
ASV16842	53.5135	0.0150361	-1.06954	0.899877	Proteobacteria	Gammaproteobacteria	Alteromonadales	Colwelliaceae	Colwellia	Unannotated
ASV34237	53.8593	0.0151375	1.54909	-0.337079	Bacteroidetes	Sphingobacteriia	Sphingobacteriales	Saprospiraceae	Unannotated	Unannotated
ASV22673	54.145	0.0152221	-0.136472	1.38977	Proteobacteria	Alphaproteobacteria	Rhodobacterales	Rhodobacteraceae	Unannotated	Unannotated
ASV31446	54.4928	0.0153242	-1.13832	0.639971	Proteobacteria	Deltaproteobacteria	Desulfobacterales	Desulfobulbaceae	Unannotated	Unannotated
ASV10847	55.0643	0.0154892	0.606338	-1.30047	Proteobacteria	Alphaproteobacteria	Parvularculales	Parvularculaceae	Parvularcula	Unannotated
ASV11777	55.3672	0.0155788	-0.317695	1.36713	Proteobacteria	Alphaproteobacteria	Rhodospirillales	Rhodospirillaceae	Unannotated	Unannotated
ASV22182	55.3875	0.0155889	1.5239	-0.431874	Proteobacteria	Alphaproteobacteria	Rhodobacterales	Rhodobacteraceae	Unannotated	Unannotated
ASV23154	55.4988	0.0156247	-0.386828	1.37952	Proteobacteria	Alphaproteobacteria	Rhodobacterales	Rhodobacteraceae	Unannotated	Unannotated
ASV13318	55.7577	0.015702	-0.185426	1.25919	Proteobacteria	Alphaproteobacteria	Unannotated	Unannotated	Unannotated	Unannotated
ASV23098	55.7535	0.0157052	-0.252403	1.49818	Proteobacteria	Alphaproteobacteria	Rhodobacterales	Rhodobacteraceae	Unannotated	Unannotated
ASV11095	56.0501	0.0157932	-0.30091	1.37982	Planctomycetes	Planctomycetia	Planctomycetales	Planctomycetaceae	Unannotated	Unannotated
ASV32628	56.2654	0.0158584	-0.320583	1.75287	Proteobacteria	Gammaproteobacteria	Unannotated	Unannotated	Unannotated	Unannotated
ASV28410	56.2797	0.0158668	-0.304107	1.39904	Bacteroidetes	Flavobacteriia	Flavobacteriales	Flavobacteriaceae	Maritimimonas	Unannotated
ASV36176	56.2859	0.0158731	-0.570608	0.87991	Proteobacteria	Gammaproteobacteria	Unannotated	Unannotated	Unannotated	Unannotated
ASV02033	56.2912	0.015879	-1.32861	1.18757	Proteobacteria	Deltaproteobacteria	Desulfobacterales	Desulfobacteraceae	Unannotated	Unannotated
ASV23221	56.5442	0.0159549	0.851955	-0.682777	Proteobacteria	Alphaproteobacteria	Rhodobacterales	Rhodobacteraceae	Unannotated	Unannotated
ASV35491	56.641	0.0159867	1.04779	-0.796147	Cyanobacteria/Chloroplast	Cyanobacteria	Family_IV	GpIV	Unannotated	Unannotated
ASV37978	56.7623	0.0160255	-0.373963	1.40719	Proteobacteria	Betaproteobacteria	Burkholderiales	Unannotated	Unannotated	Unannotated
ASV19628	57.2744	0.0161746	-0.472826	1.01361	Proteobacteria	Alphaproteobacteria	Unannotated	Unannotated	Unannotated	Unannotated
ASV30181	57.336	0.0161966	0.430569	-1.0914	Bacteroidetes	Cytophagia	Cytophagales	Flammeovirgaceae	Unannotated	Unannotated
ASV22045	57.6013	0.0162762	0.820835	-1.13541	Proteobacteria	Alphaproteobacteria	Rhodobacterales	Rhodobacteraceae	Unannotated	Unannotated
ASV28560	58.5098	0.0165375	-0.352501	1.57563	Bacteroidetes	Sphingobacteriia	Sphingobacteriales	Saprospiraceae	Unannotated	Unannotated
ASV32227	58.5741	0.0165604	-0.312139	1.54021	Proteobacteria	Gammaproteobacteria	Chromatiales	Unannotated	Unannotated	Unannotated
ASV26250	58.7809	0.0166236	-0.527742	1.33334	Proteobacteria	Gammaproteobacteria	Oceanospirillales	Unannotated	Unannotated	Unannotated
ASV21061	58.8561	0.0166495	-1.64816	0.516022	Proteobacteria	Alphaproteobacteria	Rhodospirillales	Rhodospirillaceae	Unannotated	Unannotated
ASV22368	58.8898	0.0166638	-0.467547	1.261	Proteobacteria	Alphaproteobacteria	Caulobacterales	Hyphomonadaceae	Unannotated	Unannotated
ASV24144	58.9763	0.016693	-0.0405873	1.30424	Bacteroidetes	Flavobacteriia	Flavobacteriales	Flavobacteriaceae	Spongiibacterium	Unannotated
ASV05756	59.0111	0.0167076	1.37273	-0.561281	Proteobacteria	Alphaproteobacteria	Unannotated	Unannotated	Unannotated	Unannotated
ASV25718	59.0845	0.0167331	-0.708297	0.927353	Proteobacteria	Gammaproteobacteria	Unannotated	Unannotated	Unannotated	Unannotated
ASV22163	59.2433	0.0167828	1.48418	-0.297466	Proteobacteria	Alphaproteobacteria	Rhodobacterales	Rhodobacteraceae	Unannotated	Unannotated
ASV23749	59.5394	0.0168715	-0.661078	1.17735	Bacteroidetes	Flavobacteriia	Flavobacteriales	Cryomorphaceae	Unannotated	Unannotated
ASV25570	59.8735	0.0169709	-0.718102	1.24447	Proteobacteria	Gammaproteobacteria	Unannotated	Unannotated	Unannotated	Unannotated
ASV30912	60.1297	0.0170484	-0.852233	1.10407	Bacteroidetes	Cytophagia	Cytophagales	Flammeovirgaceae	Fulvivirga	Unannotated
ASV27988	60.1169	0.0170496	0.619582	-0.862351	Bacteroidetes	Sphingobacteriia	Sphingobacteriales	Saprospiraceae	Lewinella	Unannotated
ASV02415	60.4943	0.0171615	-0.548275	0.852916	Actinobacteria	Actinobacteria	Acidimicrobiales	Unannotated	Unannotated	Unannotated
ASV33139	60.7922	0.0172509	-0.701248	0.875802	Proteobacteria	Gammaproteobacteria	Alteromonadales	Colwelliaceae	Thalassotalea	Unannotated
ASV30457	60.9204	0.0172922	-0.506182	0.806481	Bacteroidetes	Cytophagia	Cytophagales	Flammeovirgaceae	Reichenbachiella	Unannotated
ASV12913	61.386	0.0174293	1.37776	-0.679687	Proteobacteria	Unannotated	Unannotated	Unannotated	Unannotated	Unannotated
ASV27594	61.3782	0.017432	0.673089	-0.568189	Bacteroidetes	Sphingobacteriia	Sphingobacteriales	Saprospiraceae	Unannotated	Unannotated
ASV23383	61.4125	0.0174467	-0.605248	0.598877	Proteobacteria	Unannotated	Unannotated	Unannotated	Unannotated	Unannotated
ASV33605	61.65	0.0175192	-1.44326	2.58459	Proteobacteria	Gammaproteobacteria	Cardiobacteriales	Cardiobacteriaceae	Suttonella	Unannotated
ASV21455	61.6915	0.0175359	-0.900121	0.801755	Proteobacteria	Alphaproteobacteria	Rhodospirillales	Rhodospirillaceae	Unannotated	Unannotated
ASV26713	61.6815	0.0175381	-0.87773	0.697394	Proteobacteria	Gammaproteobacteria	Chromatiales	Thioalkalispiraceae	Unannotated	Unannotated
ASV15421	61.8205	0.0175826	0.228333	-1.05719	Proteobacteria	Unannotated	Unannotated	Unannotated	Unannotated	Unannotated
ASV23309	61.8178	0.0175869	-0.3013	1.32486	Proteobacteria	Gammaproteobacteria	Unannotated	Unannotated	Unannotated	Unannotated
ASV30132	62.2452	0.0177135	0.940465	-0.781403	Bacteroidetes	Cytophagia	Cytophagales	Unannotated	Unannotated	Unannotated
ASV01671	62.2289	0.0177139	-0.380256	1.12504	Planctomycetes	Planctomycetia	Planctomycetales	Planctomycetaceae	Pirellula	Unannotated
ASV22508	62.3979	0.017767	-0.971008	1.54474	Proteobacteria	Alphaproteobacteria	Rhodospirillales	Rhodospirillaceae	Unannotated	Unannotated
ASV22348	62.9074	0.0179172	-0.272408	1.71481	Proteobacteria	Alphaproteobacteria	Caulobacterales	Hyphomonadaceae	Unannotated	Unannotated
ASV14963	63.2667	0.0180247	-0.765928	0.85671	Verrucomicrobia	Verrucomicrobiae	Verrucomicrobiales	Unannotated	Unannotated	Unannotated
ASV26068	63.5045	0.0180976	-0.215597	1.02884	Proteobacteria	Gammaproteobacteria	Alteromonadales	Unannotated	Unannotated	Unannotated
ASV33047	63.5587	0.0181182	-1.14387	0.596503	Proteobacteria	Gammaproteobacteria	Unannotated	Unannotated	Unannotated	Unannotated
ASV18107	63.6386	0.0181462	0.80783	-0.863933	Proteobacteria	Gammaproteobacteria	Unannotated	Unannotated	Unannotated	Unannotated
ASV18572	63.8698	0.0182173	0.867553	-1.06508	Bacteroidetes	Flavobacteriia	Flavobacteriales	Flavobacteriaceae	Unannotated	Unannotated
ASV25925	63.9464	0.0182443	-0.558243	1.24943	Proteobacteria	Gammaproteobacteria	Unannotated	Unannotated	Unannotated	Unannotated
ASV11539	64.1114	0.0182966	1.75925	-0.299222	Proteobacteria	Alphaproteobacteria	Unannotated	Unannotated	Unannotated	Unannotated
ASV20127	64.3884	0.0183809	-0.710727	0.807279	Proteobacteria	Gammaproteobacteria	Unannotated	Unannotated	Unannotated	Unannotated
ASV32844	64.8766	0.0185256	0.742691	-0.7482	Proteobacteria	Gammaproteobacteria	Unannotated	Unannotated	Unannotated	Unannotated
ASV27650	64.8689	0.0185287	-0.700946	1.35299	Bacteroidetes	Sphingobacteriia	Sphingobacteriales	Saprospiraceae	Unannotated	Unannotated
ASV27418	64.8551	0.01853	-0.285972	1.53124	Bacteroidetes	Sphingobacteriia	Sphingobacteriales	Unannotated	Unannotated	Unannotated
ASV30754	65.1969	0.018633	0.582392	-1.47461	Bacteroidetes	Cytophagia	Cytophagales	Flammeovirgaceae	Fulvivirga	Unannotated
ASV16917	65.2716	0.0186597	-0.540307	0.945757	Proteobacteria	Deltaproteobacteria	Bdellovibrionales	Unannotated	Unannotated	Unannotated
ASV32439	65.6597	0.018776	-1.04711	1.52922	Proteobacteria	Gammaproteobacteria	Alteromonadales	Alteromonadaceae	Unannotated	Unannotated
ASV24178	65.6489	0.0187783	-0.0876968	1.86858	Bacteroidetes	Flavobacteriia	Flavobacteriales	Flavobacteriaceae	Unannotated	Unannotated
ASV32793	66.1023	0.0189134	-0.851173	1.22798	Proteobacteria	Gammaproteobacteria	Unannotated	Unannotated	Unannotated	Unannotated
ASV19891	66.2466	0.0189601	1.42048	-0.407856	Proteobacteria	Alphaproteobacteria	Rhizobiales	Rhodobiaceae	Unannotated	Unannotated
ASV28164	66.259	0.0189691	1.69813	-0.221479	Bacteroidetes	Sphingobacteriia	Sphingobacteriales	Saprospiraceae	Lewinella	Unannotated
ASV21496	66.8141	0.0191335	-0.629645	0.815246	Proteobacteria	Alphaproteobacteria	Rhodospirillales	Rhodospirillaceae	Unannotated	Unannotated
ASV22211	67.181	0.0192441	2.06693	-0.165371	Proteobacteria	Alphaproteobacteria	Rhodobacterales	Rhodobacteraceae	Unannotated	Unannotated
ASV26416	67.5342	0.0193508	-0.674664	0.519274	Proteobacteria	Gammaproteobacteria	Unannotated	Unannotated	Unannotated	Unannotated
ASV23379	67.602	0.0193757	-0.501213	0.777095	Proteobacteria	Unannotated	Unannotated	Unannotated	Unannotated	Unannotated
ASV25082	67.7396	0.0194207	-0.753823	0.655504	Proteobacteria	Gammaproteobacteria	Unannotated	Unannotated	Unannotated	Unannotated
ASV24005	67.9555	0.0194882	-1.07878	1.6043	Proteobacteria	Gammaproteobacteria	Alteromonadales	Alteromonadaceae	Unannotated	Unannotated
ASV32864	68.6577	0.0196953	-0.598452	0.587167	Proteobacteria	Gammaproteobacteria	Unannotated	Unannotated	Unannotated	Unannotated
ASV30885	68.6627	0.0197023	-0.652472	0.516596	Bacteroidetes	Cytophagia	Cytophagales	Flammeovirgaceae	Reichenbachiella	Unannotated
ASV33554	69.8504	0.0200489	-0.792186	0.905423	Bacteroidetes	Unannotated	Unannotated	Unannotated	Unannotated	Unannotated
ASV20896	69.9118	0.0200723	-0.896583	1.05362	Proteobacteria	Alphaproteobacteria	Rhodospirillales	Unannotated	Unannotated	Unannotated
ASV22114	69.898	0.0200741	0.701778	-0.775729	Proteobacteria	Alphaproteobacteria	Kordiimonadales	Kordiimonadaceae	Kordiimonas	Unannotated
ASV22755	69.9631	0.0200986	-0.776188	0.83658	Proteobacteria	Alphaproteobacteria	Rhodobacterales	Rhodobacteraceae	Unannotated	Unannotated
ASV25540	70.272	0.0201931	-0.315389	0.993892	Proteobacteria	Gammaproteobacteria	Unannotated	Unannotated	Unannotated	Unannotated
ASV28559	70.3561	0.0202231	-0.569828	1.16343	Bacteroidetes	Sphingobacteriia	Sphingobacteriales	Saprospiraceae	Unannotated	Unannotated
ASV23549	70.34	0.0202243	-0.357552	1.26809	Bacteroidetes	Unannotated	Unannotated	Unannotated	Unannotated	Unannotated
ASV22250	70.3737	0.0202398	-0.579374	0.680629	Proteobacteria	Alphaproteobacteria	Unannotated	Unannotated	Unannotated	Unannotated
ASV24056	70.4632	0.0202714	-1.49788	0.702765	Proteobacteria	Gammaproteobacteria	Alteromonadales	Alteromonadaceae	Agarivorans	albus
ASV24089	70.5955	0.0203153	1.21921	-0.610728	Bacteroidetes	Flavobacteriia	Flavobacteriales	Flavobacteriaceae	Polaribacter	dokdonensis
ASV26329	70.956	0.0204249	1.49708	0.096432	Proteobacteria	Gammaproteobacteria	Alteromonadales	Alteromonadaceae	Haliea	Unannotated
ASV32624	71.0358	0.0204537	-0.619162	1.11887	Proteobacteria	Gammaproteobacteria	Unannotated	Unannotated	Unannotated	Unannotated
ASV28685	71.0889	0.0204749	-0.38524	1.154	Bacteroidetes	Flavobacteriia	Flavobacteriales	Cryomorphaceae	Unannotated	Unannotated
ASV25280	71.1766	0.0205061	-0.118084	1.58111	Proteobacteria	Gammaproteobacteria	Unannotated	Unannotated	Unannotated	Unannotated
ASV22779	71.3536	0.020563	1.84076	-0.382289	Proteobacteria	Alphaproteobacteria	Rhodobacterales	Rhodobacteraceae	Unannotated	Unannotated
ASV26445	71.4741	0.0206037	0.837028	-0.704512	Proteobacteria	Gammaproteobacteria	Oceanospirillales	Halomonadaceae	Cobetia	Unannotated
ASV24195	71.4978	0.0206164	-0.410851	1.03012	Bacteroidetes	Flavobacteriia	Flavobacteriales	Flavobacteriaceae	Unannotated	Unannotated
ASV26347	71.7623	0.0206987	-0.601188	0.735731	Proteobacteria	Gammaproteobacteria	Alteromonadales	Alteromonadaceae	Haliea	Unannotated
ASV26663	71.8752	0.0207372	-0.576878	1.47584	Proteobacteria	Gammaproteobacteria	Unannotated	Unannotated	Unannotated	Unannotated
ASV22697	71.9895	0.0207762	1.06049	-0.723312	Proteobacteria	Alphaproteobacteria	Rhodobacterales	Rhodobacteraceae	Unannotated	Unannotated
ASV02431	72.3908	0.020898	0.09468	1.68667	Actinobacteria	Actinobacteria	Unannotated	Unannotated	Unannotated	Unannotated
ASV29480	72.5153	0.02094	-0.636936	0.751698	Bacteroidetes	Unannotated	Unannotated	Unannotated	Unannotated	Unannotated
ASV32041	72.6489	0.0209847	1.16003	-0.797648	Proteobacteria	Deltaproteobacteria	Bdellovibrionales	Bacteriovoracaceae	Unannotated	Unannotated
ASV22924	72.7786	0.0210282	1.71053	-0.757017	Proteobacteria	Alphaproteobacteria	Rhodobacterales	Rhodobacteraceae	Unannotated	Unannotated
ASV18193	73.6422	0.0212839	-0.675998	0.804468	Planctomycetes	Planctomycetia	Unannotated	Unannotated	Unannotated	Unannotated
ASV12449	73.7362	0.0213172	1.37609	0.175626	Proteobacteria	Alphaproteobacteria	Unannotated	Unannotated	Unannotated	Unannotated
ASV03480	73.9401	0.0213823	1.2267	-0.68566	Proteobacteria	Deltaproteobacteria	Myxococcales	Unannotated	Unannotated	Unannotated
ASV11425	74.3773	0.021515	-0.679941	1.05423	Proteobacteria	Alphaproteobacteria	Rhizobiales	Hyphomicrobiaceae	Unannotated	Unannotated
ASV30192	74.8182	0.0216488	1.30305	-0.690986	Bacteroidetes	Unannotated	Unannotated	Unannotated	Unannotated	Unannotated
ASV11207	75.0359	0.0217181	-0.660332	0.668151	Proteobacteria	Alphaproteobacteria	SAR11	Candidatus_Pelagibacter	Unannotated	Unannotated
ASV35494	75.019	0.0217195	-0.970783	1.80984	Cyanobacteria/Chloroplast	Cyanobacteria	Family_IV	GpIV	Unannotated	Unannotated
ASV17482	74.9991	0.02172	-0.225929	1.51384	Proteobacteria	Gammaproteobacteria	Unannotated	Unannotated	Unannotated	Unannotated
ASV08876	75.001	0.0217268	-0.187906	1.46596	Proteobacteria	Gammaproteobacteria	Chromatiales	Unannotated	Unannotated	Unannotated
ASV28071	75.1935	0.0217889	1.45815	-0.696431	Bacteroidetes	Sphingobacteriia	Sphingobacteriales	Saprospiraceae	Unannotated	Unannotated
ASV23607	75.1919	0.0217948	-0.42186	0.66533	Bacteroidetes	Flavobacteriia	Flavobacteriales	Cryomorphaceae	Unannotated	Unannotated
ASV20120	75.2189	0.0218089	-0.124379	1.63807	Proteobacteria	Gammaproteobacteria	Unannotated	Unannotated	Unannotated	Unannotated
ASV30073	75.7177	0.0219599	-0.882567	0.337457	Bacteroidetes	Sphingobacteriia	Sphingobacteriales	Chitinophagaceae	Unannotated	Unannotated
ASV32726	75.8453	0.0220033	-0.625691	1.27519	Proteobacteria	Gammaproteobacteria	Unannotated	Unannotated	Unannotated	Unannotated
ASV13260	76.0028	0.0220554	1.0523	-0.860511	Proteobacteria	Alphaproteobacteria	Unannotated	Unannotated	Unannotated	Unannotated
ASV14799	76.1552	0.022106	1.27662	-0.114301	Verrucomicrobia	Verrucomicrobiae	Verrucomicrobiales	Verrucomicrobiaceae	Unannotated	Unannotated
ASV22888	76.3901	0.0221806	1.30059	-0.683009	Proteobacteria	Alphaproteobacteria	Rhodobacterales	Rhodobacteraceae	Unannotated	Unannotated
ASV22255	76.5817	0.0222427	-0.61469	1.33921	Proteobacteria	Alphaproteobacteria	Unannotated	Unannotated	Unannotated	Unannotated
ASV17912	76.7687	0.0223035	1.14022	-0.709268	Verrucomicrobia	Opitutae	Puniceicoccales	Puniceicoccaceae	Coraliomargarita	Unannotated
ASV11861	76.7648	0.0223089	0.795795	-0.800782	Proteobacteria	Unannotated	Unannotated	Unannotated	Unannotated	Unannotated
ASV14969	76.8033	0.0223265	-0.650622	1.03462	Verrucomicrobia	Unannotated	Unannotated	Unannotated	Unannotated	Unannotated
ASV19947	76.794	0.0223303	-0.913378	1.17729	Proteobacteria	Alphaproteobacteria	Kordiimonadales	Kordiimonadaceae	Kordiimonas	Unannotated
ASV24061	76.927	0.0223755	-0.641023	1.44437	Proteobacteria	Gammaproteobacteria	Alteromonadales	Colwelliaceae	Thalassotalea	Unannotated
ASV24026	77.1105	0.0224354	-0.483984	1.53194	Proteobacteria	Gammaproteobacteria	Unannotated	Unannotated	Unannotated	Unannotated
ASV27781	77.1266	0.0224466	-0.569227	1.24465	Bacteroidetes	Sphingobacteriia	Sphingobacteriales	Saprospiraceae	Unannotated	Unannotated
ASV25848	77.1071	0.0224475	-0.426269	0.895549	Proteobacteria	Gammaproteobacteria	Unannotated	Unannotated	Unannotated	Unannotated
ASV19478	77.1534	0.0224675	1.5009	-0.636925	Bacteroidetes	Sphingobacteriia	Sphingobacteriales	Saprospiraceae	Unannotated	Unannotated
ASV21997	77.1974	0.0224869	0.444184	-0.847442	Proteobacteria	Alphaproteobacteria	Unannotated	Unannotated	Unannotated	Unannotated
ASV16845	77.2354	0.0225045	-1.18147	0.499585	Proteobacteria	Gammaproteobacteria	Alteromonadales	Colwelliaceae	Colwellia	Unannotated
ASV35816	77.2176	0.0225059	1.19187	-0.788517	Proteobacteria	Gammaproteobacteria	Unannotated	Unannotated	Unannotated	Unannotated
ASV23110	77.453	0.022581	1.28151	-0.68763	Proteobacteria	Alphaproteobacteria	Rhodobacterales	Rhodobacteraceae	Unannotated	Unannotated
ASV13767	77.6447	0.0226435	-0.644204	0.725702	Proteobacteria	Deltaproteobacteria	Bdellovibrionales	Bacteriovoracaceae	Halobacteriovorax	Unannotated
ASV22208	77.7987	0.0226951	1.38226	-0.327368	Proteobacteria	Alphaproteobacteria	Rhodobacterales	Rhodobacteraceae	Unannotated	Unannotated
ASV33130	78.3442	0.0228609	-0.763537	0.515541	Proteobacteria	Gammaproteobacteria	Alteromonadales	Colwelliaceae	Thalassotalea	Unannotated
ASV23253	78.333	0.0228643	-0.554978	1.18638	Proteobacteria	Gammaproteobacteria	Unannotated	Unannotated	Unannotated	Unannotated
ASV23192	78.313	0.0228651	-0.503202	0.893492	Proteobacteria	Alphaproteobacteria	Rhodobacterales	Rhodobacteraceae	Pseudopelagicola	gijangensis
ASV22864	78.4655	0.0229163	1.0207	-0.717977	Proteobacteria	Alphaproteobacteria	Rhodobacterales	Rhodobacteraceae	Unannotated	Unannotated
ASV25211	78.4453	0.0229171	-0.730203	0.764612	Proteobacteria	Gammaproteobacteria	Chromatiales	Unannotated	Unannotated	Unannotated
ASV32795	78.5321	0.0229492	-0.558244	1.1529	Proteobacteria	Gammaproteobacteria	Unannotated	Unannotated	Unannotated	Unannotated
ASV32922	78.5162	0.0229512	-0.64924	0.645848	Proteobacteria	Gammaproteobacteria	Alteromonadales	Alteromonadaceae	Haliea	Unannotated
ASV30564	78.5875	0.0229788	-0.656183	1.37281	Bacteroidetes	Cytophagia	Cytophagales	Flammeovirgaceae	Unannotated	Unannotated
ASV09005	78.6742	0.0230109	0.75894	-0.769453	Proteobacteria	Gammaproteobacteria	Unannotated	Unannotated	Unannotated	Unannotated
ASV26325	78.6751	0.0230179	-0.547755	1.03204	Proteobacteria	Gammaproteobacteria	Unannotated	Unannotated	Unannotated	Unannotated
ASV25872	78.8322	0.0230706	-0.907207	1.05428	Proteobacteria	Gammaproteobacteria	Unannotated	Unannotated	Unannotated	Unannotated
ASV26712	78.8843	0.0230926	-1.25336	1.72738	Proteobacteria	Gammaproteobacteria	Unannotated	Unannotated	Unannotated	Unannotated
ASV27577	79.0828	0.0231575	-0.357499	1.15031	Bacteroidetes	Sphingobacteriia	Sphingobacteriales	Saprospiraceae	Unannotated	Unannotated
ASV18987	79.1427	0.0231818	1.28612	-0.642408	Cyanobacteria/Chloroplast	Cyanobacteria	Family_I	GpI	Unannotated	Unannotated
ASV32697	79.1287	0.0231845	-0.674797	0.87962	Proteobacteria	Gammaproteobacteria	Unannotated	Unannotated	Unannotated	Unannotated
ASV23324	79.2329	0.0232218	-1.28403	0.81351	Proteobacteria	Gammaproteobacteria	Unannotated	Unannotated	Unannotated	Unannotated
ASV32380	79.281	0.0232428	-0.389031	1.51422	Proteobacteria	Gammaproteobacteria	Alteromonadales	Alteromonadaceae	Aestuariibacter	Unannotated
ASV31971	79.4079	0.0232868	-0.153178	1.27162	Proteobacteria	Unannotated	Unannotated	Unannotated	Unannotated	Unannotated
ASV02402	79.6378	0.023361	-0.617572	1.24473	Actinobacteria	Actinobacteria	Acidimicrobiales	Iamiaceae	Unannotated	Unannotated
ASV23334	79.6507	0.0233717	-0.647431	1.51478	Proteobacteria	Gammaproteobacteria	Unannotated	Unannotated	Unannotated	Unannotated
ASV26067	79.6331	0.0233734	-0.651423	0.899307	Proteobacteria	Gammaproteobacteria	Alteromonadales	Alteromonadales_incertae_sedis	Unannotated	Unannotated
ASV40282	79.6967	0.0233989	-0.590523	1.12388	Proteobacteria	Gammaproteobacteria	Unannotated	Unannotated	Unannotated	Unannotated
ASV32350	79.7858	0.023432	-1.10479	1.12427	Proteobacteria	Gammaproteobacteria	Unannotated	Unannotated	Unannotated	Unannotated
ASV23389	79.8174	0.0234481	-0.688201	0.544635	Proteobacteria	Gammaproteobacteria	Unannotated	Unannotated	Unannotated	Unannotated
ASV18547	79.8381	0.0234611	0.754845	-0.673823	Bacteroidetes	Flavobacteriia	Flavobacteriales	Flavobacteriaceae	Winogradskyella	Unannotated
ASV32759	79.824	0.0234639	-0.846326	0.73775	Proteobacteria	Gammaproteobacteria	Unannotated	Unannotated	Unannotated	Unannotated
ASV30449	79.936	0.0235037	-0.57549	0.95476	Bacteroidetes	Cytophagia	Cytophagales	Flammeovirgaceae	Reichenbachiella	Unannotated
ASV32307	80.0669	0.0235491	-0.538479	1.14066	Proteobacteria	Gammaproteobacteria	Unannotated	Unannotated	Unannotated	Unannotated
ASV12486	80.1078	0.0235681	1.08434	-0.748529	Proteobacteria	Alphaproteobacteria	Unannotated	Unannotated	Unannotated	Unannotated
ASV11051	80.1312	0.0235819	1.3588	-0.262396	Planctomycetes	Planctomycetia	Planctomycetales	Planctomycetaceae	Unannotated	Unannotated
ASV08701	80.2898	0.0236355	0.848201	-0.464675	Proteobacteria	Gammaproteobacteria	Unannotated	Unannotated	Unannotated	Unannotated
ASV12158	80.3914	0.0236724	-0.95166	0.642399	Proteobacteria	Alphaproteobacteria	Rhizobiales	Hyphomicrobiaceae	Maritalea	Unannotated
ASV21788	80.377	0.0236751	-0.603235	1.21029	Acidobacteria	Acidobacteria_Gp26	Gp26	Unannotated	Unannotated	Unannotated
ASV15914	80.3885	0.0236855	-0.703761	0.819402	Proteobacteria	Unannotated	Unannotated	Unannotated	Unannotated	Unannotated
ASV24193	80.3745	0.0236883	1.14018	-0.766122	Bacteroidetes	Flavobacteriia	Flavobacteriales	Flavobacteriaceae	Robiginitalea	Unannotated
ASV02289	80.6194	0.0237675	-0.262094	1.05778	Actinobacteria	Actinobacteria	Unannotated	Unannotated	Unannotated	Unannotated
ASV22578	80.6724	0.0237902	1.21075	-0.722195	Proteobacteria	Alphaproteobacteria	Rhodobacterales	Rhodobacteraceae	Unannotated	Unannotated
ASV13340	80.7841	0.0238301	0.861684	-0.875649	Proteobacteria	Alphaproteobacteria	Unannotated	Unannotated	Unannotated	Unannotated
ASV11515	80.9758	0.0238937	1.0902	-0.674488	Proteobacteria	Alphaproteobacteria	Rhizobiales	Unannotated	Unannotated	Unannotated
ASV23009	80.9623	0.0238968	0.530689	-0.846186	Proteobacteria	Alphaproteobacteria	Rhodobacterales	Rhodobacteraceae	Unannotated	Unannotated
ASV28409	80.9451	0.0238987	-0.615496	0.775496	Bacteroidetes	Flavobacteriia	Flavobacteriales	Flavobacteriaceae	Unannotated	Unannotated
ASV33169	80.963	0.0239111	-0.577694	0.682873	Proteobacteria	Gammaproteobacteria	Unannotated	Unannotated	Unannotated	Unannotated
ASV24163	81.2474	0.0240022	-0.369895	0.984551	Bacteroidetes	Flavobacteriia	Flavobacteriales	Flavobacteriaceae	Unannotated	Unannotated
ASV02287	81.3612	0.0240429	-0.629304	1.29965	Actinobacteria	Actinobacteria	Unannotated	Unannotated	Unannotated	Unannotated
ASV25772	81.4592	0.024079	-0.624317	1.16395	Proteobacteria	Gammaproteobacteria	Unannotated	Unannotated	Unannotated	Unannotated
ASV19243	81.5527	0.0241137	-0.497507	1.2544	Bacteroidetes	Bacteroidia	Bacteroidales	Prolixibacteraceae	Sunxiuqinia	Unannotated
ASV38259	81.6119	0.0241384	0.429449	-0.863941	Bacteroidetes	Unannotated	Unannotated	Unannotated	Unannotated	Unannotated
ASV32959	81.6137	0.0241461	-0.52355	1.37107	Proteobacteria	Gammaproteobacteria	Oceanospirillales	Unannotated	Unannotated	Unannotated
ASV12406	81.7165	0.0241836	1.56768	-0.0478165	Proteobacteria	Alphaproteobacteria	Rhodobacterales	Rhodobacteraceae	Unannotated	Unannotated
ASV25790	81.8365	0.0242263	-0.459043	0.94206	Proteobacteria	Gammaproteobacteria	Chromatiales	Thioalkalispiraceae	Thioprofundum	Unannotated
ASV24028	82.0576	0.024299	-0.334917	1.44808	Proteobacteria	Gammaproteobacteria	Unannotated	Unannotated	Unannotated	Unannotated
ASV28200	82.1254	0.0243262	-0.734763	0.833191	Bacteroidetes	Sphingobacteriia	Sphingobacteriales	Saprospiraceae	Unannotated	Unannotated
ASV23667	82.2641	0.0243745	-0.671611	1.15136	Bacteroidetes	Unannotated	Unannotated	Unannotated	Unannotated	Unannotated
ASV05718	82.2642	0.0243818	-0.12198	1.59177	Proteobacteria	Unannotated	Unannotated	Unannotated	Unannotated	Unannotated
ASV23104	82.2402	0.0243819	-1.11432	0.204249	Proteobacteria	Alphaproteobacteria	Rhodobacterales	Rhodobacteraceae	Unannotated	Unannotated
ASV32117	82.3289	0.0244155	-0.664819	1.03788	Proteobacteria	Gammaproteobacteria	Unannotated	Unannotated	Unannotated	Unannotated
ASV31029	82.3625	0.0244327	-0.588807	1.32441	Proteobacteria	Deltaproteobacteria	Unannotated	Unannotated	Unannotated	Unannotated
ASV12472	82.3749	0.0244436	1.569	-0.658778	Proteobacteria	Alphaproteobacteria	Unannotated	Unannotated	Unannotated	Unannotated
ASV05301	82.4166	0.0244632	-1.28513	0.949747	Proteobacteria	Unannotated	Unannotated	Unannotated	Unannotated	Unannotated
ASV22642	82.4927	0.0244931	-0.333384	-1.35826	Proteobacteria	Alphaproteobacteria	Rhodobacterales	Rhodobacteraceae	Unannotated	Unannotated
ASV17935	83.0179	0.0246563	-0.82612	0.470625	Verrucomicrobia	Opitutae	Puniceicoccales	Puniceicoccaceae	Coraliomargarita	Unannotated
ASV23493	83.1557	0.0247046	-0.658639	1.07208	Bacteroidetes	Flavobacteriia	Flavobacteriales	Cryomorphaceae	Crocinitomix	Unannotated
ASV02265	83.2872	0.024751	1.46148	-0.568649	Actinobacteria	Actinobacteria	Unannotated	Unannotated	Unannotated	Unannotated
ASV20150	83.6697	0.0248721	-0.707991	0.865925	Proteobacteria	Alphaproteobacteria	Unannotated	Unannotated	Unannotated	Unannotated
ASV15459	83.905	0.0249495	0.89181	-0.762541	Proteobacteria	Alphaproteobacteria	Unannotated	Unannotated	Unannotated	Unannotated
ASV06965	84.148	0.0250292	-0.627974	1.39359	Verrucomicrobia	Opitutae	Puniceicoccales	Puniceicoccaceae	Pelagicoccus	Unannotated
ASV28078	84.3889	0.0251083	-0.21517	1.06265	Bacteroidetes	Sphingobacteriia	Sphingobacteriales	Saprospiraceae	Lewinella	Unannotated
ASV11195	84.6185	0.0251841	-1.01488	0.760556	Proteobacteria	Alphaproteobacteria	SAR11	Candidatus_Pelagibacter	Unannotated	Unannotated
ASV04961	84.7332	0.0252257	1.22401	-0.142665	Proteobacteria	Alphaproteobacteria	Unannotated	Unannotated	Unannotated	Unannotated
ASV21740	85.3155	0.0254066	-0.489444	1.25807	Proteobacteria	Alphaproteobacteria	Rhizobiales	Unannotated	Unannotated	Unannotated
ASV28261	85.346	0.0254233	0.335704	-0.780936	Bacteroidetes	Flavobacteriia	Flavobacteriales	Flavobacteriaceae	Tenacibaculum	Unannotated
ASV19166	85.5867	0.0255026	1.12411	-0.701454	Bacteroidetes	Flavobacteriia	Flavobacteriales	Flavobacteriaceae	Unannotated	Unannotated
ASV14545	85.7265	0.0255519	-1.41221	0.580555	Verrucomicrobia	Verrucomicrobiae	Verrucomicrobiales	Verrucomicrobiaceae	Unannotated	Unannotated
ASV32582	85.7254	0.0255591	1.67855	-0.620444	Proteobacteria	Gammaproteobacteria	Vibrionales	Vibrionaceae	Vibrio	Unannotated
ASV26409	85.8181	0.0255944	-0.900519	0.92668	Proteobacteria	Gammaproteobacteria	Unannotated	Unannotated	Unannotated	Unannotated
ASV26326	85.8532	0.0256125	0.880223	-0.49471	Proteobacteria	Gammaproteobacteria	Alteromonadales	Alteromonadaceae	Haliea	Unannotated
ASV33926	86.0798	0.0256878	1.4397	-0.709624	Proteobacteria	Deltaproteobacteria	Bdellovibrionales	Bacteriovoracaceae	Unannotated	Unannotated
ASV20983	86.0866	0.0256975	-0.626478	1.44834	Proteobacteria	Alphaproteobacteria	Rhodospirillales	Unannotated	Unannotated	Unannotated
ASV05139	86.2158	0.0257437	-1.13767	1.10074	Proteobacteria	Alphaproteobacteria	Unannotated	Unannotated	Unannotated	Unannotated
ASV32390	86.2962	0.0257755	-0.41535	1.2193	Proteobacteria	Gammaproteobacteria	Alteromonadales	Alteromonadaceae	Unannotated	Unannotated
ASV30406	86.3028	0.0257851	-0.597224	0.947843	Bacteroidetes	Cytophagia	Cytophagales	Flammeovirgaceae	Unannotated	Unannotated
ASV20974	86.4811	0.0258461	-0.602403	1.09221	Proteobacteria	Alphaproteobacteria	Rhodospirillales	Rhodospirillaceae	Unannotated	Unannotated
ASV30011	86.5264	0.0258674	1.05742	-0.714756	Proteobacteria	Unannotated	Unannotated	Unannotated	Unannotated	Unannotated
ASV22686	86.909	0.0259895	1.40665	-0.285828	Proteobacteria	Alphaproteobacteria	Rhodobacterales	Rhodobacteraceae	Sulfitobacter	Unannotated
ASV19924	87.2492	0.0260991	1.14725	-1.26895	Proteobacteria	Alphaproteobacteria	Kordiimonadales	Kordiimonadaceae	Kordiimonas	Unannotated
ASV27843	87.2304	0.0261013	0.484586	-0.883186	Bacteroidetes	Sphingobacteriia	Sphingobacteriales	Unannotated	Unannotated	Unannotated
ASV22169	87.47	0.0261808	1.45468	-0.660733	Proteobacteria	Alphaproteobacteria	Rhodobacterales	Rhodobacteraceae	Unannotated	Unannotated
ASV25434	87.7386	0.026269	-0.652292	1.22646	Proteobacteria	Gammaproteobacteria	Unannotated	Unannotated	Unannotated	Unannotated
ASV19784	87.7125	0.0262691	1.27693	-0.651539	Proteobacteria	Alphaproteobacteria	Kordiimonadales	Temperatibacteraceae	Temperatibacter	marinus
ASV22897	87.8123	0.0263069	0.653856	-0.94379	Proteobacteria	Alphaproteobacteria	Rhodobacterales	Rhodobacteraceae	Jannaschia	Unannotated
ASV31006	87.8867	0.0263371	1.22435	-0.735957	Proteobacteria	Deltaproteobacteria	Bdellovibrionales	Pseudobacteriovoracaceae	Pseudobacteriovorax	Unannotated
ASV19734	87.9318	0.0263584	-0.692798	0.81882	Proteobacteria	Gammaproteobacteria	Unannotated	Unannotated	Unannotated	Unannotated
ASV26697	87.9098	0.0263598	-0.614196	1.12988	Proteobacteria	Gammaproteobacteria	Chromatiales	Unannotated	Unannotated	Unannotated
ASV10876	87.968	0.0263851	-0.935811	0.515196	Proteobacteria	Gammaproteobacteria	Unannotated	Unannotated	Unannotated	Unannotated
ASV26309	88.037	0.0264137	-0.570156	1.30542	Proteobacteria	Gammaproteobacteria	Unannotated	Unannotated	Unannotated	Unannotated
ASV25637	88.473	0.0265525	-0.558115	1.1704	Proteobacteria	Gammaproteobacteria	Unannotated	Unannotated	Unannotated	Unannotated
ASV12113	88.6963	0.0266275	-1.48504	0.867702	Proteobacteria	Alphaproteobacteria	Rhodospirillales	Unannotated	Unannotated	Unannotated
ASV18333	88.7991	0.0266664	0.96356	-0.75488	Bacteroidetes	Flavobacteriia	Flavobacteriales	Flavobacteriaceae	Kordia	periserrulae
ASV32780	88.7787	0.0266683	1.34475	-0.691108	Proteobacteria	Gammaproteobacteria	Unannotated	Unannotated	Unannotated	Unannotated
ASV32437	88.7992	0.0266825	1.42516	-0.674559	Proteobacteria	Gammaproteobacteria	Alteromonadales	Alteromonadaceae	Aestuariibacter	Unannotated
ASV33214	88.8125	0.0266945	-0.676986	0.559489	Proteobacteria	Gammaproteobacteria	Alteromonadales	Colwelliaceae	Colwellia	Unannotated
ASV15028	88.8506	0.026714	0.763383	-0.894041	Verrucomicrobia	Verrucomicrobiae	Verrucomicrobiales	Verrucomicrobiaceae	Unannotated	Unannotated
ASV12120	89.0124	0.0267707	-1.04461	0.517153	Proteobacteria	Alphaproteobacteria	Rhodospirillales	Rhodospirillaceae	Unannotated	Unannotated
ASV32109	89.1027	0.0268059	1.46807	-0.65827	Proteobacteria	Gammaproteobacteria	Unannotated	Unannotated	Unannotated	Unannotated
ASV30154	89.1604	0.0268313	-0.671522	1.07816	Bacteroidetes	Unannotated	Unannotated	Unannotated	Unannotated	Unannotated
ASV14605	89.1453	0.0268348	-0.66831	1.02139	Verrucomicrobia	Verrucomicrobiae	Verrucomicrobiales	Verrucomicrobiaceae	Luteolibacter	Unannotated
ASV25219	89.6557	0.0269966	0.983879	-0.374847	Proteobacteria	Gammaproteobacteria	Unannotated	Unannotated	Unannotated	Unannotated
ASV20957	89.9394	0.0270902	-0.0198319	1.35695	Proteobacteria	Alphaproteobacteria	Rhodospirillales	Rhodospirillaceae	Unannotated	Unannotated
ASV33562	89.9371	0.0270976	1.32303	-0.0257793	Bacteroidetes	Sphingobacteriia	Sphingobacteriales	Saprospiraceae	Unannotated	Unannotated
ASV26299	90.0699	0.0271458	-0.505283	0.63609	Proteobacteria	Gammaproteobacteria	Alteromonadales	Alteromonadaceae	Haliea	Unannotated
ASV20941	90.6223	0.0273206	-0.432066	1.31914	Proteobacteria	Alphaproteobacteria	Unannotated	Unannotated	Unannotated	Unannotated
ASV14636	90.6463	0.027336	-0.538952	1.08325	Verrucomicrobia	Verrucomicrobiae	Verrucomicrobiales	Verrucomicrobiaceae	Unannotated	Unannotated
ASV23854	90.6923	0.0273582	1.22152	-0.769097	Bacteroidetes	Unannotated	Unannotated	Unannotated	Unannotated	Unannotated
ASV23471	90.6861	0.0273645	-0.691798	0.979852	Bacteroidetes	Flavobacteriia	Flavobacteriales	Cryomorphaceae	Crocinitomix	Unannotated
ASV30329	90.6992	0.0273767	-0.606256	1.0199	Bacteroidetes	Cytophagia	Cytophagales	Cytophagaceae	Ekhidna	Unannotated
ASV03468	91.1644	0.0275255	1.00824	-0.784614	Proteobacteria	Deltaproteobacteria	Myxococcales	Unannotated	Unannotated	Unannotated
ASV37886	91.2255	0.0275523	-0.68852	1.04815	Actinobacteria	Actinobacteria	Unannotated	Unannotated	Unannotated	Unannotated
ASV29472	91.2043	0.0275542	1.19094	-0.721829	Bacteroidetes	Unannotated	Unannotated	Unannotated	Unannotated	Unannotated
ASV22186	91.2675	0.0275816	1.64712	-0.582918	Proteobacteria	Alphaproteobacteria	Rhodobacterales	Rhodobacteraceae	Unannotated	Unannotated
ASV02220	91.2843	0.027595	-0.718947	0.892595	Chloroflexi	Anaerolineae	Anaerolineales	Anaerolineaceae	Unannotated	Unannotated
ASV23725	91.2845	0.0276034	0.600774	-0.671646	Bacteroidetes	Unannotated	Unannotated	Unannotated	Unannotated	Unannotated
ASV32436	91.4754	0.0276695	1.40525	-0.662175	Proteobacteria	Gammaproteobacteria	Alteromonadales	Alteromonadaceae	Unannotated	Unannotated
ASV25741	91.6964	0.0277447	1.35689	-0.614591	Proteobacteria	Gammaproteobacteria	Oceanospirillales	Unannotated	Unannotated	Unannotated
ASV26449	91.6922	0.0277519	-0.677204	0.73621	Proteobacteria	Gammaproteobacteria	Unannotated	Unannotated	Unannotated	Unannotated
ASV30606	91.7458	0.0277765	-0.723206	0.138875	Bacteroidetes	Cytophagia	Cytophagales	Unannotated	Unannotated	Unannotated
ASV18334	91.7474	0.0277854	-1.20854	-0.269272	Bacteroidetes	Flavobacteriia	Flavobacteriales	Flavobacteriaceae	Kordia	Unannotated
ASV22110	91.9365	0.0278511	-0.641943	1.00025	Proteobacteria	Alphaproteobacteria	Unannotated	Unannotated	Unannotated	Unannotated
ASV19737	91.9589	0.0278663	-0.716507	0.638219	Proteobacteria	Gammaproteobacteria	Unannotated	Unannotated	Unannotated	Unannotated
ASV25619	92.0638	0.0279066	-0.685913	0.908428	Proteobacteria	Gammaproteobacteria	Pseudomonadales	Pseudomonadales_incertae_sedis	Dasania	Unannotated
ASV11186	92.0403	0.0279079	-0.808306	0.55618	Proteobacteria	Alphaproteobacteria	SAR11	Candidatus_Pelagibacter	Unannotated	Unannotated
ASV25456	92.0628	0.0279232	-0.488745	1.36876	Proteobacteria	Gammaproteobacteria	Unannotated	Unannotated	Unannotated	Unannotated
ASV32932	92.3042	0.0280049	-0.818229	0.799752	Proteobacteria	Gammaproteobacteria	Alteromonadales	Alteromonadaceae	Haliea	Unannotated
ASV21627	92.4643	0.028062	-0.904488	0.82442	Proteobacteria	Alphaproteobacteria	Rhodobacterales	Rhodobacteraceae	Unannotated	Unannotated
ASV17934	92.5135	0.0280855	-0.7692	0.643594	Verrucomicrobia	Opitutae	Puniceicoccales	Puniceicoccaceae	Coraliomargarita	Unannotated
ASV34306	92.6452	0.028134	-0.780317	0.583725	Verrucomicrobia	Subdivision3	Unannotated	Unannotated	Unannotated	Unannotated
ASV31181	92.8563	0.0282066	-0.783788	0.56053	Proteobacteria	Deltaproteobacteria	Unannotated	Unannotated	Unannotated	Unannotated
ASV23776	92.8879	0.0282248	1.13167	-0.675856	Bacteroidetes	Flavobacteriia	Flavobacteriales	Unannotated	Unannotated	Unannotated
ASV28276	93.0742	0.02829	-0.671927	0.695526	Bacteroidetes	Flavobacteriia	Flavobacteriales	Flavobacteriaceae	Unannotated	Unannotated
ASV28563	93.1877	0.0283331	-0.530865	0.746574	Bacteroidetes	Sphingobacteriia	Sphingobacteriales	Saprospiraceae	Unannotated	Unannotated
ASV32967	93.1889	0.0283421	-0.543406	0.493976	Proteobacteria	Gammaproteobacteria	Unannotated	Unannotated	Unannotated	Unannotated
ASV22152	93.2963	0.0283834	0.375385	-0.737319	Proteobacteria	Alphaproteobacteria	Rhodobacterales	Rhodobacteraceae	Unannotated	Unannotated
ASV14639	93.3663	0.0284134	1.1717	-0.66214	Verrucomicrobia	Verrucomicrobiae	Verrucomicrobiales	Verrucomicrobiaceae	Roseibacillus	Unannotated
ASV24041	93.3817	0.0284267	-0.712227	0.919905	Proteobacteria	Gammaproteobacteria	Alteromonadales	Alteromonadaceae	Haliea	Unannotated
ASV03509	93.3944	0.0284392	-0.649853	0.913852	Proteobacteria	Deltaproteobacteria	Myxococcales	Unannotated	Unannotated	Unannotated
ASV05752	93.7841	0.0285666	1.80778	-0.061316	Proteobacteria	Alphaproteobacteria	Unannotated	Unannotated	Unannotated	Unannotated
ASV14796	94.0203	0.0286472	1.27385	-0.182734	Verrucomicrobia	Verrucomicrobiae	Verrucomicrobiales	Verrucomicrobiaceae	Unannotated	Unannotated
ASV23785	94.0411	0.0286623	-0.340215	1.19589	Bacteroidetes	Flavobacteriia	Flavobacteriales	Unannotated	Unannotated	Unannotated
ASV33051	94.0915	0.0286864	-1.04861	1.23753	Proteobacteria	Gammaproteobacteria	Unannotated	Unannotated	Unannotated	Unannotated
ASV26481	94.068	0.028688	-0.871776	0.603922	Proteobacteria	Gammaproteobacteria	Gammaproteobacteria_incertae_sedis	Unannotated	Unannotated	Unannotated
ASV22803	94.089	0.0287032	0.493752	-0.807876	Proteobacteria	Alphaproteobacteria	Rhodobacterales	Rhodobacteraceae	Unannotated	Unannotated
ASV24247	94.2625	0.0287649	-0.839225	1.46583	Bacteroidetes	Flavobacteriia	Flavobacteriales	Flavobacteriaceae	Unannotated	Unannotated
ASV14100	94.2463	0.0287687	0.726025	-0.415928	Proteobacteria	Deltaproteobacteria	Bdellovibrionales	Bacteriovoracaceae	Halobacteriovorax	Unannotated
ASV25910	94.4468	0.0288387	-0.762481	0.948193	Proteobacteria	Gammaproteobacteria	Oceanospirillales	Oceanospirillaceae	Reinekea	Unannotated
ASV05430	94.5478	0.0288784	-0.551611	1.02075	Bacteroidetes	Unannotated	Unannotated	Unannotated	Unannotated	Unannotated
ASV32886	94.657	0.0289206	-0.824835	1.10299	Proteobacteria	Gammaproteobacteria	Unannotated	Unannotated	Unannotated	Unannotated
ASV02316	94.687	0.0289386	1.37657	-0.284492	Actinobacteria	Actinobacteria	Acidimicrobiales	Unannotated	Unannotated	Unannotated
ASV20424	94.7381	0.028963	-0.671966	0.878217	Proteobacteria	Alphaproteobacteria	Unannotated	Unannotated	Unannotated	Unannotated
ASV17637	94.7531	0.0289765	1.15102	-0.666231	Proteobacteria	Unannotated	Unannotated	Unannotated	Unannotated	Unannotated
ASV20084	94.744	0.0289826	-0.380141	1.18654	Proteobacteria	Gammaproteobacteria	Unannotated	Unannotated	Unannotated	Unannotated
ASV21006	94.9232	0.0290463	-0.958085	1.09181	Proteobacteria	Alphaproteobacteria	Unannotated	Unannotated	Unannotated	Unannotated
ASV15912	95.0443	0.0290922	1.19657	-0.515687	Proteobacteria	Unannotated	Unannotated	Unannotated	Unannotated	Unannotated
ASV22743	95.0974	0.0291174	-0.483685	0.70702	Proteobacteria	Alphaproteobacteria	Rhodobacterales	Rhodobacteraceae	Unannotated	Unannotated
ASV02373	95.1363	0.0291382	1.36519	-0.219222	Actinobacteria	Actinobacteria	Unannotated	Unannotated	Unannotated	Unannotated
ASV24138	95.1735	0.0291585	1.4027	-0.633547	Bacteroidetes	Flavobacteriia	Flavobacteriales	Flavobacteriaceae	Muricauda	Unannotated
ASV33849	95.5991	0.0292979	-0.678363	0.864454	Proteobacteria	Unannotated	Unannotated	Unannotated	Unannotated	Unannotated
ASV10812	95.8035	0.0293696	0.796649	-1.09482	Proteobacteria	Alphaproteobacteria	Parvularculales	Parvularculaceae	Parvularcula	Unannotated
ASV25127	95.8158	0.0293823	-0.436166	0.891217	Proteobacteria	Unannotated	Unannotated	Unannotated	Unannotated	Unannotated
ASV05236	96.011	0.0294512	-0.110099	0.862972	Proteobacteria	Alphaproteobacteria	Rickettsiales	Rickettsiaceae	Rickettsia	Unannotated
ASV28645	96.0032	0.0294579	-0.540476	1.25531	Bacteroidetes	Sphingobacteriia	Sphingobacteriales	Unannotated	Unannotated	Unannotated
ASV10704	96.2235	0.0295345	-0.371301	1.4889	Proteobacteria	Alphaproteobacteria	Parvularculales	Parvularculaceae	Parvularcula	Unannotated
ASV17515	96.2115	0.0295399	-0.553269	0.543522	Proteobacteria	Gammaproteobacteria	Unannotated	Unannotated	Unannotated	Unannotated
ASV13512	96.2428	0.0295586	0.650484	-1.11539	Proteobacteria	Deltaproteobacteria	Bdellovibrionales	Bacteriovoracaceae	Halobacteriovorax	Unannotated
ASV30266	96.4529	0.0296322	-0.684845	1.01965	Bacteroidetes	Cytophagia	Cytophagales	Unannotated	Unannotated	Unannotated
ASV14381	96.7284	0.029726	-0.972347	0.862612	Proteobacteria	Alphaproteobacteria	Unannotated	Unannotated	Unannotated	Unannotated
ASV01749	96.9024	0.0297886	0.748723	-0.769417	Planctomycetes	Planctomycetia	Planctomycetales	Planctomycetaceae	Rhodopirellula	Unannotated
ASV24360	96.9331	0.0298072	-0.348379	1.57351	Proteobacteria	Deltaproteobacteria	Myxococcales	Unannotated	Unannotated	Unannotated
ASV22122	97.2174	0.0299038	-0.667421	0.934699	Proteobacteria	Alphaproteobacteria	Unannotated	Unannotated	Unannotated	Unannotated
ASV35319	97.4988	0.0299996	-0.432222	1.22366	Cyanobacteria/Chloroplast	Unannotated	Unannotated	Unannotated	Unannotated	Unannotated
ASV32927	97.6392	0.0300521	-0.0946266	0.871792	Proteobacteria	Gammaproteobacteria	Alteromonadales	Alteromonadaceae	Haliea	Unannotated
ASV13095	97.8807	0.0301357	0.65694	-0.946516	Proteobacteria	Unannotated	Unannotated	Unannotated	Unannotated	Unannotated
ASV25573	98.1011	0.0302128	-0.651995	0.292834	Proteobacteria	Gammaproteobacteria	Alteromonadales	Alteromonadales_incertae_sedis	Teredinibacter	Unannotated
ASV24404	98.0773	0.0302148	-0.553528	0.625697	Proteobacteria	Deltaproteobacteria	Myxococcales	Kofleriaceae	Kofleria	Unannotated
ASV05023	98.2189	0.0302678	0.557861	-0.793114	Proteobacteria	Alphaproteobacteria	Unannotated	Unannotated	Unannotated	Unannotated
ASV25085	98.432	0.0303428	1.18366	-0.721621	Proteobacteria	Gammaproteobacteria	Unannotated	Unannotated	Unannotated	Unannotated
ASV22666	98.4763	0.0303658	1.08239	0.294362	Proteobacteria	Alphaproteobacteria	Rhodobacterales	Rhodobacteraceae	Ruegeria	Unannotated
ASV14917	98.4795	0.0303762	-0.665855	0.858998	Verrucomicrobia	Verrucomicrobiae	Verrucomicrobiales	Rubritaleaceae	Rubritalea	Unannotated
ASV27632	98.4579	0.0303789	-0.507226	1.32997	Bacteroidetes	Sphingobacteriia	Sphingobacteriales	Saprospiraceae	Unannotated	Unannotated
ASV20695	98.4876	0.0303974	-0.639283	1.34673	Acidobacteria	Acidobacteria_Gp10	Gp10	Unannotated	Unannotated	Unannotated
ASV24300	98.5513	0.0304265	-0.409683	0.844641	Bacteroidetes	Unannotated	Unannotated	Unannotated	Unannotated	Unannotated
ASV26974	98.5765	0.0304436	-0.22819	0.706802	Proteobacteria	Gammaproteobacteria	Unannotated	Unannotated	Unannotated	Unannotated
ASV25612	98.8085	0.0305247	-0.669687	0.791688	Proteobacteria	Gammaproteobacteria	Pseudomonadales	Unannotated	Unannotated	Unannotated
ASV33201	98.8213	0.0305381	-0.530589	1.39885	Proteobacteria	Gammaproteobacteria	Alteromonadales	Colwelliaceae	Thalassotalea	Unannotated
ASV30460	99.1035	0.0306348	1.01698	-0.856901	Bacteroidetes	Cytophagia	Cytophagales	Flammeovirgaceae	Unannotated	Unannotated
ASV12607	99.4888	0.0307634	-1.1286	0.663001	Proteobacteria	Alphaproteobacteria	Unannotated	Unannotated	Unannotated	Unannotated
ASV32347	99.5638	0.0307961	-0.701411	0.731568	Proteobacteria	Gammaproteobacteria	Unannotated	Unannotated	Unannotated	Unannotated
ASV23357	99.554	0.0308026	-0.602578	0.801016	Proteobacteria	Gammaproteobacteria	Unannotated	Unannotated	Unannotated	Unannotated
ASV15482	99.5254	0.0308033	0.117635	-0.994738	Proteobacteria	Unannotated	Unannotated	Unannotated	Unannotated	Unannotated
ASV19827	99.5467	0.0308194	-0.448541	0.826183	Proteobacteria	Alphaproteobacteria	Unannotated	Unannotated	Unannotated	Unannotated
ASV11213	99.5577	0.0308324	-0.644569	0.434886	Proteobacteria	Alphaproteobacteria	SAR11	Candidatus_Pelagibacter	Unannotated	Unannotated
ASV40258	99.6116	0.0308586	-0.677404	0.835721	Proteobacteria	Gammaproteobacteria	Unannotated	Unannotated	Unannotated	Unannotated
ASV21010	99.7364	0.0309068	-0.479986	0.914599	Proteobacteria	Alphaproteobacteria	Rhodospirillales	Rhodospirillaceae	Nisaea	Unannotated
ASV27862	99.913	0.0309712	1.28568	-0.306377	Bacteroidetes	Sphingobacteriia	Sphingobacteriales	Saprospiraceae	Unannotated	Unannotated
ASV25048	100.032	0.0310178	-0.735287	0.912386	Proteobacteria	Gammaproteobacteria	Chromatiales	Unannotated	Unannotated	Unannotated
ASV22861	100.24	0.0310919	1.40723	-0.630311	Proteobacteria	Alphaproteobacteria	Rhodobacterales	Rhodobacteraceae	Unannotated	Unannotated
ASV25264	100.301	0.0311203	-0.408553	0.894627	Proteobacteria	Gammaproteobacteria	Unannotated	Unannotated	Unannotated	Unannotated
ASV32269	100.279	0.0311233	-0.571471	1.03444	Proteobacteria	Gammaproteobacteria	Unannotated	Unannotated	Unannotated	Unannotated
ASV33695	100.289	0.031136	0.256685	-0.842848	Bacteroidetes	Cytophagia	Cytophagales	Unannotated	Unannotated	Unannotated
ASV11496	100.423	0.0311873	0.976226	-0.892248	Proteobacteria	Alphaproteobacteria	Caulobacterales	Hyphomonadaceae	Unannotated	Unannotated
ASV28188	100.588	0.0312483	0.696092	-0.87471	Bacteroidetes	Sphingobacteriia	Sphingobacteriales	Saprospiraceae	Lewinella	Unannotated
ASV33329	100.708	0.0312952	-0.764452	0.796541	Proteobacteria	Gammaproteobacteria	Unannotated	Unannotated	Unannotated	Unannotated
ASV27983	100.726	0.0313106	-0.492545	1.48899	Bacteroidetes	Sphingobacteriia	Sphingobacteriales	Unannotated	Unannotated	Unannotated
ASV22611	100.774	0.0313353	1.31888	-0.657043	Proteobacteria	Alphaproteobacteria	Rhodobacterales	Rhodobacteraceae	Unannotated	Unannotated
ASV28091	101.212	0.0314812	-0.616441	0.95174	Bacteroidetes	Unannotated	Unannotated	Unannotated	Unannotated	Unannotated
ASV10797	101.661	0.0316308	0.646139	-0.808653	Proteobacteria	Alphaproteobacteria	Parvularculales	Parvularculaceae	Parvularcula	Unannotated
ASV27615	101.639	0.0316337	-0.310567	1.19238	Bacteroidetes	Sphingobacteriia	Sphingobacteriales	Unannotated	Unannotated	Unannotated
ASV23387	101.628	0.03164	-0.664104	0.52693	Proteobacteria	Gammaproteobacteria	Gammaproteobacteria_incertae_sedis	Unannotated	Unannotated	Unannotated
ASV26034	101.918	0.0317402	-0.37732	1.11789	Proteobacteria	Gammaproteobacteria	Unannotated	Unannotated	Unannotated	Unannotated
ASV26925	101.95	0.0317602	-0.621543	1.12361	Proteobacteria	Gammaproteobacteria	Unannotated	Unannotated	Unannotated	Unannotated
ASV29443	102.185	0.0318434	-0.55586	1.04445	Bacteroidetes	Unannotated	Unannotated	Unannotated	Unannotated	Unannotated
ASV28027	102.178	0.0318511	-0.113842	1.07218	Bacteroidetes	Sphingobacteriia	Sphingobacteriales	Saprospiraceae	Unannotated	Unannotated
ASV05135	102.245	0.0318819	-0.592044	1.13269	Proteobacteria	Alphaproteobacteria	Unannotated	Unannotated	Unannotated	Unannotated
ASV23767	102.332	0.031919	-0.609226	1.32359	Bacteroidetes	Unannotated	Unannotated	Unannotated	Unannotated	Unannotated
ASV33321	102.503	0.0319822	-0.565227	1.08723	Proteobacteria	Gammaproteobacteria	Unannotated	Unannotated	Unannotated	Unannotated
ASV21754	102.521	0.0319977	-0.949679	0.587306	Proteobacteria	Alphaproteobacteria	Rhodobacterales	Rhodobacteraceae	Unannotated	Unannotated
ASV21748	102.732	0.0320737	-1.00485	0.731779	Proteobacteria	Alphaproteobacteria	Unannotated	Unannotated	Unannotated	Unannotated
ASV04011	102.829	0.032114	0.771131	-0.316512	Planctomycetes	Planctomycetia	Planctomycetales	Planctomycetaceae	Rhodopirellula	Unannotated
ASV33312	102.936	0.0321575	-0.607569	1.35138	Proteobacteria	Gammaproteobacteria	Unannotated	Unannotated	Unannotated	Unannotated
ASV20702	102.939	0.0321686	-0.540646	1.11783	Acidobacteria	Acidobacteria_Gp10	Gp10	Unannotated	Unannotated	Unannotated
ASV13036	102.947	0.032181	0.716449	-0.758977	Proteobacteria	Alphaproteobacteria	Caulobacterales	Hyphomonadaceae	Ponticaulis	Unannotated
ASV28380	103.391	0.03233	1.31834	-0.706058	Bacteroidetes	Flavobacteriia	Flavobacteriales	Flavobacteriaceae	Unannotated	Unannotated
ASV11038	103.369	0.0323331	1.45311	-0.168622	Planctomycetes	Planctomycetia	Planctomycetales	Planctomycetaceae	Unannotated	Unannotated
ASV32742	103.59	0.0324125	0.572273	-0.67882	Proteobacteria	Gammaproteobacteria	Unannotated	Unannotated	Unannotated	Unannotated
ASV22436	104.111	0.0325855	-0.672911	0.910341	Proteobacteria	Alphaproteobacteria	Unannotated	Unannotated	Unannotated	Unannotated
ASV28033	104.082	0.0325868	0.250451	-1.41559	Bacteroidetes	Unannotated	Unannotated	Unannotated	Unannotated	Unannotated
ASV15558	104.213	0.0326379	1.44987	-0.60934	Proteobacteria	Unannotated	Unannotated	Unannotated	Unannotated	Unannotated
ASV36400	104.239	0.0326563	-0.76727	0.993642	Proteobacteria	Deltaproteobacteria	Desulfobacterales	Desulfobacteraceae	Unannotated	Unannotated
ASV22689	104.278	0.0326789	1.39504	-0.644066	Proteobacteria	Alphaproteobacteria	Rhodobacterales	Rhodobacteraceae	Unannotated	Unannotated
ASV05682	104.26	0.0326832	-0.402284	1.36766	Proteobacteria	Unannotated	Unannotated	Unannotated	Unannotated	Unannotated
ASV37961	104.428	0.0327463	0.307814	-0.636381	Proteobacteria	Betaproteobacteria	Burkholderiales	Alcaligenaceae	Unannotated	Unannotated
ASV23325	104.488	0.0327754	-0.610305	0.317804	Proteobacteria	Gammaproteobacteria	Unannotated	Unannotated	Unannotated	Unannotated
ASV28812	104.739	0.0328644	-0.411128	0.595805	Bacteroidetes	Unannotated	Unannotated	Unannotated	Unannotated	Unannotated
ASV30717	105.009	0.0329596	-0.5542	0.47663	Bacteroidetes	Cytophagia	Cytophagales	Flammeovirgaceae	Unannotated	Unannotated
ASV31528	105.158	0.0330166	-0.510862	1.10497	Proteobacteria	Deltaproteobacteria	Unannotated	Unannotated	Unannotated	Unannotated
ASV19736	105.424	0.0331106	-0.625248	1.00999	Proteobacteria	Gammaproteobacteria	Unannotated	Unannotated	Unannotated	Unannotated
ASV28090	106.626	0.0334985	1.16883	-0.704841	Bacteroidetes	Sphingobacteriia	Sphingobacteriales	Saprospiraceae	Portibacter	Unannotated
ASV30380	106.733	0.0335426	0.959338	-0.925556	Bacteroidetes	Cytophagia	Cytophagales	Unannotated	Unannotated	Unannotated
ASV22248	106.753	0.0335596	-0.483382	1.12497	Proteobacteria	Alphaproteobacteria	Unannotated	Unannotated	Unannotated	Unannotated
ASV11916	106.788	0.0335813	-0.810723	0.741434	Proteobacteria	Alphaproteobacteria	Unannotated	Unannotated	Unannotated	Unannotated
ASV23388	107.072	0.0336811	-0.414714	0.589208	Proteobacteria	Gammaproteobacteria	Unannotated	Unannotated	Unannotated	Unannotated
ASV22008	107.183	0.0337265	1.53487	-0.61854	Proteobacteria	Alphaproteobacteria	Rhodobacterales	Rhodobacteraceae	Unannotated	Unannotated
ASV40165	107.703	0.0339009	-0.598228	0.665992	Proteobacteria	Gammaproteobacteria	Pseudomonadales	Pseudomonadales_incertae_sedis	Dasania	Unannotated
ASV20149	108.577	0.0341866	-0.84454	0.622436	Proteobacteria	Alphaproteobacteria	Unannotated	Unannotated	Unannotated	Unannotated
ASV13831	108.662	0.0342242	0.454498	-0.805436	Proteobacteria	Unannotated	Unannotated	Unannotated	Unannotated	Unannotated
ASV27275	108.664	0.0342356	-0.596942	1.10502	Bacteroidetes	Unannotated	Unannotated	Unannotated	Unannotated	Unannotated
ASV01666	108.641	0.0342393	1.51933	-0.115976	Planctomycetes	Planctomycetia	Planctomycetales	Planctomycetaceae	Pirellula	Unannotated
ASV25503	108.618	0.0342428	-0.636244	0.89704	Proteobacteria	Gammaproteobacteria	Unannotated	Unannotated	Unannotated	Unannotated
ASV14559	108.614	0.0342521	-0.687339	0.151268	Verrucomicrobia	Verrucomicrobiae	Verrucomicrobiales	Unannotated	Unannotated	Unannotated
ASV13242	108.585	0.0342538	2.27153	-0.813963	Proteobacteria	Alphaproteobacteria	Unannotated	Unannotated	Unannotated	Unannotated
ASV19112	108.904	0.0343654	-0.416686	1.01231	Bacteroidetes	Flavobacteriia	Flavobacteriales	Flavobacteriaceae	Unannotated	Unannotated
ASV02277	108.909	0.034378	-0.462198	0.935874	Actinobacteria	Actinobacteria	Unannotated	Unannotated	Unannotated	Unannotated
ASV01655	108.968	0.0344073	1.15438	-0.53082	Planctomycetes	Planctomycetia	Planctomycetales	Planctomycetaceae	Unannotated	Unannotated
ASV30561	109.176	0.0344838	0.753967	-0.636364	Bacteroidetes	Unannotated	Unannotated	Unannotated	Unannotated	Unannotated
ASV31115	109.343	0.0345476	1.39885	-1.06646	Proteobacteria	Unannotated	Unannotated	Unannotated	Unannotated	Unannotated
ASV34315	109.332	0.034555	-0.657126	0.485791	Verrucomicrobia	Subdivision3	Unannotated	Unannotated	Unannotated	Unannotated
ASV27904	109.618	0.0346564	-0.334695	1.15074	Bacteroidetes	Sphingobacteriia	Sphingobacteriales	Saprospiraceae	Unannotated	Unannotated
ASV23337	109.734	0.034704	-1.1318	0.421755	Proteobacteria	Gammaproteobacteria	Unannotated	Unannotated	Unannotated	Unannotated
ASV29923	109.781	0.0347299	-0.309669	1.53739	Proteobacteria	Unannotated	Unannotated	Unannotated	Unannotated	Unannotated
ASV22774	109.843	0.0347604	-0.855634	0.572055	Proteobacteria	Alphaproteobacteria	Rhodobacterales	Rhodobacteraceae	Unannotated	Unannotated
ASV23054	110.211	0.0348881	-0.0528795	1.32275	Proteobacteria	Alphaproteobacteria	Rhodobacterales	Rhodobacteraceae	Unannotated	Unannotated
ASV12103	110.296	0.034926	-0.840955	0.783592	Proteobacteria	Alphaproteobacteria	Unannotated	Unannotated	Unannotated	Unannotated
ASV19895	110.284	0.0349332	-0.601235	0.757475	Proteobacteria	Alphaproteobacteria	Kordiimonadales	Unannotated	Unannotated	Unannotated
ASV05914	110.255	0.034935	-0.838517	0.690084	Bacteroidetes	Unannotated	Unannotated	Unannotated	Unannotated	Unannotated
ASV31968	110.271	0.0349512	-0.378624	1.11852	Proteobacteria	Deltaproteobacteria	Unannotated	Unannotated	Unannotated	Unannotated
ASV26151	110.515	0.0350397	-0.532078	1.4345	Proteobacteria	Gammaproteobacteria	Oceanospirillales	Oceanospirillales_incertae_sedis	Pseudohongiella	Unannotated
ASV01727	110.646	0.0350923	1.32188	-0.646085	Planctomycetes	Planctomycetia	Planctomycetales	Planctomycetaceae	Blastopirellula	Unannotated
ASV19946	110.753	0.0351374	-0.644075	0.994797	Proteobacteria	Alphaproteobacteria	Kordiimonadales	Kordiimonadaceae	Kordiimonas	Unannotated
ASV26098	110.904	0.0351963	-0.607406	0.858423	Proteobacteria	Gammaproteobacteria	Alteromonadales	Alteromonadaceae	Haliea	Unannotated
ASV24091	111.267	0.0353228	-0.418165	0.762212	Bacteroidetes	Flavobacteriia	Flavobacteriales	Flavobacteriaceae	Tenacibaculum	Unannotated
ASV14520	111.236	0.0353242	-0.0813677	1.45414	Verrucomicrobia	Verrucomicrobiae	Verrucomicrobiales	Unannotated	Unannotated	Unannotated
ASV29194	111.286	0.0353513	1.02914	-0.711936	Bacteroidetes	Cytophagia	Cytophagales	Unannotated	Unannotated	Unannotated
ASV12123	111.276	0.0353595	-0.640197	0.703346	Proteobacteria	Alphaproteobacteria	Rhodospirillales	Rhodospirillaceae	Unannotated	Unannotated
ASV27445	111.3	0.0353782	-0.517377	1.28053	Bacteroidetes	Unannotated	Unannotated	Unannotated	Unannotated	Unannotated
ASV25408	111.335	0.0354007	-0.584438	1.00714	Proteobacteria	Gammaproteobacteria	Unannotated	Unannotated	Unannotated	Unannotated
ASV01108	111.752	0.0355445	-0.568422	1.36366	Chloroflexi	Unannotated	Unannotated	Unannotated	Unannotated	Unannotated
ASV14880	111.905	0.0356047	0.314959	-1.09314	Verrucomicrobia	Verrucomicrobiae	Verrucomicrobiales	Unannotated	Unannotated	Unannotated
ASV28605	111.88	0.035608	1.17605	-0.556967	Bacteroidetes	Sphingobacteriia	Sphingobacteriales	Saprospiraceae	Unannotated	Unannotated
ASV26400	111.944	0.0356397	-0.572384	0.581906	Proteobacteria	Gammaproteobacteria	Unannotated	Unannotated	Unannotated	Unannotated
ASV28490	111.946	0.0356517	-0.523372	1.1075	Bacteroidetes	Unannotated	Unannotated	Unannotated	Unannotated	Unannotated
ASV02056	112.069	0.0357021	-0.547859	0.335145	Spirochaetes	Spirochaetia	Spirochaetales	Spirochaetaceae	Spirochaeta	Unannotated
ASV31436	112.185	0.0357506	-0.589488	0.759764	Proteobacteria	Deltaproteobacteria	Desulfobacterales	Desulfobulbaceae	Unannotated	Unannotated
ASV12771	112.312	0.0358023	-0.526566	0.770562	Proteobacteria	Alphaproteobacteria	Unannotated	Unannotated	Unannotated	Unannotated
ASV23426	112.495	0.035872	-0.137726	1.04522	Bacteroidetes	Flavobacteriia	Flavobacteriales	Flavobacteriaceae	Tenacibaculum	Unannotated
ASV07793	112.699	0.0359485	-0.537939	0.775054	Proteobacteria	Gammaproteobacteria	Unannotated	Unannotated	Unannotated	Unannotated
ASV23385	112.742	0.035974	-0.624636	0.561991	Proteobacteria	Unannotated	Unannotated	Unannotated	Unannotated	Unannotated
ASV18779	112.782	0.0359981	1.33136	-0.66098	Bacteroidetes	Unannotated	Unannotated	Unannotated	Unannotated	Unannotated
ASV39673	113.113	0.0361154	0.375792	-1.06208	Fusobacteria	Fusobacteriia	Fusobacteriales	Fusobacteriaceae	Unannotated	Unannotated
ASV17514	113.172	0.0361455	-0.949334	0.666343	Proteobacteria	Gammaproteobacteria	Unannotated	Unannotated	Unannotated	Unannotated
ASV23182	113.35	0.036214	-0.505528	0.601053	Proteobacteria	Alphaproteobacteria	Rhodobacterales	Rhodobacteraceae	Unannotated	Unannotated
ASV19206	113.963	0.0364217	1.03048	-0.397104	Cyanobacteria/Chloroplast	Cyanobacteria	Family_IV	GpIV	Unannotated	Unannotated
ASV32796	113.931	0.0364229	-0.5475	1.60762	Proteobacteria	Gammaproteobacteria	Alteromonadales	Unannotated	Unannotated	Unannotated
ASV22624	113.965	0.0364453	0.98203	-0.461537	Proteobacteria	Alphaproteobacteria	Rhodobacterales	Rhodobacteraceae	Unannotated	Unannotated
ASV23011	114.182	0.0365265	1.4666	-0.136436	Proteobacteria	Alphaproteobacteria	Rhodobacterales	Rhodobacteraceae	Unannotated	Unannotated
ASV22202	114.238	0.0365562	-0.419254	0.411959	Proteobacteria	Alphaproteobacteria	Rhodobacterales	Rhodobacteraceae	Unannotated	Unannotated
ASV30327	114.217	0.0365611	1.08161	-0.654581	Bacteroidetes	Cytophagia	Cytophagales	Unannotated	Unannotated	Unannotated
ASV14702	114.286	0.0365951	1.04128	-0.752168	Verrucomicrobia	Verrucomicrobiae	Verrucomicrobiales	Verrucomicrobiaceae	Unannotated	Unannotated
ASV11189	114.372	0.0366342	-0.702859	0.480652	Proteobacteria	Alphaproteobacteria	SAR11	Candidatus_Pelagibacter	Unannotated	Unannotated
ASV15365	114.541	0.0367001	0.530834	-0.849487	Proteobacteria	Unannotated	Unannotated	Unannotated	Unannotated	Unannotated
ASV16818	114.988	0.0368551	-0.527477	1.0108	Proteobacteria	Gammaproteobacteria	Alteromonadales	Unannotated	Unannotated	Unannotated
ASV11192	115.039	0.0368833	-0.89808	0.584992	Proteobacteria	Alphaproteobacteria	SAR11	Candidatus_Pelagibacter	Unannotated	Unannotated
ASV17517	115.411	0.0370146	-0.765178	0.666215	Proteobacteria	Gammaproteobacteria	Unannotated	Unannotated	Unannotated	Unannotated
ASV21784	115.586	0.0370825	-0.63972	1.09813	Proteobacteria	Alphaproteobacteria	Unannotated	Unannotated	Unannotated	Unannotated
ASV19934	115.558	0.0370852	1.5643	-0.372742	Proteobacteria	Alphaproteobacteria	Sphingomonadales	Erythrobacteraceae	Erythrobacter	Unannotated
ASV18742	115.765	0.0371639	1.00538	-0.768765	Bacteroidetes	Flavobacteriia	Flavobacteriales	Cryomorphaceae	Unannotated	Unannotated
ASV32685	116.358	0.037366	-0.554196	1.03342	Proteobacteria	Gammaproteobacteria	Unannotated	Unannotated	Unannotated	Unannotated
ASV27708	116.486	0.0374192	-0.247619	0.950392	Bacteroidetes	Sphingobacteriia	Sphingobacteriales	Saprospiraceae	Unannotated	Unannotated
ASV20036	116.567	0.0374572	-0.683218	1.10163	Proteobacteria	Alphaproteobacteria	Sphingomonadales	Unannotated	Unannotated	Unannotated
ASV24410	116.609	0.0374827	-0.588481	1.29754	Proteobacteria	Deltaproteobacteria	Myxococcales	Unannotated	Unannotated	Unannotated
ASV23380	116.726	0.0375324	-0.651514	0.641137	Proteobacteria	Gammaproteobacteria	Unannotated	Unannotated	Unannotated	Unannotated
ASV32467	116.92	0.037607	0.460875	-1.04607	Proteobacteria	Gammaproteobacteria	Alteromonadales	Alteromonadaceae	Glaciecola	Unannotated
ASV21040	117.315	0.0377463	-0.622839	0.914648	Nitrospinae	Nitrospinia	Nitrospinales	Nitrospinaceae	Nitrospina	Unannotated
ASV20153	117.295	0.0377517	-1.15435	0.531657	Proteobacteria	Alphaproteobacteria	Unannotated	Unannotated	Unannotated	Unannotated
ASV32165	117.516	0.0378352	-0.656269	1.34525	Proteobacteria	Gammaproteobacteria	Unannotated	Unannotated	Unannotated	Unannotated
ASV06009	117.617	0.0378798	-0.294626	0.988785	Actinobacteria	Actinobacteria	Acidimicrobiales	Unannotated	Unannotated	Unannotated
ASV37407	118.111	0.0380514	-0.682808	0.899338	Acidobacteria	Acidobacteria_Gp3	Gp3	Unannotated	Unannotated	Unannotated
ASV32040	118.111	0.0380634	1.49046	-0.576417	Proteobacteria	Deltaproteobacteria	Bdellovibrionales	Bacteriovoracaceae	Halobacteriovorax	Unannotated
ASV25758	118.414	0.0381735	0.0556587	1.38665	Proteobacteria	Gammaproteobacteria	Chromatiales	Granulosicoccaceae	Granulosicoccus	Unannotated
ASV08620	118.644	0.0382599	-0.680182	0.482738	Proteobacteria	Gammaproteobacteria	Unannotated	Unannotated	Unannotated	Unannotated
ASV12967	118.633	0.0382688	-0.560904	1.20902	Proteobacteria	Alphaproteobacteria	Unannotated	Unannotated	Unannotated	Unannotated
ASV32602	118.725	0.0383106	1.36706	-0.622129	Proteobacteria	Gammaproteobacteria	Vibrionales	Vibrionaceae	Vibrio	sinaloensis
ASV02404	118.834	0.0383582	-0.61517	1.0152	Actinobacteria	Actinobacteria	Acidimicrobiales	Iamiaceae	Unannotated	Unannotated
ASV12926	118.903	0.0383929	1.14559	-0.442108	Proteobacteria	Alphaproteobacteria	Caulobacterales	Hyphomonadaceae	Unannotated	Unannotated
ASV32775	119.199	0.0385009	-1.4596	0.0416359	Proteobacteria	Gammaproteobacteria	Alteromonadales	Psychromonadaceae	Psychromonas	Unannotated
ASV29878	119.487	0.0386064	0.680516	-0.730763	Proteobacteria	Unannotated	Unannotated	Unannotated	Unannotated	Unannotated
ASV16824	119.487	0.0386188	1.2486	-0.38761	Proteobacteria	Gammaproteobacteria	Alteromonadales	Shewanellaceae	Shewanella	Unannotated
ASV20781	119.464	0.038624	-0.473982	0.716416	Proteobacteria	Unannotated	Unannotated	Unannotated	Unannotated	Unannotated
ASV26839	119.822	0.0387522	-0.606293	0.919482	Proteobacteria	Gammaproteobacteria	Alteromonadales	Colwelliaceae	Unannotated	Unannotated
ASV20102	119.788	0.0387538	-0.530316	1.09671	Proteobacteria	Gammaproteobacteria	Unannotated	Unannotated	Unannotated	Unannotated
ASV37738	119.845	0.0387848	-0.692034	1.14575	Ignavibacteriae	Ignavibacteria	Ignavibacteriales	Ignavibacteriaceae	Unannotated	Unannotated
ASV12954	120.121	0.0388866	-0.0381692	-1.23888	Proteobacteria	Alphaproteobacteria	Caulobacterales	Hyphomonadaceae	Hyphomonas	Unannotated
ASV28278	120.364	0.0389778	-0.0791922	-1.03852	Bacteroidetes	Flavobacteriia	Flavobacteriales	Flavobacteriaceae	Unannotated	Unannotated
ASV26333	120.539	0.0390472	1.04151	-0.738496	Proteobacteria	Gammaproteobacteria	Unannotated	Unannotated	Unannotated	Unannotated
ASV21652	120.507	0.0390496	-0.659008	0.802449	Acidobacteria	Acidobacteria_Gp10	Gp10	Unannotated	Unannotated	Unannotated
ASV27741	120.806	0.0391592	-0.625875	0.929486	Bacteroidetes	Sphingobacteriia	Sphingobacteriales	Saprospiraceae	Portibacter	Unannotated
ASV14817	121.08	0.0392608	1.45201	-0.157697	Verrucomicrobia	Verrucomicrobiae	Verrucomicrobiales	Verrucomicrobiaceae	Unannotated	Unannotated
ASV13042	121.222	0.0393194	0.937654	-0.62183	Proteobacteria	Alphaproteobacteria	Rhizobiales	Unannotated	Unannotated	Unannotated
ASV33690	121.263	0.0393456	-0.494342	0.51734	Bacteroidetes	Cytophagia	Cytophagales	Unannotated	Unannotated	Unannotated
ASV19048	121.342	0.0393839	-0.663776	0.464735	Cyanobacteria/Chloroplast	Cyanobacteria	Family_VIII	GpVIII	Unannotated	Unannotated
ASV19271	121.687	0.0395089	-0.357387	0.849845	Bacteroidetes	Unannotated	Unannotated	Unannotated	Unannotated	Unannotated
ASV32819	121.883	0.0395851	-0.337715	1.1127	Proteobacteria	Gammaproteobacteria	Unannotated	Unannotated	Unannotated	Unannotated
ASV32575	121.855	0.0395891	0.0921976	-1.10991	Proteobacteria	Gammaproteobacteria	Vibrionales	Vibrionaceae	Vibrio	Unannotated
ASV26741	122.832	0.0399194	0.901944	-0.619214	Proteobacteria	Gammaproteobacteria	Unannotated	Unannotated	Unannotated	Unannotated
ASV30588	123.253	0.0400692	-0.363587	1.14238	Bacteroidetes	Cytophagia	Cytophagales	Flammeovirgaceae	Unannotated	Unannotated
ASV40287	123.537	0.0401746	-0.521006	0.691423	Verrucomicrobia	Unannotated	Unannotated	Unannotated	Unannotated	Unannotated
ASV12288	123.705	0.0402422	-0.493685	1.64272	Proteobacteria	Alphaproteobacteria	Unannotated	Unannotated	Unannotated	Unannotated
ASV32112	123.672	0.0402448	0.728085	-1.20776	Proteobacteria	Gammaproteobacteria	Oceanospirillales	Unannotated	Unannotated	Unannotated
ASV11182	123.73	0.0402768	-0.828398	0.588001	Proteobacteria	Unannotated	Unannotated	Unannotated	Unannotated	Unannotated
ASV26118	123.902	0.0403458	-0.601273	1.4204	Proteobacteria	Gammaproteobacteria	Gammaproteobacteria_incertae_sedis	Halioglobus	Unannotated	Unannotated
ASV14794	124.391	0.0405183	-0.983039	0.605645	Verrucomicrobia	Verrucomicrobiae	Verrucomicrobiales	Verrucomicrobiaceae	Unannotated	Unannotated
ASV28819	124.375	0.0405263	1.28457	-0.534871	Bacteroidetes	Unannotated	Unannotated	Unannotated	Unannotated	Unannotated
ASV12604	124.571	0.0406034	-0.507899	0.594398	Proteobacteria	Unannotated	Unannotated	Unannotated	Unannotated	Unannotated
ASV24456	124.556	0.0406116	1.56817	-0.808546	Proteobacteria	Deltaproteobacteria	Myxococcales	Nannocystaceae	Unannotated	Unannotated
ASV32727	124.894	0.0407351	-0.635875	0.946827	Proteobacteria	Gammaproteobacteria	Chromatiales	Thioalkalispiraceae	Thioprofundum	Unannotated
ASV13270	125.004	0.0407844	1.21134	-1.0209	Proteobacteria	Alphaproteobacteria	Rhodospirillales	Rhodospirillaceae	Unannotated	Unannotated
ASV13579	125.26	0.0408811	1.39082	-0.389312	Proteobacteria	Alphaproteobacteria	Unannotated	Unannotated	Unannotated	Unannotated
ASV21942	125.305	0.0409092	1.1373	-0.43278	Proteobacteria	Alphaproteobacteria	Unannotated	Unannotated	Unannotated	Unannotated
ASV29414	125.46	0.0409732	1.5643	-0.515454	Bacteroidetes	Flavobacteriia	Flavobacteriales	Flavobacteriaceae	Unannotated	Unannotated
ASV28277	125.533	0.0410105	-0.514877	1.06914	Bacteroidetes	Flavobacteriia	Flavobacteriales	Flavobacteriaceae	Unannotated	Unannotated
ASV16721	125.503	0.0410139	-0.362264	1.2461	Proteobacteria	Unannotated	Unannotated	Unannotated	Unannotated	Unannotated
ASV22236	125.54	0.0410396	-0.384523	0.956488	Proteobacteria	Alphaproteobacteria	Unannotated	Unannotated	Unannotated	Unannotated
ASV22941	125.522	0.0410471	-0.342641	1.0497	Proteobacteria	Alphaproteobacteria	Rhodobacterales	Rhodobacteraceae	Unannotated	Unannotated
ASV35714	125.663	0.0411068	0.175645	-0.839921	Proteobacteria	Unannotated	Unannotated	Unannotated	Unannotated	Unannotated
ASV20858	125.809	0.0411678	-0.746976	0.667092	Proteobacteria	Alphaproteobacteria	Rhodospirillales	Rhodospirillaceae	Unannotated	Unannotated
ASV27452	125.77	0.0411686	-0.232401	1.03049	Bacteroidetes	Unannotated	Unannotated	Unannotated	Unannotated	Unannotated
ASV20996	125.804	0.0411933	-0.862867	0.814288	Proteobacteria	Alphaproteobacteria	Rhodospirillales	Unannotated	Unannotated	Unannotated
ASV26710	125.851	0.0412222	-0.380208	0.886842	Proteobacteria	Gammaproteobacteria	Unannotated	Unannotated	Unannotated	Unannotated
ASV10875	125.961	0.0412715	-0.845714	0.443392	Proteobacteria	Gammaproteobacteria	Unannotated	Unannotated	Unannotated	Unannotated
ASV11216	126.011	0.0413015	-0.81587	0.247539	Proteobacteria	Alphaproteobacteria	SAR11	Candidatus_Pelagibacter	Unannotated	Unannotated
ASV26417	126.662	0.0415286	-0.617832	0.477341	Proteobacteria	Gammaproteobacteria	Unannotated	Unannotated	Unannotated	Unannotated
ASV12121	127.672	0.0418733	-0.641876	0.638003	Proteobacteria	Alphaproteobacteria	Rhodospirillales	Rhodospirillaceae	Unannotated	Unannotated
ASV25372	128.021	0.0420018	1.42448	-0.385616	Proteobacteria	Gammaproteobacteria	Unannotated	Unannotated	Unannotated	Unannotated
ASV17902	127.99	0.0420053	-0.559806	0.777404	Verrucomicrobia	Opitutae	Unannotated	Unannotated	Unannotated	Unannotated
ASV11206	128.02	0.042029	-0.819701	0.405495	Proteobacteria	Alphaproteobacteria	SAR11	Candidatus_Pelagibacter	Unannotated	Unannotated
ASV25999	128.426	0.0421762	0.545758	-0.674332	Proteobacteria	Gammaproteobacteria	Unannotated	Unannotated	Unannotated	Unannotated
ASV15323	128.464	0.0422023	1.01937	-0.247264	Proteobacteria	Unannotated	Unannotated	Unannotated	Unannotated	Unannotated
ASV40172	128.625	0.042269	-0.87258	0.951252	Proteobacteria	Gammaproteobacteria	Pseudomonadales	Pseudomonadales_incertae_sedis	Dasania	Unannotated
ASV05122	128.623	0.0422825	-0.547112	1.14198	Proteobacteria	Alphaproteobacteria	Unannotated	Unannotated	Unannotated	Unannotated
ASV32561	129.156	0.0424714	-0.996561	1.04689	Proteobacteria	Gammaproteobacteria	Vibrionales	Vibrionaceae	Vibrio	Unannotated
ASV32440	129.192	0.0424974	-0.635659	-0.851537	Proteobacteria	Gammaproteobacteria	Alteromonadales	Alteromonadaceae	Unannotated	Unannotated
ASV22139	129.169	0.0425038	-0.635344	1.02537	Proteobacteria	Alphaproteobacteria	Unannotated	Unannotated	Unannotated	Unannotated
ASV20959	129.369	0.0425836	-0.638809	1.14695	Proteobacteria	Alphaproteobacteria	Rhodospirillales	Rhodospirillaceae	Unannotated	Unannotated
ASV18389	129.498	0.04264	-0.893911	1.15193	Bacteroidetes	Flavobacteriia	Flavobacteriales	Flavobacteriaceae	Unannotated	Unannotated
ASV15446	129.514	0.0426594	1.05838	-0.709921	Proteobacteria	Alphaproteobacteria	Unannotated	Unannotated	Unannotated	Unannotated
ASV24293	130.261	0.0429197	0.0381834	1.27039	Bacteroidetes	Unannotated	Unannotated	Unannotated	Unannotated	Unannotated
ASV21916	130.665	0.043067	1.40964	-0.578599	Proteobacteria	Alphaproteobacteria	Unannotated	Unannotated	Unannotated	Unannotated
ASV29113	130.985	0.0431865	-0.694258	1.98835	Bacteroidetes	Sphingobacteriia	Sphingobacteriales	Saprospiraceae	Unannotated	Unannotated
ASV24166	131.253	0.0432893	0.71645	-0.510213	Bacteroidetes	Flavobacteriia	Flavobacteriales	Flavobacteriaceae	Aureicoccus	marinus
ASV14641	131.347	0.0433346	0.94629	-0.255606	Verrucomicrobia	Verrucomicrobiae	Verrucomicrobiales	Verrucomicrobiaceae	Unannotated	Unannotated
ASV35906	131.974	0.0435558	-0.59576	1.03707	Acidobacteria	Acidobacteria_Gp10	Gp10	Unannotated	Unannotated	Unannotated
ASV17843	132.298	0.0436772	-0.558834	0.857557	Verrucomicrobia	Opitutae	Unannotated	Unannotated	Unannotated	Unannotated
ASV17493	132.379	0.0437184	-0.582415	0.819954	Proteobacteria	Gammaproteobacteria	Unannotated	Unannotated	Unannotated	Unannotated
ASV32812	132.573	0.0437969	-0.550201	0.988388	Proteobacteria	Gammaproteobacteria	Unannotated	Unannotated	Unannotated	Unannotated
ASV12447	132.547	0.0438026	-0.552507	0.913747	Proteobacteria	Alphaproteobacteria	Rhizobiales	Unannotated	Unannotated	Unannotated
ASV37641	133.036	0.0439787	-0.738134	1.17323	Firmicutes	Clostridia	Clostridiales	Unannotated	Unannotated	Unannotated
ASV21711	133.109	0.0440174	-0.49703	1.02315	Proteobacteria	Alphaproteobacteria	Rhodospirillales	Unannotated	Unannotated	Unannotated
ASV22906	133.464	0.0441494	1.18556	-0.475489	Proteobacteria	Alphaproteobacteria	Rhodobacterales	Rhodobacteraceae	Unannotated	Unannotated
ASV02238	133.933	0.0443193	0.776337	-0.626948	Actinobacteria	Actinobacteria	Acidimicrobiales	Acidimicrobiaceae	Ilumatobacter	Unannotated
ASV22866	134.098	0.0443885	-0.497962	0.52714	Proteobacteria	Alphaproteobacteria	Rhodobacterales	Rhodobacteraceae	Unannotated	Unannotated
ASV33106	134.114	0.0444087	-0.744669	0.0629496	Proteobacteria	Gammaproteobacteria	Alteromonadales	Pseudoalteromonadaceae	Psychrosphaera	Unannotated
ASV12885	134.315	0.0444901	-0.538364	0.920804	Proteobacteria	Alphaproteobacteria	Rhizobiales	Unannotated	Unannotated	Unannotated
ASV27496	134.376	0.044525	-0.559354	0.878718	Bacteroidetes	Sphingobacteriia	Sphingobacteriales	Saprospiraceae	Lewinella	Unannotated
ASV30294	135.187	0.0448085	-0.494748	0.781707	Bacteroidetes	Cytophagia	Cytophagales	Flammeovirgaceae	Unannotated	Unannotated
ASV30925	136.531	0.0452687	-0.636571	0.80282	Bacteroidetes	Cytophagia	Cytophagales	Flammeovirgaceae	Unannotated	Unannotated
ASV22901	136.496	0.0452722	-0.370606	0.879435	Proteobacteria	Alphaproteobacteria	Rhodobacterales	Rhodobacteraceae	Jannaschia	Unannotated
ASV30318	136.643	0.045336	1.53381	-0.826625	Bacteroidetes	Cytophagia	Cytophagales	Cytophagaceae	Ekhidna	Unannotated
ASV22879	136.686	0.0453655	2.10568	-0.205244	Proteobacteria	Alphaproteobacteria	Rhodobacterales	Rhodobacteraceae	Unannotated	Unannotated
ASV12109	136.982	0.0454788	-1.19808	0.572609	Proteobacteria	Alphaproteobacteria	Unannotated	Unannotated	Unannotated	Unannotated
ASV10792	137.028	0.0455093	1.28318	-0.35768	Proteobacteria	Alphaproteobacteria	Parvularculales	Parvularculaceae	Parvularcula	Unannotated
ASV30712	137.076	0.0455401	0.94007	-0.715696	Bacteroidetes	Cytophagia	Cytophagales	Unannotated	Unannotated	Unannotated
ASV04004	137.732	0.0457733	-0.372255	1.08806	Planctomycetes	Planctomycetia	Planctomycetales	Planctomycetaceae	Rhodopirellula	Unannotated
ASV26957	137.849	0.0458274	0.776057	-0.799255	Proteobacteria	Gammaproteobacteria	Unannotated	Unannotated	Unannotated	Unannotated
ASV29666	137.878	0.0458524	-0.416788	1.11054	Bacteroidetes	Unannotated	Unannotated	Unannotated	Unannotated	Unannotated
ASV32579	138.04	0.0459216	1.2823	-0.375053	Proteobacteria	Gammaproteobacteria	Vibrionales	Vibrionaceae	Vibrio	Unannotated
ASV20375	138.235	0.0460016	-0.474266	0.412175	Proteobacteria	Alphaproteobacteria	Rhodobacterales	Rhodobacteraceae	Unannotated	Unannotated
ASV27859	138.31	0.0460419	1.32135	-0.461362	Bacteroidetes	Sphingobacteriia	Sphingobacteriales	Saprospiraceae	Unannotated	Unannotated
ASV21029	138.349	0.0460703	-0.538362	1.63322	Proteobacteria	Alphaproteobacteria	Unannotated	Unannotated	Unannotated	Unannotated
ASV14096	138.321	0.0460764	0.793289	-0.725418	Proteobacteria	Deltaproteobacteria	Bdellovibrionales	Bacteriovoracaceae	Halobacteriovorax	Unannotated
ASV11214	138.418	0.0461239	-0.520986	0.623594	Proteobacteria	Alphaproteobacteria	SAR11	Candidatus_Pelagibacter	Unannotated	Unannotated
ASV22020	138.421	0.0461404	-0.680349	0.950761	Proteobacteria	Alphaproteobacteria	Unannotated	Unannotated	Unannotated	Unannotated
ASV26418	138.436	0.0461607	-0.77147	0.295424	Proteobacteria	Gammaproteobacteria	Gammaproteobacteria_incertae_sedis	Unannotated	Unannotated	Unannotated
ASV26863	138.563	0.0462186	-0.446622	1.09686	Proteobacteria	Gammaproteobacteria	Unannotated	Unannotated	Unannotated	Unannotated
ASV33506	138.571	0.0462366	-0.535104	1.14866	Bacteroidetes	Sphingobacteriia	Sphingobacteriales	Saprospiraceae	Unannotated	Unannotated
ASV19830	138.713	0.0462995	1.46437	-0.488829	Proteobacteria	Alphaproteobacteria	Sphingomonadales	Erythrobacteraceae	Erythrobacter	Unannotated
ASV19980	138.853	0.0463615	-0.596242	1.32813	Proteobacteria	Alphaproteobacteria	Sphingomonadales	Erythrobacteraceae	Altererythrobacter	ishigakiensis
ASV31754	138.943	0.0464071	-0.690498	0.667403	Proteobacteria	Deltaproteobacteria	Myxococcales	Unannotated	Unannotated	Unannotated
ASV12962	138.951	0.0464254	0.627184	-0.638407	Proteobacteria	Alphaproteobacteria	Caulobacterales	Hyphomonadaceae	Unannotated	Unannotated
ASV19935	139.307	0.0465598	-0.410078	1.06435	Proteobacteria	Alphaproteobacteria	Kordiimonadales	Unannotated	Unannotated	Unannotated
ASV07982	139.276	0.0465652	-0.388932	0.528178	Proteobacteria	Gammaproteobacteria	Unannotated	Unannotated	Unannotated	Unannotated
ASV12297	139.399	0.0466219	0.0794134	1.19876	Proteobacteria	Alphaproteobacteria	Unannotated	Unannotated	Unannotated	Unannotated
ASV38300	140.109	0.046875	-0.57872	0.778699	Proteobacteria	Unannotated	Unannotated	Unannotated	Unannotated	Unannotated
ASV25647	140.188	0.0469171	0.877682	-0.597279	Proteobacteria	Gammaproteobacteria	Unannotated	Unannotated	Unannotated	Unannotated
ASV21696	140.243	0.0469511	-0.365395	0.701981	Proteobacteria	Alphaproteobacteria	Unannotated	Unannotated	Unannotated	Unannotated
ASV23006	140.334	0.0469973	-0.736018	0.441123	Proteobacteria	Alphaproteobacteria	Rhodobacterales	Rhodobacteraceae	Loktanella	Unannotated
ASV32114	140.439	0.0470482	-0.0730397	-1.09521	Proteobacteria	Gammaproteobacteria	Oceanospirillales	Unannotated	Unannotated	Unannotated
ASV17518	140.404	0.0470523	-0.521181	0.492718	Proteobacteria	Gammaproteobacteria	Unannotated	Unannotated	Unannotated	Unannotated
ASV20110	140.56	0.0471202	-0.576741	1.33181	Proteobacteria	Gammaproteobacteria	Unannotated	Unannotated	Unannotated	Unannotated
ASV23303	140.818	0.0472226	-0.577681	0.308957	Proteobacteria	Gammaproteobacteria	Unannotated	Unannotated	Unannotated	Unannotated
ASV25323	140.945	0.0472811	-0.361155	1.51563	Proteobacteria	Gammaproteobacteria	Unannotated	Unannotated	Unannotated	Unannotated
ASV32576	141.083	0.0473434	0.428631	-0.553208	Proteobacteria	Gammaproteobacteria	Vibrionales	Vibrionaceae	Vibrio	Unannotated
ASV38723	141.472	0.0474898	1.03791	-0.888218	Candidatus_Saccharibacteria	Unannotated	Unannotated	Unannotated	Unannotated	Unannotated
ASV22072	141.783	0.0476101	-0.608737	0.879999	Proteobacteria	Alphaproteobacteria	Unannotated	Unannotated	Unannotated	Unannotated
ASV26468	141.758	0.0476176	0.611169	-0.712092	Proteobacteria	Gammaproteobacteria	Arenicellales	Arenicellaceae	Arenicella	Unannotated
ASV28034	142.029	0.0477249	-0.463322	0.885215	Bacteroidetes	Sphingobacteriia	Sphingobacteriales	Saprospiraceae	Unannotated	Unannotated
ASV26126	142.063	0.0477523	-0.588703	0.780572	Proteobacteria	Gammaproteobacteria	Alteromonadales	Alteromonadaceae	Unannotated	Unannotated
ASV32256	142.235	0.0478261	-0.649937	0.590679	Proteobacteria	Gammaproteobacteria	Unannotated	Unannotated	Unannotated	Unannotated
ASV24359	142.396	0.0478965	-0.586682	0.698332	Proteobacteria	Deltaproteobacteria	Myxococcales	Unannotated	Unannotated	Unannotated
ASV24407	142.583	0.0479756	-0.594694	0.479211	Proteobacteria	Deltaproteobacteria	Myxococcales	Unannotated	Unannotated	Unannotated
ASV22766	143.261	0.0482198	-0.46666	1.03957	Proteobacteria	Alphaproteobacteria	Rhodobacterales	Rhodobacteraceae	Unannotated	Unannotated
ASV33666	143.235	0.0482273	-0.545889	1.32855	Bacteroidetes	Cytophagia	Cytophagales	Unannotated	Unannotated	Unannotated
ASV31191	143.792	0.0484313	-0.586864	1.30971	Proteobacteria	Deltaproteobacteria	Myxococcales	Unannotated	Unannotated	Unannotated
ASV26213	143.982	0.0485114	-1.23068	0.528087	Proteobacteria	Gammaproteobacteria	Oceanospirillales	Oceanospirillales_incertae_sedis	Pseudohongiella	Unannotated
ASV24179	144.33	0.0486452	-0.422198	0.643666	Bacteroidetes	Flavobacteriia	Flavobacteriales	Flavobacteriaceae	Flavicella	Unannotated
ASV13312	144.506	0.0487208	-0.227126	1.1235	Proteobacteria	Alphaproteobacteria	Rhizobiales	Phyllobacteriaceae	Unannotated	Unannotated
ASV22205	144.971	0.048894	0.639746	-1.15338	Proteobacteria	Alphaproteobacteria	Rhodobacterales	Rhodobacteraceae	Unannotated	Unannotated
ASV26216	145.05	0.0489374	0.974917	-0.222423	Proteobacteria	Gammaproteobacteria	Unannotated	Unannotated	Unannotated	Unannotated
ASV22554	145.162	0.0489916	0.911463	-0.595995	Proteobacteria	Alphaproteobacteria	Rhodobacterales	Rhodobacteraceae	Unannotated	Unannotated
ASV32645	145.186	0.0490163	-0.581395	0.456392	Proteobacteria	Gammaproteobacteria	Alteromonadales	Alteromonadales_incertae_sedis	Teredinibacter	Unannotated
ASV13599	145.148	0.0490198	1.55996	-0.636272	Proteobacteria	Alphaproteobacteria	Unannotated	Unannotated	Unannotated	Unannotated
ASV20909	145.917	0.0492962	-0.515121	1.23796	Proteobacteria	Alphaproteobacteria	Rhodospirillales	Unannotated	Unannotated	Unannotated
ASV17449	146.291	0.0494395	-1.02216	0.656037	Proteobacteria	Gammaproteobacteria	Unannotated	Unannotated	Unannotated	Unannotated
ASV22103	146.323	0.0494668	-0.804944	1.13862	Proteobacteria	Alphaproteobacteria	Rhodospirillales	Unannotated	Unannotated	Unannotated
ASV12130	146.451	0.0495269	-0.989656	0.536791	Proteobacteria	Alphaproteobacteria	Rhodospirillales	Rhodospirillaceae	Unannotated	Unannotated
ASV26411	146.596	0.0495927	-1.21268	0.601378	Proteobacteria	Gammaproteobacteria	Gammaproteobacteria_incertae_sedis	Halioglobus	Unannotated	Unannotated
ASV14371	146.562	0.0495981	0.958107	0.20345	Proteobacteria	Alphaproteobacteria	Unannotated	Unannotated	Unannotated	Unannotated
ASV18430	146.99	0.0497597	-0.370105	1.30158	Bacteroidetes	Flavobacteriia	Flavobacteriales	Flavobacteriaceae	Aquimarina	Unannotated
ASV33756	147.315	0.0498864	-0.450452	0.998578	Bacteroidetes	Cytophagia	Cytophagales	Unannotated	Unannotated	Unannotated
ASV20978	147.31	0.0499017	-0.432422	0.802641	Proteobacteria	Alphaproteobacteria	Rhodospirillales	Rhodospirillaceae	Unannotated	Unannotated
ASV12409	147.395	0.0499475	1.00126	-0.48482	Proteobacteria	Alphaproteobacteria	Rhodobacterales	Rhodobacteraceae	Unannotated	Unannotated
ASV22718	147.512	0.0500041	-0.454456	1.27457	Proteobacteria	Alphaproteobacteria	Rhodobacterales	Rhodobacteraceae	Unannotated	Unannotated
ASV13251	147.543	0.0500316	1.64895	-0.0581012	Proteobacteria	Unannotated	Unannotated	Unannotated	Unannotated	Unannotated
ASV24273	148.081	0.050231	-0.625631	0.854345	Bacteroidetes	Flavobacteriia	Flavobacteriales	Cryomorphaceae	Unannotated	Unannotated
ASV02259	148.545	0.0504056	1.27654	-0.80351	Actinobacteria	Actinobacteria	Unannotated	Unannotated	Unannotated	Unannotated
ASV17461	148.61	0.0504446	-0.561786	0.386024	Proteobacteria	Unannotated	Unannotated	Unannotated	Unannotated	Unannotated
ASV20939	148.742	0.0505067	-0.878013	1.23407	Proteobacteria	Alphaproteobacteria	Unannotated	Unannotated	Unannotated	Unannotated
ASV33146	148.743	0.0505242	1.02034	-0.768241	Proteobacteria	Gammaproteobacteria	Unannotated	Unannotated	Unannotated	Unannotated
ASV20962	148.834	0.0505721	-0.468329	0.799656	Proteobacteria	Alphaproteobacteria	Unannotated	Unannotated	Unannotated	Unannotated
ASV23754	148.863	0.0505994	-0.603951	1.17568	Bacteroidetes	Flavobacteriia	Flavobacteriales	Unannotated	Unannotated	Unannotated
ASV19716	149.049	0.0506796	-0.312825	1.19192	Proteobacteria	Gammaproteobacteria	Vibrionales	Vibrionaceae	Unannotated	Unannotated
ASV25398	149.149	0.0507308	-0.582231	1.33612	Proteobacteria	Gammaproteobacteria	Unannotated	Unannotated	Unannotated	Unannotated
ASV11431	149.226	0.0507743	0.953253	-0.611098	Proteobacteria	Alphaproteobacteria	Unannotated	Unannotated	Unannotated	Unannotated
ASV18622	149.359	0.050837	-0.525189	1.04366	Bacteroidetes	Flavobacteriia	Flavobacteriales	Flavobacteriaceae	Unannotated	Unannotated
ASV36320	149.748	0.0509867	-0.587473	1.0591	Proteobacteria	Deltaproteobacteria	Desulfobacterales	Desulfobacteraceae	Unannotated	Unannotated
ASV19963	150.423	0.0512341	1.37985	-0.400494	Proteobacteria	Alphaproteobacteria	Sphingomonadales	Erythrobacteraceae	Erythrobacter	Unannotated
ASV12761	150.505	0.0512792	1.20897	-0.232925	Proteobacteria	Alphaproteobacteria	Unannotated	Unannotated	Unannotated	Unannotated
ASV21327	150.466	0.0512837	-0.620743	1.17361	Acidobacteria	Acidobacteria_Gp10	Gp10	Unannotated	Unannotated	Unannotated
ASV13899	150.47	0.0513023	-0.568543	0.588039	Proteobacteria	Deltaproteobacteria	Bdellovibrionales	Bacteriovoracaceae	Halobacteriovorax	Unannotated
ASV22890	150.741	0.0514124	0.53535	-0.80484	Proteobacteria	Alphaproteobacteria	Rhodobacterales	Rhodobacteraceae	Unannotated	Unannotated
ASV34303	150.703	0.0514169	-0.323378	1.03368	Verrucomicrobia	Subdivision3	Unannotated	Unannotated	Unannotated	Unannotated
ASV28480	151.209	0.0516071	-0.515966	1.11199	Bacteroidetes	Unannotated	Unannotated	Unannotated	Unannotated	Unannotated
ASV22410	151.347	0.0516719	-0.528682	1.40744	Proteobacteria	Alphaproteobacteria	Rhodospirillales	Rhodospirillaceae	Unannotated	Unannotated
ASV07890	151.489	0.051738	0.892231	-0.430367	Proteobacteria	Gammaproteobacteria	Pseudomonadales	Moraxellaceae	Psychrobacter	Unannotated
ASV30202	151.631	0.0518042	0.827521	-0.419674	Bacteroidetes	Unannotated	Unannotated	Unannotated	Unannotated	Unannotated
ASV12864	151.828	0.0518891	1.0552	-0.179201	Proteobacteria	Alphaproteobacteria	Unannotated	Unannotated	Unannotated	Unannotated
ASV17484	151.891	0.0519286	-0.52578	0.800858	Proteobacteria	Gammaproteobacteria	Unannotated	Unannotated	Unannotated	Unannotated
ASV22187	151.904	0.0519509	-0.121078	1.32993	Proteobacteria	Alphaproteobacteria	Rhodobacterales	Rhodobacteraceae	Unannotated	Unannotated
ASV11211	152.123	0.0520433	-0.644558	0.435881	Proteobacteria	Alphaproteobacteria	SAR11	Candidatus_Pelagibacter	Unannotated	Unannotated
ASV11205	152.121	0.0520605	-1.0235	0.618669	Proteobacteria	Alphaproteobacteria	SAR11	Candidatus_Pelagibacter	Unannotated	Unannotated
ASV30551	152.094	0.0520691	0.0821952	-0.917527	Bacteroidetes	Cytophagia	Cytophagales	Flammeovirgaceae	Marinoscillum	Unannotated
ASV31074	152.421	0.0521988	-0.0987518	1.18945	Proteobacteria	Deltaproteobacteria	Unannotated	Unannotated	Unannotated	Unannotated
ASV19996	152.434	0.0522213	0.398993	-0.809668	Proteobacteria	Alphaproteobacteria	Sphingomonadales	Erythrobacteraceae	Erythrobacter	Unannotated
ASV21476	152.49	0.0522584	-0.647699	0.712994	Proteobacteria	Alphaproteobacteria	Rhodospirillales	Rhodospirillaceae	Unannotated	Unannotated
ASV12005	152.789	0.0523789	-0.976735	0.872266	Proteobacteria	Alphaproteobacteria	Unannotated	Unannotated	Unannotated	Unannotated
ASV32709	152.923	0.0524427	1.24802	-0.675255	Proteobacteria	Gammaproteobacteria	Unannotated	Unannotated	Unannotated	Unannotated
ASV23055	153.01	0.0524906	0.639353	-0.713074	Proteobacteria	Alphaproteobacteria	Rhodobacterales	Rhodobacteraceae	Unannotated	Unannotated
ASV33204	153.241	0.0525878	-0.514381	0.806644	Proteobacteria	Gammaproteobacteria	Alteromonadales	Colwelliaceae	Unannotated	Unannotated
ASV30766	153.238	0.0526047	-0.581606	0.826221	Bacteroidetes	Cytophagia	Cytophagales	Flammeovirgaceae	Unannotated	Unannotated
ASV21951	153.527	0.0527223	-0.636822	1.41708	Proteobacteria	Alphaproteobacteria	Unannotated	Unannotated	Unannotated	Unannotated
ASV27941	153.78	0.0528271	0.274689	1.34537	Bacteroidetes	Sphingobacteriia	Sphingobacteriales	Unannotated	Unannotated	Unannotated
ASV29613	153.795	0.0528506	0.741306	-0.69451	Bacteroidetes	Unannotated	Unannotated	Unannotated	Unannotated	Unannotated
ASV20969	153.826	0.0528794	-0.597838	1.2854	Proteobacteria	Alphaproteobacteria	Rhodospirillales	Rhodospirillaceae	Unannotated	Unannotated
ASV28421	153.826	0.0528974	-0.326846	0.991621	Bacteroidetes	Flavobacteriia	Flavobacteriales	Cryomorphaceae	Crocinitomix	Unannotated
ASV14544	154.374	0.0531042	-0.392206	1.04391	Verrucomicrobia	Verrucomicrobiae	Verrucomicrobiales	Verrucomicrobiaceae	Unannotated	Unannotated
ASV28914	154.473	0.0531565	-0.566734	1.33129	Bacteroidetes	Unannotated	Unannotated	Unannotated	Unannotated	Unannotated
ASV26412	154.861	0.0533086	-0.490192	0.623915	Proteobacteria	Gammaproteobacteria	Unannotated	Unannotated	Unannotated	Unannotated
ASV18758	154.987	0.0533703	-0.526293	1.14814	Bacteroidetes	Flavobacteriia	Flavobacteriales	Unannotated	Unannotated	Unannotated
ASV25203	154.982	0.0533868	0.873308	-0.649528	Proteobacteria	Gammaproteobacteria	Unannotated	Unannotated	Unannotated	Unannotated
ASV09819	154.985	0.0534061	0.498644	-0.839511	Proteobacteria	Unannotated	Unannotated	Unannotated	Unannotated	Unannotated
ASV14881	156.201	0.0538438	-0.535761	0.957708	Verrucomicrobia	Verrucomicrobiae	Verrucomicrobiales	Rubritaleaceae	Rubritalea	Unannotated
ASV12759	156.686	0.0540297	0.0473869	-0.781376	Proteobacteria	Alphaproteobacteria	Caulobacterales	Hyphomonadaceae	Hyphomonas	Unannotated
ASV25361	156.668	0.0540422	-0.233551	0.736721	Proteobacteria	Gammaproteobacteria	Unannotated	Unannotated	Unannotated	Unannotated
ASV01711	157.84	0.0544653	1.04118	-0.364113	Planctomycetes	Planctomycetia	Planctomycetales	Planctomycetaceae	Unannotated	Unannotated
ASV14871	157.994	0.0545369	1.19142	-0.376847	Verrucomicrobia	Verrucomicrobiae	Verrucomicrobiales	Unannotated	Unannotated	Unannotated
ASV09357	158.9	0.0548687	-0.595915	0.350971	Verrucomicrobia	Unannotated	Unannotated	Unannotated	Unannotated	Unannotated
ASV26495	159.201	0.0549916	-0.62737	1.19627	Proteobacteria	Gammaproteobacteria	Arenicellales	Arenicellaceae	Arenicella	Unannotated
ASV03755	159.81	0.055221	-0.612134	0.998022	Acidobacteria	Acidobacteria_Gp17	Gp17	Unannotated	Unannotated	Unannotated
ASV01941	159.805	0.0552385	-0.353919	1.0649	Proteobacteria	Gammaproteobacteria	Unannotated	Unannotated	Unannotated	Unannotated
ASV21414	159.935	0.0553025	-0.847951	0.783551	Proteobacteria	Alphaproteobacteria	Rhodospirillales	Rhodospirillaceae	Unannotated	Unannotated
ASV26382	159.964	0.0553317	-0.271912	1.14633	Proteobacteria	Gammaproteobacteria	Unannotated	Unannotated	Unannotated	Unannotated
ASV20785	160.116	0.0554033	-0.556711	1.01796	Proteobacteria	Unannotated	Unannotated	Unannotated	Unannotated	Unannotated
ASV26696	160.555	0.0555746	-0.786297	0.670653	Proteobacteria	Gammaproteobacteria	Alteromonadales	Unannotated	Unannotated	Unannotated
ASV25787	161.044	0.0557632	0.0303772	-1.36235	Proteobacteria	Gammaproteobacteria	Chromatiales	Unannotated	Unannotated	Unannotated
ASV09257	161.787	0.0560399	-0.320616	0.696671	Verrucomicrobia	Subdivision3	Unannotated	Unannotated	Unannotated	Unannotated
ASV29465	162.479	0.056299	-0.40349	0.930112	Bacteroidetes	Flavobacteriia	Flavobacteriales	Cryomorphaceae	Unannotated	Unannotated
ASV26544	162.728	0.0564048	-1.57326	-0.0528356	Proteobacteria	Gammaproteobacteria	Arenicellales	Arenicellaceae	Arenicella	Unannotated
ASV25420	162.743	0.0564298	-0.64855	0.913431	Proteobacteria	Gammaproteobacteria	Unannotated	Unannotated	Unannotated	Unannotated
ASV19882	162.82	0.0564759	0.482883	-0.786717	Proteobacteria	Alphaproteobacteria	Unannotated	Unannotated	Unannotated	Unannotated
ASV28297	162.917	0.0565292	0.771794	-0.743712	Bacteroidetes	Flavobacteriia	Flavobacteriales	Flavobacteriaceae	Unannotated	Unannotated
ASV26297	163.43	0.056727	-0.650826	0.819764	Proteobacteria	Gammaproteobacteria	Alteromonadales	Alteromonadaceae	Haliea	Unannotated
ASV28949	163.523	0.0567788	0.0230796	-0.855602	Bacteroidetes	Unannotated	Unannotated	Unannotated	Unannotated	Unannotated
ASV21033	163.492	0.0567879	-0.481808	1.09286	Proteobacteria	Alphaproteobacteria	Unannotated	Unannotated	Unannotated	Unannotated
ASV22741	163.478	0.0568026	0.233877	-0.837491	Proteobacteria	Alphaproteobacteria	Rhodobacterales	Rhodobacteraceae	Unannotated	Unannotated
ASV22290	163.526	0.056839	-0.68786	1.02219	Proteobacteria	Alphaproteobacteria	Caulobacterales	Hyphomonadaceae	Unannotated	Unannotated
ASV25445	163.552	0.056868	-0.633703	0.722538	Proteobacteria	Gammaproteobacteria	Unannotated	Unannotated	Unannotated	Unannotated
ASV30820	163.536	0.0568823	-0.713777	0.963872	Bacteroidetes	Cytophagia	Cytophagales	Flammeovirgaceae	Unannotated	Unannotated
ASV21007	163.876	0.0570201	-0.370464	0.979181	Proteobacteria	Alphaproteobacteria	Rhodospirillales	Rhodospirillaceae	Unannotated	Unannotated
ASV27967	163.846	0.0570294	-0.272462	1.16454	Bacteroidetes	Sphingobacteriia	Sphingobacteriales	Saprospiraceae	Unannotated	Unannotated
ASV25177	164.012	0.0571072	-0.26538	1.05546	Proteobacteria	Gammaproteobacteria	Unannotated	Unannotated	Unannotated	Unannotated
ASV21423	164.325	0.0572361	-0.664367	1.01524	Proteobacteria	Alphaproteobacteria	Rhodospirillales	Rhodospirillaceae	Unannotated	Unannotated
ASV32464	164.592	0.057349	0.926888	-1.00245	Proteobacteria	Gammaproteobacteria	Alteromonadales	Alteromonadaceae	Glaciecola	Unannotated
ASV16787	164.715	0.0574119	-0.340269	1.23947	Proteobacteria	Gammaproteobacteria	Unannotated	Unannotated	Unannotated	Unannotated
ASV22770	164.772	0.057452	0.647581	-0.703578	Proteobacteria	Alphaproteobacteria	Rhodobacterales	Rhodobacteraceae	Unannotated	Unannotated
ASV22146	164.919	0.0575232	1.19625	-0.309138	Proteobacteria	Alphaproteobacteria	Rhodobacterales	Rhodobacteraceae	Unannotated	Unannotated
ASV30435	165.54	0.0577599	-0.564372	1.29591	Bacteroidetes	Cytophagia	Cytophagales	Flammeovirgaceae	Reichenbachiella	Unannotated
ASV14868	165.697	0.0578348	0.2877	-0.710266	Verrucomicrobia	Verrucomicrobiae	Verrucomicrobiales	Unannotated	Unannotated	Unannotated
ASV14955	166.182	0.0580244	0.949727	-0.0827987	Verrucomicrobia	Verrucomicrobiae	Verrucomicrobiales	Verrucomicrobiaceae	Haloferula	Unannotated
ASV14007	166.589	0.0581868	-0.743658	0.820253	Proteobacteria	Deltaproteobacteria	Bdellovibrionales	Bacteriovoracaceae	Halobacteriovorax	Unannotated
ASV11428	166.589	0.0582071	0.90384	-0.735147	Proteobacteria	Alphaproteobacteria	Unannotated	Unannotated	Unannotated	Unannotated
ASV30147	166.728	0.0582762	1.66708	0.0666324	Bacteroidetes	Unannotated	Unannotated	Unannotated	Unannotated	Unannotated
ASV28644	166.696	0.0582854	-0.540259	0.889303	Bacteroidetes	Sphingobacteriia	Sphingobacteriales	Unannotated	Unannotated	Unannotated
ASV35222	166.829	0.0583523	0.353399	-0.0870977	Cyanobacteria/Chloroplast	Cyanobacteria	Family_II	GpIIa	Unannotated	Unannotated
ASV30255	168.168	0.0588411	-0.321042	0.907005	Bacteroidetes	Unannotated	Unannotated	Unannotated	Unannotated	Unannotated
ASV01733	168.221	0.0588803	1.33418	-0.270731	Planctomycetes	Planctomycetia	Planctomycetales	Planctomycetaceae	Unannotated	Unannotated
ASV32933	168.96	0.0591597	-0.0926551	1.31235	Proteobacteria	Gammaproteobacteria	Unannotated	Unannotated	Unannotated	Unannotated
ASV28086	169.107	0.0592318	-0.458658	0.788409	Bacteroidetes	Sphingobacteriia	Sphingobacteriales	Saprospiraceae	Unannotated	Unannotated
ASV12605	169.165	0.059273	-0.753462	0.398491	Proteobacteria	Alphaproteobacteria	Unannotated	Unannotated	Unannotated	Unannotated
ASV02267	169.113	0.0592756	-0.413527	0.370634	Actinobacteria	Actinobacteria	Unannotated	Unannotated	Unannotated	Unannotated
ASV22810	169.247	0.0593434	-0.530038	0.341882	Proteobacteria	Alphaproteobacteria	Rhodobacterales	Rhodobacteraceae	Loktanella	Unannotated
ASV11525	169.347	0.0593991	1.09267	-0.172513	Proteobacteria	Alphaproteobacteria	Rhodobacterales	Rhodobacteraceae	Unannotated	Unannotated
ASV12126	169.315	0.0594089	-0.30629	0.603851	Proteobacteria	Alphaproteobacteria	Rhodospirillales	Rhodospirillaceae	Unannotated	Unannotated
ASV28037	169.258	0.0594096	1.25826	-0.289421	Bacteroidetes	Sphingobacteriia	Sphingobacteriales	Saprospiraceae	Unannotated	Unannotated
ASV33220	169.273	0.0594356	-0.733207	1.6037	Proteobacteria	Gammaproteobacteria	Alteromonadales	Colwelliaceae	Unannotated	Unannotated
ASV13529	169.291	0.0594628	0.659504	-0.73757	Proteobacteria	Deltaproteobacteria	Bdellovibrionales	Bacteriovoracaceae	Halobacteriovorax	Unannotated
ASV27214	169.331	0.0594979	0.336881	-0.759902	Proteobacteria	Epsilonproteobacteria	Campylobacterales	Helicobacteraceae	Sulfurovum	Unannotated
ASV23177	169.351	0.059526	1.07132	-0.403103	Proteobacteria	Alphaproteobacteria	Rhodobacterales	Rhodobacteraceae	Roseovarius	Unannotated
ASV22722	169.492	0.0595965	-0.327723	0.952924	Proteobacteria	Alphaproteobacteria	Rhodobacterales	Rhodobacteraceae	Unannotated	Unannotated
ASV26013	169.876	0.0597524	-0.487512	0.89729	Proteobacteria	Gammaproteobacteria	Gammaproteobacteria_incertae_sedis	Unannotated	Unannotated	Unannotated
ASV26153	169.974	0.0598078	-0.61738	0.948065	Proteobacteria	Gammaproteobacteria	Unannotated	Unannotated	Unannotated	Unannotated
ASV32884	170.458	0.0599995	1.37064	-0.200997	Proteobacteria	Gammaproteobacteria	Unannotated	Unannotated	Unannotated	Unannotated
ASV28151	171.857	0.0605129	0.79857	-0.803562	Bacteroidetes	Sphingobacteriia	Sphingobacteriales	Unannotated	Unannotated	Unannotated
ASV33725	171.851	0.0605321	-0.402992	0.594251	Bacteroidetes	Cytophagia	Cytophagales	Flammeovirgaceae	Unannotated	Unannotated
ASV18242	171.842	0.0605503	1.31478	-0.295079	Cyanobacteria/Chloroplast	Cyanobacteria	Family_XIII	GpXIII	Unannotated	Unannotated
ASV22180	171.849	0.060574	-0.268312	0.819496	Proteobacteria	Alphaproteobacteria	Rhodobacterales	Rhodobacteraceae	Unannotated	Unannotated
ASV19720	171.881	0.0606068	-0.326661	0.862074	Proteobacteria	Gammaproteobacteria	Unannotated	Unannotated	Unannotated	Unannotated
ASV17393	171.911	0.0606388	1.29088	-0.40609	Proteobacteria	Alphaproteobacteria	Rhodospirillales	Unannotated	Unannotated	Unannotated
ASV30598	172.728	0.0609486	-0.164874	0.793703	Bacteroidetes	Cytophagia	Cytophagales	Unannotated	Unannotated	Unannotated
ASV23563	172.888	0.0610263	0.224662	-0.795857	Bacteroidetes	Flavobacteriia	Flavobacteriales	Unannotated	Unannotated	Unannotated
ASV25950	172.836	0.0610295	-0.844867	0.668815	Proteobacteria	Gammaproteobacteria	Unannotated	Unannotated	Unannotated	Unannotated
ASV18414	172.853	0.0610571	-0.553587	0.828974	Bacteroidetes	Flavobacteriia	Flavobacteriales	Flavobacteriaceae	Unannotated	Unannotated
ASV12457	172.91	0.0610989	0.957965	-0.721378	Proteobacteria	Unannotated	Unannotated	Unannotated	Unannotated	Unannotated
ASV25967	172.91	0.0611206	-0.383831	0.884103	Proteobacteria	Gammaproteobacteria	Alteromonadales	Alteromonadales_incertae_sedis	Pseudomaricurvus	Unannotated
ASV17540	172.913	0.0611431	0.70803	-0.790461	Bacteroidetes	Sphingobacteriia	Sphingobacteriales	Saprospiraceae	Unannotated	Unannotated
ASV26784	173.091	0.0612278	-0.608522	0.546716	Proteobacteria	Gammaproteobacteria	Unannotated	Unannotated	Unannotated	Unannotated
ASV19865	173.173	0.0612785	-0.854112	0.603147	Proteobacteria	Unannotated	Unannotated	Unannotated	Unannotated	Unannotated
ASV09363	173.282	0.0613388	1.30238	-0.23735	Verrucomicrobia	Unannotated	Unannotated	Unannotated	Unannotated	Unannotated
ASV19118	173.244	0.061347	1.22462	-0.371584	Bacteroidetes	Flavobacteriia	Flavobacteriales	Flavobacteriaceae	Unannotated	Unannotated
ASV12840	173.324	0.0613969	1.27365	-0.567514	Proteobacteria	Alphaproteobacteria	Unannotated	Unannotated	Unannotated	Unannotated
ASV21676	173.472	0.0614712	-0.575385	0.737727	Proteobacteria	Alphaproteobacteria	Unannotated	Unannotated	Unannotated	Unannotated
ASV28464	173.505	0.0615048	-0.508664	1.25898	Bacteroidetes	Unannotated	Unannotated	Unannotated	Unannotated	Unannotated
ASV11188	173.586	0.0615555	-0.46712	0.521015	Proteobacteria	Alphaproteobacteria	SAR11	Candidatus_Pelagibacter	Unannotated	Unannotated
ASV19043	173.708	0.0616203	-0.560372	0.989022	Bacteroidetes	Unannotated	Unannotated	Unannotated	Unannotated	Unannotated
ASV11219	173.667	0.0616276	-0.743283	0.128613	Proteobacteria	Alphaproteobacteria	SAR11	Candidatus_Pelagibacter	Unannotated	Unannotated
ASV25204	173.751	0.0616795	1.01188	-0.00395383	Proteobacteria	Gammaproteobacteria	Unannotated	Unannotated	Unannotated	Unannotated
ASV32787	174.311	0.0619002	0.536767	-0.840661	Proteobacteria	Gammaproteobacteria	Alteromonadales	Alteromonadaceae	Microbulbifer	Unannotated
ASV04019	174.313	0.0619229	1.0276	-0.0471625	Planctomycetes	Planctomycetia	Planctomycetales	Planctomycetaceae	Rhodopirellula	Unannotated
ASV30079	174.306	0.0619426	0.774899	-0.650089	Bacteroidetes	Sphingobacteriia	Sphingobacteriales	Chitinophagaceae	Balneola	Unannotated
ASV19726	174.27	0.0619518	-0.627693	0.673058	Proteobacteria	Gammaproteobacteria	Unannotated	Unannotated	Unannotated	Unannotated
ASV27642	174.602	0.0620919	-0.181088	0.757629	Bacteroidetes	Sphingobacteriia	Sphingobacteriales	Saprospiraceae	Unannotated	Unannotated
ASV04010	174.756	0.0621684	0.722179	-0.37095	Planctomycetes	Planctomycetia	Planctomycetales	Planctomycetaceae	Rhodopirellula	Unannotated
ASV17987	175.071	0.0623028	0.379019	-0.57247	Verrucomicrobia	Opitutae	Puniceicoccales	Puniceicoccaceae	Unannotated	Unannotated
ASV25525	175.159	0.0623563	1.44076	-0.757913	Proteobacteria	Gammaproteobacteria	Unannotated	Unannotated	Unannotated	Unannotated
ASV26035	175.104	0.0623589	-0.330416	0.667659	Proteobacteria	Gammaproteobacteria	Unannotated	Unannotated	Unannotated	Unannotated
ASV36038	175.335	0.0624634	-0.623087	0.879045	Acidobacteria	Acidobacteria_Gp21	Gp21	Unannotated	Unannotated	Unannotated
ASV20923	175.286	0.0624682	-1.29072	0.988028	Proteobacteria	Alphaproteobacteria	Rhodospirillales	Rhodospirillaceae	Pelagibius	litoralis
ASV28286	175.48	0.0625598	0.12703	-1.71141	Bacteroidetes	Flavobacteriia	Flavobacteriales	Flavobacteriaceae	Tenacibaculum	Unannotated
ASV13195	177.052	0.0631426	0.967998	-0.673583	Proteobacteria	Alphaproteobacteria	Unannotated	Unannotated	Unannotated	Unannotated
ASV11200	177.325	0.0632625	-0.810656	0.0499356	Proteobacteria	Alphaproteobacteria	SAR11	Candidatus_Pelagibacter	Unannotated	Unannotated
ASV25228	177.786	0.0634498	0.399983	-0.68499	Proteobacteria	Gammaproteobacteria	Alteromonadales	Alteromonadaceae	Unannotated	Unannotated
ASV31403	178	0.0635488	-0.966311	0.754963	Proteobacteria	Deltaproteobacteria	Desulfobacterales	Desulfobulbaceae	Desulfopila	Unannotated
ASV33102	178.469	0.0637389	0.989862	-0.367895	Proteobacteria	Gammaproteobacteria	Gammaproteobacteria_incertae_sedis	Halioglobus	Unannotated	Unannotated
ASV32660	178.419	0.0637438	-0.748952	0.529209	Proteobacteria	Gammaproteobacteria	Unannotated	Unannotated	Unannotated	Unannotated
ASV13172	178.394	0.0637576	1.25784	-0.0782139	Proteobacteria	Alphaproteobacteria	Caulobacterales	Hyphomonadaceae	Hyphomonas	Unannotated
ASV36229	178.472	0.0638084	-1.42592	-0.193331	Proteobacteria	Epsilonproteobacteria	Campylobacterales	Campylobacteraceae	Arcobacter	Unannotated
ASV18456	179.704	0.0642718	0.884173	-1.33384	Bacteroidetes	Flavobacteriia	Flavobacteriales	Flavobacteriaceae	Aquimarina	Unannotated
ASV26580	179.72	0.0643005	-0.298115	1.21394	Proteobacteria	Gammaproteobacteria	Arenicellales	Arenicellaceae	Arenicella	Unannotated
ASV11215	179.798	0.0643514	-0.70882	0.321884	Proteobacteria	Alphaproteobacteria	SAR11	Candidatus_Pelagibacter	Unannotated	Unannotated
ASV18548	179.973	0.064437	-0.547606	1.26352	Bacteroidetes	Flavobacteriia	Flavobacteriales	Flavobacteriaceae	Unannotated	Unannotated
ASV25494	180.019	0.0644769	-0.352972	0.809456	Proteobacteria	Gammaproteobacteria	Unannotated	Unannotated	Unannotated	Unannotated
ASV17929	180.112	0.064533	0.665945	-0.660532	Verrucomicrobia	Opitutae	Puniceicoccales	Puniceicoccaceae	Coraliomargarita	Unannotated
ASV14982	180.047	0.0645331	1.05473	0.0313263	Verrucomicrobia	Verrucomicrobiae	Verrucomicrobiales	Verrucomicrobiaceae	Unannotated	Unannotated
ASV23070	180.135	0.0645875	0.860928	-0.66973	Proteobacteria	Alphaproteobacteria	Rhodobacterales	Rhodobacteraceae	Unannotated	Unannotated
ASV23156	180.3	0.0646699	0.958697	-0.695317	Proteobacteria	Alphaproteobacteria	Rhodobacterales	Rhodobacteraceae	Unannotated	Unannotated
ASV28379	180.686	0.0648317	0.793966	-0.704604	Bacteroidetes	Flavobacteriia	Flavobacteriales	Flavobacteriaceae	Unannotated	Unannotated
ASV32820	181.096	0.0650023	0.606147	-0.640391	Proteobacteria	Gammaproteobacteria	Unannotated	Unannotated	Unannotated	Unannotated
ASV30862	181.652	0.0652251	0.385728	-0.623453	Bacteroidetes	Cytophagia	Cytophagales	Flammeovirgaceae	Fulvivirga	Unannotated
ASV04044	181.945	0.0653538	1.08955	-0.195843	Planctomycetes	Planctomycetia	Planctomycetales	Planctomycetaceae	Unannotated	Unannotated
ASV13108	182.222	0.0654769	0.813214	-0.638865	Proteobacteria	Alphaproteobacteria	Unannotated	Unannotated	Unannotated	Unannotated
ASV11183	182.323	0.0655366	-0.507196	0.382686	Proteobacteria	Alphaproteobacteria	SAR11	Candidatus_Pelagibacter	Unannotated	Unannotated
ASV11003	182.48	0.0656168	-0.205205	0.938346	Planctomycetes	Planctomycetia	Planctomycetales	Planctomycetaceae	Blastopirellula	Unannotated
ASV23197	182.461	0.0656334	1.1734	-0.406346	Proteobacteria	Alphaproteobacteria	Rhodobacterales	Rhodobacteraceae	Unannotated	Unannotated
ASV17856	182.514	0.0656763	0.228566	-0.620986	Verrucomicrobia	Opitutae	Puniceicoccales	Puniceicoccaceae	Unannotated	Unannotated
ASV17458	182.55	0.0657129	-0.735068	0.440141	Proteobacteria	Unannotated	Unannotated	Unannotated	Unannotated	Unannotated
ASV13813	182.524	0.0657269	1.04942	-0.656271	Proteobacteria	Deltaproteobacteria	Bdellovibrionales	Bacteriovoracaceae	Unannotated	Unannotated
ASV25658	182.517	0.0657481	0.733065	1.29085	Proteobacteria	Gammaproteobacteria	Chromatiales	Granulosicoccaceae	Granulosicoccus	Unannotated
ASV23336	182.452	0.0657485	-0.436539	1.23931	Proteobacteria	Gammaproteobacteria	Unannotated	Unannotated	Unannotated	Unannotated
ASV26195	182.428	0.0657634	-0.494029	0.924897	Proteobacteria	Gammaproteobacteria	Unannotated	Unannotated	Unannotated	Unannotated
ASV23019	182.69	0.0658816	0.876528	-0.533239	Proteobacteria	Alphaproteobacteria	Rhodobacterales	Rhodobacteraceae	Unannotated	Unannotated
ASV22388	182.742	0.0659243	-0.802144	0.334922	Proteobacteria	Alphaproteobacteria	Rhodospirillales	Rhodospirillaceae	Unannotated	Unannotated
ASV22858	182.682	0.0659263	1.07861	-0.643606	Proteobacteria	Alphaproteobacteria	Rhodobacterales	Rhodobacteraceae	Unannotated	Unannotated
ASV20712	182.716	0.0659624	-0.277352	1.08775	Acidobacteria	Acidobacteria_Gp10	Gp10	Unannotated	Unannotated	Unannotated
ASV19940	182.658	0.0659655	0.601768	-0.886207	Proteobacteria	Alphaproteobacteria	Unannotated	Unannotated	Unannotated	Unannotated
ASV15000	182.713	0.0660089	0.887375	-0.669829	Verrucomicrobia	Verrucomicrobiae	Verrucomicrobiales	Verrucomicrobiaceae	Unannotated	Unannotated
ASV30700	182.92	0.0661078	-0.224154	1.09114	Bacteroidetes	Cytophagia	Cytophagales	Flammeovirgaceae	Marinoscillum	Unannotated
ASV26300	182.893	0.0661218	-0.367311	0.878343	Proteobacteria	Gammaproteobacteria	Alteromonadales	Alteromonadaceae	Haliea	Unannotated
ASV19107	182.849	0.0661298	-0.573579	0.186625	Bacteroidetes	Flavobacteriia	Flavobacteriales	Flavobacteriaceae	Unannotated	Unannotated
ASV20947	182.805	0.0661378	-2.69235	-0.689926	Proteobacteria	Alphaproteobacteria	Rhodospirillales	Rhodospirillaceae	Unannotated	Unannotated
ASV26141	182.924	0.0662049	0.435573	-0.68605	Proteobacteria	Gammaproteobacteria	Unannotated	Unannotated	Unannotated	Unannotated
ASV22938	182.997	0.0662554	-0.627374	0.596426	Proteobacteria	Alphaproteobacteria	Rhodobacterales	Rhodobacteraceae	Unannotated	Unannotated
ASV26653	183.209	0.0663561	-0.0260639	1.11744	Proteobacteria	Gammaproteobacteria	Unannotated	Unannotated	Unannotated	Unannotated
ASV25752	183.329	0.0664235	-0.726931	1.75187	Proteobacteria	Gammaproteobacteria	Unannotated	Unannotated	Unannotated	Unannotated
ASV33217	183.567	0.0665339	0.38097	-0.692374	Proteobacteria	Gammaproteobacteria	Alteromonadales	Colwelliaceae	Unannotated	Unannotated
ASV39685	183.724	0.0666149	0.815162	-0.694599	Fusobacteria	Fusobacteriia	Fusobacteriales	Fusobacteriaceae	Cetobacterium	Unannotated
ASV31441	184.377	0.0668761	-0.594903	0.892155	Proteobacteria	Deltaproteobacteria	Desulfobacterales	Desulfobulbaceae	Desulfopila	Unannotated
ASV36267	184.344	0.0668882	-0.544383	0.695741	Proteobacteria	Deltaproteobacteria	Desulfobacterales	Desulfobacteraceae	Desulfosarcina	Unannotated
ASV17819	184.797	0.0670768	-0.56461	0.508004	Verrucomicrobia	Opitutae	Puniceicoccales	Puniceicoccaceae	Unannotated	Unannotated
ASV13586	184.735	0.0670789	-0.268076	0.992378	Proteobacteria	Alphaproteobacteria	Unannotated	Unannotated	Unannotated	Unannotated
ASV11052	184.673	0.0670805	1.249	-0.0697203	Planctomycetes	Planctomycetia	Planctomycetales	Planctomycetaceae	Unannotated	Unannotated
ASV14377	184.652	0.0670974	-0.183439	0.997614	Proteobacteria	Alphaproteobacteria	Unannotated	Unannotated	Unannotated	Unannotated
ASV14088	184.629	0.0671136	0.777536	-0.69453	Proteobacteria	Deltaproteobacteria	Bdellovibrionales	Bacteriovoracaceae	Halobacteriovorax	Unannotated
ASV25000	185.062	0.0672953	-0.882691	1.07716	Proteobacteria	Gammaproteobacteria	Unannotated	Unannotated	Unannotated	Unannotated
ASV14805	185.06	0.0673191	-0.241085	0.730444	Verrucomicrobia	Verrucomicrobiae	Verrucomicrobiales	Verrucomicrobiaceae	Unannotated	Unannotated
ASV25227	185.494	0.0675013	0.627213	-1.51767	Proteobacteria	Gammaproteobacteria	Alteromonadales	Alteromonadaceae	Unannotated	Unannotated
ASV25638	185.646	0.0675813	-0.330353	0.845881	Proteobacteria	Gammaproteobacteria	Unannotated	Unannotated	Unannotated	Unannotated
ASV22685	185.854	0.0676817	0.501432	-0.729452	Proteobacteria	Alphaproteobacteria	Rhodobacterales	Rhodobacteraceae	Unannotated	Unannotated
ASV20414	186.253	0.0678517	-0.660811	0.349629	Proteobacteria	Alphaproteobacteria	Unannotated	Unannotated	Unannotated	Unannotated
ASV26843	186.253	0.0678766	0.792402	-0.911261	Proteobacteria	Gammaproteobacteria	Alteromonadales	Colwelliaceae	Unannotated	Unannotated
ASV20214	186.542	0.0680064	-0.712914	0.625341	Proteobacteria	Unannotated	Unannotated	Unannotated	Unannotated	Unannotated
ASV28360	186.524	0.068025	0.343438	-0.73824	Bacteroidetes	Flavobacteriia	Flavobacteriales	Flavobacteriaceae	Dokdonia	Unannotated
ASV12925	186.616	0.068083	0.815417	-0.411963	Proteobacteria	Alphaproteobacteria	Unannotated	Unannotated	Unannotated	Unannotated
ASV40281	186.76	0.0681608	-0.530921	0.937811	Proteobacteria	Gammaproteobacteria	Unannotated	Unannotated	Unannotated	Unannotated
ASV05371	186.754	0.0681834	-0.658935	0.889854	Bacteroidetes	Unannotated	Unannotated	Unannotated	Unannotated	Unannotated
ASV27670	186.806	0.0682271	-0.638332	0.521413	Bacteroidetes	Sphingobacteriia	Sphingobacteriales	Saprospiraceae	Unannotated	Unannotated
ASV13761	186.842	0.0682652	-0.679587	0.648007	Proteobacteria	Deltaproteobacteria	Bdellovibrionales	Bacteriovoracaceae	Halobacteriovorax	Unannotated
ASV30250	186.79	0.0682711	-0.348806	0.964961	Bacteroidetes	Unannotated	Unannotated	Unannotated	Unannotated	Unannotated
ASV33036	186.815	0.0683053	-0.534868	0.795136	Proteobacteria	Gammaproteobacteria	Alteromonadales	Alteromonadales_incertae_sedis	Teredinibacter	Unannotated
ASV29293	186.833	0.068337	0.82636	-0.663136	Bacteroidetes	Unannotated	Unannotated	Unannotated	Unannotated	Unannotated
ASV16803	186.891	0.0683832	0.894276	-0.634772	Proteobacteria	Gammaproteobacteria	Unannotated	Unannotated	Unannotated	Unannotated
ASV13059	188.076	0.0688418	0.670695	-0.451459	Proteobacteria	Alphaproteobacteria	Unannotated	Unannotated	Unannotated	Unannotated
ASV22092	188.187	0.0689077	-0.622079	0.379331	Proteobacteria	Alphaproteobacteria	Rhodobacterales	Rhodobacteraceae	Rhodovulum	Unannotated
ASV22700	189.35	0.069359	0.613818	-0.830437	Proteobacteria	Alphaproteobacteria	Rhodobacterales	Rhodobacteraceae	Unannotated	Unannotated
ASV25721	189.407	0.0694052	0.627972	-0.704746	Proteobacteria	Gammaproteobacteria	Unannotated	Unannotated	Unannotated	Unannotated
ASV12860	189.352	0.0694104	1.38864	-0.341657	Proteobacteria	Alphaproteobacteria	Caulobacterales	Hyphomonadaceae	Hyphomonas	Unannotated
ASV32370	189.363	0.0694402	0.838056	-0.608893	Proteobacteria	Gammaproteobacteria	Alteromonadales	Alteromonadaceae	Aestuariibacter	Unannotated
ASV02190	189.655	0.0695727	1.30302	-0.226083	Planctomycetes	Planctomycetia	Planctomycetales	Planctomycetaceae	Unannotated	Unannotated
ASV13038	189.688	0.0696102	0.809475	-0.643419	Proteobacteria	Alphaproteobacteria	Unannotated	Unannotated	Unannotated	Unannotated
ASV25746	189.897	0.0697126	-0.587062	0.991411	Proteobacteria	Gammaproteobacteria	Unannotated	Unannotated	Unannotated	Unannotated
ASV03454	189.984	0.06977	-0.679352	0.4067	Proteobacteria	Deltaproteobacteria	Myxococcales	Polyangiaceae	Unannotated	Unannotated
ASV25088	190.047	0.0698188	-0.54849	1.19549	Proteobacteria	Gammaproteobacteria	Unannotated	Unannotated	Unannotated	Unannotated
ASV04464	190.051	0.0698458	0.511776	-0.851514	Cyanobacteria/Chloroplast	Cyanobacteria	Family_IV	GpIV	Unannotated	Unannotated
ASV25765	190.582	0.070067	-0.596429	0.777091	Proteobacteria	Gammaproteobacteria	Unannotated	Unannotated	Unannotated	Unannotated
ASV30654	190.84	0.0701877	-0.307645	1.30945	Bacteroidetes	Cytophagia	Cytophagales	Unannotated	Unannotated	Unannotated
ASV40264	190.846	0.0702156	-0.562316	0.564092	Proteobacteria	Gammaproteobacteria	Chromatiales	Unannotated	Unannotated	Unannotated
ASV23796	191.084	0.0703291	0.190192	-0.797844	Bacteroidetes	Unannotated	Unannotated	Unannotated	Unannotated	Unannotated
ASV22399	191.128	0.0703711	-0.591505	0.656535	Proteobacteria	Alphaproteobacteria	Rhodospirillales	Rhodospirillaceae	Unannotated	Unannotated
ASV22155	191.105	0.0703885	-0.400042	0.727156	Proteobacteria	Alphaproteobacteria	Unannotated	Unannotated	Unannotated	Unannotated
ASV31103	191.171	0.0704389	-0.553484	1.16386	Proteobacteria	Unannotated	Unannotated	Unannotated	Unannotated	Unannotated
ASV32732	191.16	0.0704608	-0.487878	0.928466	Proteobacteria	Gammaproteobacteria	Chromatiales	Unannotated	Unannotated	Unannotated
ASV31885	191.501	0.0706123	-0.578086	0.822192	Proteobacteria	Deltaproteobacteria	Bdellovibrionales	Bacteriovoracaceae	Peredibacter	Unannotated
ASV05372	191.571	0.0706643	1.26946	-0.481408	Bacteroidetes	Unannotated	Unannotated	Unannotated	Unannotated	Unannotated
ASV15473	191.885	0.0708064	0.469105	-0.829262	Proteobacteria	Unannotated	Unannotated	Unannotated	Unannotated	Unannotated
ASV32332	191.872	0.0708276	1.11007	-0.273664	Proteobacteria	Gammaproteobacteria	Unannotated	Unannotated	Unannotated	Unannotated
ASV27831	192.146	0.0709551	0.0841781	1.48719	Bacteroidetes	Sphingobacteriia	Sphingobacteriales	Saprospiraceae	Unannotated	Unannotated
ASV31980	192.195	0.0709992	-0.574822	0.834237	Proteobacteria	Unannotated	Unannotated	Unannotated	Unannotated	Unannotated
ASV00174	192.137	0.0710039	1.82345	-0.184336	Proteobacteria	Gammaproteobacteria	Gammaproteobacteria_incertae_sedis	Candidatus_Carsonella	Unannotated	Unannotated
ASV29838	192.348	0.0711084	-0.674114	0.429109	Proteobacteria	Unannotated	Unannotated	Unannotated	Unannotated	Unannotated
ASV29278	192.372	0.0711434	-0.547672	0.812303	Bacteroidetes	Sphingobacteriia	Sphingobacteriales	Chitinophagaceae	Unannotated	Unannotated
ASV08092	192.686	0.0712861	1.03424	-0.627101	Proteobacteria	Gammaproteobacteria	Pseudomonadales	Pseudomonadaceae	Pseudomonas	Unannotated
ASV05133	192.661	0.0713031	-0.558666	1.28286	Proteobacteria	Alphaproteobacteria	Unannotated	Unannotated	Unannotated	Unannotated
ASV12854	192.755	0.0713644	-0.54628	0.899711	Proteobacteria	Alphaproteobacteria	Rhizobiales	Phyllobacteriaceae	Unannotated	Unannotated
ASV25481	192.735	0.0713833	-0.618989	0.686405	Proteobacteria	Gammaproteobacteria	Unannotated	Unannotated	Unannotated	Unannotated
ASV30888	192.664	0.0713835	-0.536187	0.595041	Bacteroidetes	Cytophagia	Cytophagales	Flammeovirgaceae	Reichenbachiella	Unannotated
ASV30439	192.718	0.0714299	-0.271255	1.02206	Bacteroidetes	Cytophagia	Cytophagales	Flammeovirgaceae	Reichenbachiella	Unannotated
ASV22681	192.707	0.0714525	0.314566	-1.198	Proteobacteria	Alphaproteobacteria	Rhodobacterales	Rhodobacteraceae	Unannotated	Unannotated
ASV14607	192.769	0.0715018	1.27983	-0.156644	Verrucomicrobia	Verrucomicrobiae	Verrucomicrobiales	Verrucomicrobiaceae	Unannotated	Unannotated
ASV14575	192.82	0.0715473	1.27456	-0.6592	Verrucomicrobia	Verrucomicrobiae	Verrucomicrobiales	Verrucomicrobiaceae	Unannotated	Unannotated
ASV13104	192.774	0.0715569	-0.578735	0.29892	Proteobacteria	Alphaproteobacteria	Unannotated	Unannotated	Unannotated	Unannotated
ASV25788	193.005	0.0716691	-0.578699	0.810117	Proteobacteria	Gammaproteobacteria	Chromatiales	Thioalkalispiraceae	Thioprofundum	Unannotated
ASV21369	192.962	0.0716799	-0.737635	0.248869	Proteobacteria	Alphaproteobacteria	Rhodospirillales	Rhodospirillaceae	Thalassobaculum	Unannotated
ASV23103	193.257	0.071816	0.507948	-1.16772	Proteobacteria	Alphaproteobacteria	Rhodobacterales	Rhodobacteraceae	Litoreibacter	Unannotated
ASV14517	193.283	0.0718524	0.660685	-0.607461	Verrucomicrobia	Verrucomicrobiae	Verrucomicrobiales	Unannotated	Unannotated	Unannotated
ASV19866	193.232	0.0718603	-0.385404	0.720762	Proteobacteria	Unannotated	Unannotated	Unannotated	Unannotated	Unannotated
ASV16458	193.227	0.0718852	-0.635668	0.649779	Proteobacteria	Unannotated	Unannotated	Unannotated	Unannotated	Unannotated
ASV13220	193.222	0.0719098	0.213266	-1.23328	Proteobacteria	Alphaproteobacteria	Unannotated	Unannotated	Unannotated	Unannotated
ASV05746	193.451	0.072022	-0.697394	0.917412	Proteobacteria	Unannotated	Unannotated	Unannotated	Unannotated	Unannotated
ASV21390	193.583	0.0720978	-0.573337	0.755008	Proteobacteria	Alphaproteobacteria	Rhodospirillales	Rhodospirillaceae	Unannotated	Unannotated
ASV23437	193.517	0.0721001	-0.438651	0.809974	Bacteroidetes	Flavobacteriia	Flavobacteriales	Flavobacteriaceae	Lutimonas	Unannotated
ASV14612	193.557	0.0721419	0.905398	-0.381093	Verrucomicrobia	Verrucomicrobiae	Verrucomicrobiales	Verrucomicrobiaceae	Luteolibacter	Unannotated
ASV09134	193.527	0.0721579	0.0345849	1.20779	Deinococcus-Thermus	Deinococci	Deinococcales	Trueperaceae	Truepera	Unannotated
ASV09303	193.817	0.0722928	-0.734078	0.634653	Verrucomicrobia	Unannotated	Unannotated	Unannotated	Unannotated	Unannotated
ASV22759	194.172	0.0724524	0.874723	-0.366434	Proteobacteria	Alphaproteobacteria	Rhodobacterales	Rhodobacteraceae	Unannotated	Unannotated
ASV26491	194.537	0.0726156	-0.672513	0.627044	Proteobacteria	Gammaproteobacteria	Unannotated	Unannotated	Unannotated	Unannotated
ASV08014	194.637	0.0726801	-0.482049	0.555619	Proteobacteria	Gammaproteobacteria	Unannotated	Unannotated	Unannotated	Unannotated
ASV25725	195.021	0.0728506	-0.59038	0.775262	Proteobacteria	Gammaproteobacteria	Unannotated	Unannotated	Unannotated	Unannotated
ASV22787	195.402	0.0730203	-0.341056	1.39339	Proteobacteria	Alphaproteobacteria	Rhodobacterales	Rhodobacteraceae	Unannotated	Unannotated
ASV26446	195.386	0.0730416	-0.600986	0.974452	Proteobacteria	Gammaproteobacteria	Oceanospirillales	Oceanospirillaceae	Unannotated	Unannotated
ASV11921	195.566	0.0731361	0.618013	-0.728867	Proteobacteria	Alphaproteobacteria	Rhodospirillales	Rhodospirillaceae	Unannotated	Unannotated
ASV23800	195.522	0.0731469	-0.55446	0.638184	Bacteroidetes	Unannotated	Unannotated	Unannotated	Unannotated	Unannotated
ASV19092	195.518	0.0731729	-0.601998	1.11725	Bacteroidetes	Flavobacteriia	Flavobacteriales	Flavobacteriaceae	Unannotated	Unannotated
ASV25081	195.541	0.073209	-0.567244	0.911291	Proteobacteria	Gammaproteobacteria	Unannotated	Unannotated	Unannotated	Unannotated
ASV17561	195.549	0.0732394	-0.333199	0.585401	Bacteroidetes	Unannotated	Unannotated	Unannotated	Unannotated	Unannotated
ASV33686	195.616	0.0732918	-0.314229	1.01838	Bacteroidetes	Cytophagia	Cytophagales	Unannotated	Unannotated	Unannotated
ASV02433	195.554	0.0732962	-0.0385785	1.2671	Actinobacteria	Actinobacteria	Unannotated	Unannotated	Unannotated	Unannotated
ASV33694	195.91	0.0734571	1.00879	-0.632854	Bacteroidetes	Unannotated	Unannotated	Unannotated	Unannotated	Unannotated
ASV19896	195.894	0.0734786	-0.54386	0.773755	Proteobacteria	Alphaproteobacteria	Kordiimonadales	Unannotated	Unannotated	Unannotated
ASV25236	195.928	0.073519	0.704872	-0.625492	Proteobacteria	Gammaproteobacteria	Alteromonadales	Alteromonadaceae	Unannotated	Unannotated
ASV26878	196.036	0.0735871	-0.0246106	1.94835	Proteobacteria	Gammaproteobacteria	Unannotated	Unannotated	Unannotated	Unannotated
ASV19727	196.127	0.073649	-0.438217	0.823686	Proteobacteria	Gammaproteobacteria	Unannotated	Unannotated	Unannotated	Unannotated
ASV28192	196.06	0.0736514	-0.153509	0.98157	Bacteroidetes	Sphingobacteriia	Sphingobacteriales	Saprospiraceae	Lewinella	Unannotated
ASV28737	196.041	0.073672	-0.626411	0.836632	Bacteroidetes	Unannotated	Unannotated	Unannotated	Unannotated	Unannotated
ASV18364	195.976	0.0736752	-0.604109	0.808561	Bacteroidetes	Flavobacteriia	Flavobacteriales	Flavobacteriaceae	Unannotated	Unannotated
ASV25213	196.71	0.0739789	0.490981	-0.830514	Proteobacteria	Gammaproteobacteria	Unannotated	Unannotated	Unannotated	Unannotated
ASV34083	196.943	0.0740943	0.05954	-1.04307	Proteobacteria	Unannotated	Unannotated	Unannotated	Unannotated	Unannotated
ASV19121	197.085	0.0741758	-0.572266	0.851011	Bacteroidetes	Flavobacteriia	Flavobacteriales	Flavobacteriaceae	Unannotated	Unannotated
ASV02401	197.074	0.0741996	-0.399514	0.635614	Actinobacteria	Actinobacteria	Acidimicrobiales	Unannotated	Unannotated	Unannotated
ASV28024	197.039	0.0742142	-0.57583	0.762012	Bacteroidetes	Sphingobacteriia	Sphingobacteriales	Saprospiraceae	Unannotated	Unannotated
ASV05382	197.258	0.0743249	-0.220195	1.10478	Bacteroidetes	Unannotated	Unannotated	Unannotated	Unannotated	Unannotated
ASV23394	197.302	0.0743694	-0.285874	0.569941	Proteobacteria	Gammaproteobacteria	Unannotated	Unannotated	Unannotated	Unannotated
ASV23977	197.23	0.0743704	-0.251572	1.02539	Proteobacteria	Deltaproteobacteria	Unannotated	Unannotated	Unannotated	Unannotated
ASV07005	197.363	0.0744487	-0.516806	0.355378	Verrucomicrobia	Opitutae	Puniceicoccales	Puniceicoccaceae	Pelagicoccus	Unannotated
ASV23169	197.412	0.0744952	-0.163624	0.936882	Proteobacteria	Alphaproteobacteria	Rhodobacterales	Rhodobacteraceae	Roseovarius	aestuarii
ASV28381	197.726	0.0746417	-0.651044	0.796167	Bacteroidetes	Flavobacteriia	Flavobacteriales	Flavobacteriaceae	Unannotated	Unannotated
ASV03979	197.659	0.0746446	-0.448313	0.89452	Planctomycetes	Planctomycetia	Planctomycetales	Planctomycetaceae	Unannotated	Unannotated
ASV35484	197.588	0.0746461	-1.89118	-0.543037	Cyanobacteria/Chloroplast	Cyanobacteria	Family_IV	GpIV	Unannotated	Unannotated
ASV40253	197.651	0.0746981	-0.524245	0.595921	Proteobacteria	Gammaproteobacteria	Chromatiales	Unannotated	Unannotated	Unannotated
ASV33086	197.687	0.0747397	-0.390907	0.881687	Proteobacteria	Gammaproteobacteria	Unannotated	Unannotated	Unannotated	Unannotated
ASV26375	197.676	0.0747639	-0.547878	0.750474	Proteobacteria	Gammaproteobacteria	Chromatiales	Granulosicoccaceae	Granulosicoccus	Unannotated
ASV37827	197.938	0.0748912	-0.32823	1.24625	Firmicutes	Clostridia	Clostridiales	Peptostreptococcaceae	Romboutsia	sedimentorum
ASV38509	197.934	0.0749184	1.20804	-0.104137	Proteobacteria	Betaproteobacteria	Burkholderiales	Comamonadaceae	Unannotated	Unannotated
ASV23812	197.912	0.0749382	-0.544879	0.42651	Bacteroidetes	Unannotated	Unannotated	Unannotated	Unannotated	Unannotated
ASV26630	197.858	0.0749463	-0.0889344	0.866769	Proteobacteria	Gammaproteobacteria	Arenicellales	Arenicellaceae	Arenicella	Unannotated
ASV23222	197.909	0.0749941	0.607418	-0.862476	Proteobacteria	Alphaproteobacteria	Rhodobacterales	Rhodobacteraceae	Unannotated	Unannotated
ASV21660	198.018	0.0750637	0.818037	-0.768917	Proteobacteria	Alphaproteobacteria	Unannotated	Unannotated	Unannotated	Unannotated
ASV34054	197.959	0.0750698	0.766248	-0.650675	Proteobacteria	Unannotated	Unannotated	Unannotated	Unannotated	Unannotated
ASV30866	198.219	0.0751969	-0.609329	0.518898	Bacteroidetes	Cytophagia	Cytophagales	Flammeovirgaceae	Reichenbachiella	Unannotated
ASV25858	198.329	0.0752671	-0.359661	0.657591	Proteobacteria	Gammaproteobacteria	Unannotated	Unannotated	Unannotated	Unannotated
ASV30584	198.294	0.0752823	-0.587461	0.70771	Bacteroidetes	Cytophagia	Cytophagales	Flammeovirgaceae	Marinoscillum	Unannotated
ASV27396	198.87	0.0755299	0.0826911	1.26423	Bacteroidetes	Sphingobacteriia	Sphingobacteriales	Saprospiraceae	Unannotated	Unannotated
ASV23534	199.238	0.0756982	-0.532309	0.410554	Bacteroidetes	Flavobacteriia	Flavobacteriales	Flavobacteriaceae	Wenyingzhuangia	Unannotated
ASV20867	199.37	0.0757774	-0.850195	0.596212	Proteobacteria	Alphaproteobacteria	Rhodospirillales	Rhodospirillaceae	Unannotated	Unannotated
ASV30681	199.512	0.0758599	-0.573063	0.757997	Bacteroidetes	Cytophagia	Cytophagales	Flammeovirgaceae	Marinoscillum	Unannotated
ASV19971	199.489	0.0758803	0.288002	-0.957797	Proteobacteria	Alphaproteobacteria	Sphingomonadales	Erythrobacteraceae	Unannotated	Unannotated
ASV32705	199.663	0.0759753	-0.579249	0.700796	Proteobacteria	Gammaproteobacteria	Unannotated	Unannotated	Unannotated	Unannotated
ASV22156	199.697	0.0760171	0.448873	-0.707828	Proteobacteria	Alphaproteobacteria	Rhodobacterales	Rhodobacteraceae	Unannotated	Unannotated
ASV22140	200.13	0.076211	-0.669713	0.420693	Proteobacteria	Alphaproteobacteria	Unannotated	Unannotated	Unannotated	Unannotated
ASV23974	200.131	0.0762406	-0.255149	1.15577	Proteobacteria	Deltaproteobacteria	Unannotated	Unannotated	Unannotated	Unannotated
ASV16843	200.686	0.0764809	-0.546144	0.750898	Proteobacteria	Gammaproteobacteria	Alteromonadales	Colwelliaceae	Colwellia	Unannotated
ASV25367	200.826	0.0765633	0.927435	-0.565507	Proteobacteria	Gammaproteobacteria	Unannotated	Unannotated	Unannotated	Unannotated
ASV18946	201.675	0.0769165	-0.567322	0.744384	Bacteroidetes	Unannotated	Unannotated	Unannotated	Unannotated	Unannotated
ASV10695	201.789	0.0769893	-0.251335	0.8068	Proteobacteria	Alphaproteobacteria	Parvularculales	Parvularculaceae	Parvularcula	Unannotated
ASV26396	201.824	0.077032	-0.236163	1.11286	Proteobacteria	Gammaproteobacteria	Unannotated	Unannotated	Unannotated	Unannotated
ASV22586	202.214	0.0772103	1.26182	-0.174372	Proteobacteria	Alphaproteobacteria	Rhodobacterales	Rhodobacteraceae	Unannotated	Unannotated
ASV23196	202.414	0.0773164	0.198601	-0.76901	Proteobacteria	Alphaproteobacteria	Rhodobacterales	Rhodobacteraceae	Unannotated	Unannotated
ASV02006	202.566	0.077404	-0.847263	1.0362	Proteobacteria	Deltaproteobacteria	Desulfobacterales	Desulfobacteraceae	Unannotated	Unannotated
ASV40261	202.59	0.0774425	-0.56593	0.809367	Proteobacteria	Gammaproteobacteria	Unannotated	Unannotated	Unannotated	Unannotated
ASV10806	202.583	0.0774697	0.866544	-0.683192	Proteobacteria	Alphaproteobacteria	Parvularculales	Parvularculaceae	Parvularcula	Unannotated
ASV31333	202.562	0.077491	-0.132374	1.07461	Proteobacteria	Deltaproteobacteria	Unannotated	Unannotated	Unannotated	Unannotated
ASV05956	202.498	0.0774965	0.615142	-0.445643	Proteobacteria	Unannotated	Unannotated	Unannotated	Unannotated	Unannotated
ASV24530	202.854	0.0776623	-0.655797	0.557657	Proteobacteria	Deltaproteobacteria	Myxococcales	Haliangiaceae	Haliangium	Unannotated
ASV25371	202.833	0.077684	0.907212	-0.620128	Proteobacteria	Gammaproteobacteria	Unannotated	Unannotated	Unannotated	Unannotated
ASV35980	202.972	0.0777671	-0.612234	0.780109	Acidobacteria	Acidobacteria_Gp6	Gp6	Unannotated	Unannotated	Unannotated
ASV21968	203.494	0.077997	-0.532837	0.504421	Proteobacteria	Alphaproteobacteria	Unannotated	Unannotated	Unannotated	Unannotated
ASV04009	203.756	0.0781273	-0.687241	0.588039	Planctomycetes	Planctomycetia	Planctomycetales	Planctomycetaceae	Unannotated	Unannotated
ASV36186	204.31	0.0783699	-0.578706	0.518257	Proteobacteria	Gammaproteobacteria	Unannotated	Unannotated	Unannotated	Unannotated
ASV23005	204.709	0.0785528	-0.454407	0.263243	Proteobacteria	Alphaproteobacteria	Rhodobacterales	Rhodobacteraceae	Unannotated	Unannotated
ASV29196	204.994	0.0786925	0.188039	-0.931069	Bacteroidetes	Unannotated	Unannotated	Unannotated	Unannotated	Unannotated
ASV04510	204.942	0.0787029	1.21534	-0.292236	Cyanobacteria/Chloroplast	Cyanobacteria	Family_IV	GpIV	Unannotated	Unannotated
ASV15368	204.967	0.0787425	0.353029	-0.781374	Proteobacteria	Unannotated	Unannotated	Unannotated	Unannotated	Unannotated
ASV27816	205.005	0.0787876	-0.479632	0.908379	Bacteroidetes	Sphingobacteriia	Sphingobacteriales	Saprospiraceae	Unannotated	Unannotated
ASV32438	205.408	0.0789728	0.403021	-0.743843	Proteobacteria	Gammaproteobacteria	Alteromonadales	Alteromonadaceae	Alteromonas	Unannotated
ASV36052	205.624	0.0790863	-0.605595	0.597624	Acidobacteria	Acidobacteria_Gp26	Gp26	Unannotated	Unannotated	Unannotated
ASV20967	206.317	0.0793834	-0.474378	1.04417	Proteobacteria	Alphaproteobacteria	Rhodospirillales	Rhodospirillaceae	Unannotated	Unannotated
ASV25072	206.27	0.0793956	-0.717055	0.291174	Proteobacteria	Gammaproteobacteria	Unannotated	Unannotated	Unannotated	Unannotated
ASV32924	206.332	0.07945	-0.19657	1.28275	Proteobacteria	Gammaproteobacteria	Alteromonadales	Alteromonadaceae	Haliea	Unannotated
ASV18582	206.547	0.0795634	-0.613167	0.859105	Bacteroidetes	Flavobacteriia	Flavobacteriales	Flavobacteriaceae	Unannotated	Unannotated
ASV12098	206.541	0.0795918	-0.681099	0.641435	Proteobacteria	Alphaproteobacteria	Rhodospirillales	Unannotated	Unannotated	Unannotated
ASV19732	206.828	0.0797334	-0.0369867	1.51593	Proteobacteria	Gammaproteobacteria	Unannotated	Unannotated	Unannotated	Unannotated
ASV22967	207.249	0.0799263	0.32458	-0.798205	Proteobacteria	Alphaproteobacteria	Rhodobacterales	Rhodobacteraceae	Unannotated	Unannotated
ASV19109	207.399	0.0800151	-0.69172	0.417292	Bacteroidetes	Flavobacteriia	Flavobacteriales	Flavobacteriaceae	Unannotated	Unannotated
ASV25184	207.526	0.080095	-0.58633	0.718387	Proteobacteria	Gammaproteobacteria	Unannotated	Unannotated	Unannotated	Unannotated
ASV31400	208.263	0.0804105	-0.567632	0.64446	Proteobacteria	Deltaproteobacteria	Desulfobacterales	Desulfobulbaceae	Unannotated	Unannotated
ASV25576	208.201	0.0804177	-0.507081	0.549159	Proteobacteria	Gammaproteobacteria	Unannotated	Unannotated	Unannotated	Unannotated
ASV33603	208.331	0.0804987	1.16368	-0.0792465	Proteobacteria	Unannotated	Unannotated	Unannotated	Unannotated	Unannotated
ASV14965	208.263	0.0805039	-0.583625	0.479194	Verrucomicrobia	Verrucomicrobiae	Verrucomicrobiales	Unannotated	Unannotated	Unannotated
ASV27784	208.268	0.0805366	1.18427	-0.379257	Bacteroidetes	Sphingobacteriia	Sphingobacteriales	Saprospiraceae	Unannotated	Unannotated
ASV27503	208.221	0.0805499	-0.787269	0.604193	Bacteroidetes	Unannotated	Unannotated	Unannotated	Unannotated	Unannotated
ASV05424	208.332	0.080624	-0.573711	0.203411	Bacteroidetes	Unannotated	Unannotated	Unannotated	Unannotated	Unannotated
ASV29277	208.393	0.0806787	-0.496888	0.871776	Bacteroidetes	Sphingobacteriia	Sphingobacteriales	Chitinophagaceae	Unannotated	Unannotated
ASV21776	208.344	0.080691	-0.581468	1.0096	Proteobacteria	Unannotated	Unannotated	Unannotated	Unannotated	Unannotated
ASV12128	208.805	0.0809009	-0.659287	0.27619	Proteobacteria	Alphaproteobacteria	Rhodospirillales	Rhodospirillaceae	Unannotated	Unannotated
ASV05501	209.459	0.0811857	0.527438	-0.712211	Bacteroidetes	Unannotated	Unannotated	Unannotated	Unannotated	Unannotated
ASV21436	209.55	0.0812525	-0.441753	0.974545	Proteobacteria	Alphaproteobacteria	Rhodospirillales	Rhodospirillaceae	Unannotated	Unannotated
ASV36890	210.065	0.0814839	-0.610434	0.786316	Spirochaetes	Spirochaetia	Spirochaetales	Spirochaetaceae	Spirochaeta	Unannotated
ASV26635	210.151	0.0815488	-0.439174	0.612307	Proteobacteria	Gammaproteobacteria	Unannotated	Unannotated	Unannotated	Unannotated
ASV27455	210.175	0.0815895	0.280518	-1.32128	Bacteroidetes	Sphingobacteriia	Sphingobacteriales	Saprospiraceae	Unannotated	Unannotated
ASV26805	210.821	0.0818723	0.00212732	1.36779	Proteobacteria	Gammaproteobacteria	Oceanospirillales	Hahellaceae	Endozoicomonas	Unannotated
ASV11826	210.895	0.0819326	1.10297	-0.197783	Proteobacteria	Alphaproteobacteria	Unannotated	Unannotated	Unannotated	Unannotated
ASV25217	211.382	0.0821539	-0.624044	0.687591	Proteobacteria	Gammaproteobacteria	Unannotated	Unannotated	Unannotated	Unannotated
ASV25697	211.307	0.0821566	0.16655	-0.657545	Proteobacteria	Gammaproteobacteria	Chromatiales	Granulosicoccaceae	Granulosicoccus	Unannotated
ASV25735	211.229	0.0821581	-0.112228	1.27979	Proteobacteria	Gammaproteobacteria	Unannotated	Unannotated	Unannotated	Unannotated
ASV01933	211.428	0.0822677	-0.637884	0.425087	Bacteroidetes	Sphingobacteriia	Sphingobacteriales	Saprospiraceae	Unannotated	Unannotated
ASV14975	211.434	0.0823019	0.903648	-0.343579	Verrucomicrobia	Unannotated	Unannotated	Unannotated	Unannotated	Unannotated
ASV25224	211.919	0.082523	-0.554432	0.441016	Proteobacteria	Gammaproteobacteria	Unannotated	Unannotated	Unannotated	Unannotated
ASV05701	211.886	0.0825423	-0.703837	0.314442	Proteobacteria	Alphaproteobacteria	Unannotated	Unannotated	Unannotated	Unannotated
ASV16806	211.974	0.0826086	-0.74387	0.168614	Proteobacteria	Gammaproteobacteria	Unannotated	Unannotated	Unannotated	Unannotated
ASV30375	212.186	0.0827237	0.377774	-0.791029	Bacteroidetes	Cytophagia	Cytophagales	Flammeovirgaceae	Flexithrix	Unannotated
ASV25261	212.466	0.0828651	-0.299061	-1.23933	Proteobacteria	Gammaproteobacteria	Alteromonadales	Alteromonadaceae	Unannotated	Unannotated
ASV27494	212.641	0.0829656	-0.275787	1.14734	Bacteroidetes	Sphingobacteriia	Sphingobacteriales	Saprospiraceae	Unannotated	Unannotated
ASV23031	212.711	0.0830255	-0.401894	0.584963	Proteobacteria	Alphaproteobacteria	Rhodobacterales	Rhodobacteraceae	Unannotated	Unannotated
ASV18710	212.742	0.0830699	0.887581	0.0544416	Bacteroidetes	Flavobacteriia	Flavobacteriales	Cryomorphaceae	Phaeocystidibacter	Unannotated
ASV27701	212.693	0.0830834	0.63723	-0.593539	Bacteroidetes	Sphingobacteriia	Sphingobacteriales	Unannotated	Unannotated	Unannotated
ASV10782	212.928	0.0832074	-0.453054	1.18944	Proteobacteria	Alphaproteobacteria	Unannotated	Unannotated	Unannotated	Unannotated
ASV05734	212.971	0.0832566	-0.615132	0.609232	Proteobacteria	Alphaproteobacteria	Unannotated	Unannotated	Unannotated	Unannotated
ASV05299	212.952	0.0832819	1.032	-0.571724	Proteobacteria	Unannotated	Unannotated	Unannotated	Unannotated	Unannotated
ASV33383	213.138	0.0833875	-0.517429	1.41305	Proteobacteria	Gammaproteobacteria	Unannotated	Unannotated	Unannotated	Unannotated
ASV12602	213.137	0.0834195	-0.704284	0.373614	Proteobacteria	Alphaproteobacteria	Unannotated	Unannotated	Unannotated	Unannotated
ASV24240	213.213	0.0834821	-0.72711	0.726302	Bacteroidetes	Flavobacteriia	Flavobacteriales	Flavobacteriaceae	Unannotated	Unannotated
ASV32281	213.144	0.0834876	-0.478821	0.71095	Proteobacteria	Deltaproteobacteria	Desulfovibrionales	Desulfovibrionaceae	Desulfovibrio	Unannotated
ASV22273	213.298	0.0835808	-0.446191	0.743737	Proteobacteria	Alphaproteobacteria	Unannotated	Unannotated	Unannotated	Unannotated
ASV23189	213.293	0.0836116	-0.558876	0.468884	Proteobacteria	Alphaproteobacteria	Rhodobacterales	Rhodobacteraceae	Unannotated	Unannotated
ASV19745	213.24	0.0836237	-0.215922	1.01234	Proteobacteria	Gammaproteobacteria	Unannotated	Unannotated	Unannotated	Unannotated
ASV28126	213.527	0.0837689	-0.579907	0.899936	Bacteroidetes	Sphingobacteriia	Sphingobacteriales	Unannotated	Unannotated	Unannotated
ASV30252	214.001	0.0839879	-0.528493	0.719584	Bacteroidetes	Cytophagia	Cytophagales	Unannotated	Unannotated	Unannotated
ASV40260	213.923	0.0839904	-0.536406	0.607805	Proteobacteria	Gammaproteobacteria	Unannotated	Unannotated	Unannotated	Unannotated
ASV17497	214.082	0.0840855	-0.217787	1.0763	Proteobacteria	Unannotated	Unannotated	Unannotated	Unannotated	Unannotated
ASV23077	214.57	0.0843103	-0.140293	1.08577	Proteobacteria	Alphaproteobacteria	Rhodobacterales	Rhodobacteraceae	Unannotated	Unannotated
ASV32276	214.52	0.0843239	-0.825641	-0.189607	Proteobacteria	Deltaproteobacteria	Desulfovibrionales	Desulfovibrionaceae	Desulfovibrio	Unannotated
ASV17898	214.577	0.0843795	-0.77242	0.423994	Verrucomicrobia	Opitutae	Unannotated	Unannotated	Unannotated	Unannotated
ASV31396	214.545	0.0844002	-0.468791	0.87491	Proteobacteria	Deltaproteobacteria	Desulfobacterales	Desulfobulbaceae	Unannotated	Unannotated
ASV26659	215.094	0.0846492	-0.553091	0.800837	Proteobacteria	Gammaproteobacteria	Unannotated	Unannotated	Unannotated	Unannotated
ASV24043	215.508	0.0848458	0.721467	-0.77044	Proteobacteria	Gammaproteobacteria	Alteromonadales	Alteromonadaceae	Haliea	Unannotated
ASV22391	215.742	0.0849712	-0.658686	0.611724	Proteobacteria	Alphaproteobacteria	Unannotated	Unannotated	Unannotated	Unannotated
ASV15511	215.702	0.0849888	0.213246	-0.955125	Proteobacteria	Unannotated	Unannotated	Unannotated	Unannotated	Unannotated
ASV27480	215.679	0.0850132	-0.149655	1.22765	Bacteroidetes	Unannotated	Unannotated	Unannotated	Unannotated	Unannotated
ASV23096	215.623	0.0850249	-0.169845	0.734689	Proteobacteria	Alphaproteobacteria	Rhodobacterales	Rhodobacteraceae	Unannotated	Unannotated
ASV13034	215.66	0.085073	0.299188	-0.808844	Proteobacteria	Alphaproteobacteria	Caulobacterales	Hyphomonadaceae	Unannotated	Unannotated
ASV19916	215.839	0.0851773	1.22942	0.0764476	Proteobacteria	Alphaproteobacteria	Sphingomonadales	Sphingomonadaceae	Sphingorhabdus	marina
ASV32181	215.817	0.085202	-0.163084	1.09443	Proteobacteria	Deltaproteobacteria	Myxococcales	Nannocystaceae	Unannotated	Unannotated
ASV20792	216.096	0.0853459	-0.519331	0.628904	Proteobacteria	Alphaproteobacteria	Rhodospirillales	Unannotated	Unannotated	Unannotated
ASV33927	216.55	0.0855592	0.504881	-0.738801	Proteobacteria	Deltaproteobacteria	Bdellovibrionales	Bacteriovoracaceae	Unannotated	Unannotated
ASV28112	216.466	0.0855596	0.193239	-0.64258	Bacteroidetes	Sphingobacteriia	Sphingobacteriales	Saprospiraceae	Lewinella	Unannotated
ASV25258	216.599	0.085646	0.455238	-1.19381	Proteobacteria	Gammaproteobacteria	Alteromonadales	Alteromonadaceae	Unannotated	Unannotated
ASV20627	216.691	0.0857163	-0.361881	0.907629	Acidobacteria	Acidobacteria_Gp10	Gp10	Unannotated	Unannotated	Unannotated
ASV28255	216.722	0.0857625	-0.517307	0.593501	Bacteroidetes	Flavobacteriia	Flavobacteriales	Unannotated	Unannotated	Unannotated
ASV29600	216.715	0.0857938	-0.542587	0.742023	Bacteroidetes	Unannotated	Unannotated	Unannotated	Unannotated	Unannotated
ASV26145	216.734	0.0858352	-0.700659	0.283061	Proteobacteria	Gammaproteobacteria	Chromatiales	Granulosicoccaceae	Granulosicoccus	Unannotated
ASV30489	216.778	0.0858868	-0.565066	0.645155	Bacteroidetes	Cytophagia	Cytophagales	Flammeovirgaceae	Unannotated	Unannotated
ASV26281	216.812	0.0859342	0.959188	-0.438543	Proteobacteria	Gammaproteobacteria	Unannotated	Unannotated	Unannotated	Unannotated
ASV30648	217.154	0.0861038	-0.523046	0.954343	Bacteroidetes	Cytophagia	Cytophagales	Unannotated	Unannotated	Unannotated
ASV32326	217.645	0.0863329	-0.718202	0.261155	Proteobacteria	Unannotated	Unannotated	Unannotated	Unannotated	Unannotated
ASV27693	217.586	0.0863435	1.0024	-0.464793	Bacteroidetes	Sphingobacteriia	Sphingobacteriales	Saprospiraceae	Phaeodactylibacter	Unannotated
ASV22283	217.558	0.0863667	0.636466	-0.69422	Proteobacteria	Alphaproteobacteria	Caulobacterales	Hyphomonadaceae	Maricaulis	maris
ASV30262	217.904	0.0865385	-0.292894	0.694531	Bacteroidetes	Cytophagia	Cytophagales	Unannotated	Unannotated	Unannotated
ASV18620	217.84	0.0865475	-0.514603	0.519864	Bacteroidetes	Flavobacteriia	Flavobacteriales	Flavobacteriaceae	Unannotated	Unannotated
ASV20676	217.902	0.0866065	-0.559979	0.526954	Acidobacteria	Acidobacteria_Gp10	Gp10	Unannotated	Unannotated	Unannotated
ASV25475	217.987	0.0866749	-0.227334	1.21906	Proteobacteria	Gammaproteobacteria	Unannotated	Unannotated	Unannotated	Unannotated
ASV25492	218.016	0.0867209	-0.598708	0.552678	Proteobacteria	Gammaproteobacteria	Chromatiales	Unannotated	Unannotated	Unannotated
ASV28694	217.964	0.0867347	-0.547191	0.671979	Bacteroidetes	Unannotated	Unannotated	Unannotated	Unannotated	Unannotated
ASV30072	217.93	0.0867556	-0.401314	0.372982	Bacteroidetes	Sphingobacteriia	Sphingobacteriales	Chitinophagaceae	Unannotated	Unannotated
ASV22886	217.98	0.0868101	0.730977	-0.639836	Proteobacteria	Alphaproteobacteria	Rhodobacterales	Rhodobacteraceae	Unannotated	Unannotated
ASV26047	218.4	0.0870119	1.00518	-0.423425	Proteobacteria	Gammaproteobacteria	Unannotated	Unannotated	Unannotated	Unannotated
ASV29759	219.119	0.0873333	-0.505143	0.537317	Proteobacteria	Unannotated	Unannotated	Unannotated	Unannotated	Unannotated
ASV32419	219.06	0.0873445	-0.72963	0.0703619	Proteobacteria	Gammaproteobacteria	Alteromonadales	Unannotated	Unannotated	Unannotated
ASV37966	219.655	0.0876166	-0.694596	0.415539	Proteobacteria	Betaproteobacteria	Unannotated	Unannotated	Unannotated	Unannotated
ASV13053	219.814	0.0877152	-0.880735	1.29524	Proteobacteria	Alphaproteobacteria	Unannotated	Unannotated	Unannotated	Unannotated
ASV18940	219.832	0.0877575	-0.543714	0.171342	Bacteroidetes	Unannotated	Unannotated	Unannotated	Unannotated	Unannotated
ASV28860	219.935	0.0878337	-0.162728	1.06657	Bacteroidetes	Unannotated	Unannotated	Unannotated	Unannotated	Unannotated
ASV28376	220.012	0.0878993	-0.216351	0.969633	Bacteroidetes	Flavobacteriia	Flavobacteriales	Flavobacteriaceae	Lutibacter	Unannotated
ASV38260	220.466	0.0881159	-0.656916	0.430777	Bacteroidetes	Unannotated	Unannotated	Unannotated	Unannotated	Unannotated
ASV32642	220.485	0.0881588	-0.394319	0.705122	Proteobacteria	Gammaproteobacteria	Unannotated	Unannotated	Unannotated	Unannotated
ASV27557	220.403	0.088161	-0.145634	0.848092	Bacteroidetes	Sphingobacteriia	Sphingobacteriales	Saprospiraceae	Unannotated	Unannotated
ASV18511	221.143	0.0884926	0.345785	-0.630329	Bacteroidetes	Flavobacteriia	Flavobacteriales	Flavobacteriaceae	Unannotated	Unannotated
ASV31992	221.546	0.0886894	0.340548	-0.743382	Proteobacteria	Deltaproteobacteria	Bdellovibrionales	Bacteriovoracaceae	Unannotated	Unannotated
ASV28717	221.678	0.0887777	0.381957	-0.856932	Bacteroidetes	Unannotated	Unannotated	Unannotated	Unannotated	Unannotated
ASV26403	221.837	0.0888769	-0.602998	0.772441	Proteobacteria	Gammaproteobacteria	Unannotated	Unannotated	Unannotated	Unannotated
ASV21157	221.814	0.0889033	-0.583973	0.526679	Acidobacteria	Acidobacteria_Gp22	Gp22	Unannotated	Unannotated	Unannotated
ASV25931	222.226	0.0891041	-0.00213204	1.32845	Proteobacteria	Gammaproteobacteria	Unannotated	Unannotated	Unannotated	Unannotated
ASV01892	222.746	0.0893484	-0.540798	0.452331	Verrucomicrobia	Verrucomicrobiae	Verrucomicrobiales	Unannotated	Unannotated	Unannotated
ASV12606	223.032	0.089499	-0.821929	0.518233	Proteobacteria	Unannotated	Unannotated	Unannotated	Unannotated	Unannotated
ASV28400	222.945	0.0895003	-0.299184	1.1794	Bacteroidetes	Flavobacteriia	Flavobacteriales	Flavobacteriaceae	Unannotated	Unannotated
ASV13334	223.001	0.0895587	0.491138	-0.948514	Proteobacteria	Alphaproteobacteria	Unannotated	Unannotated	Unannotated	Unannotated
ASV32581	222.975	0.0895843	-1.2981	-0.416869	Proteobacteria	Gammaproteobacteria	Vibrionales	Vibrionaceae	Vibrio	Unannotated
ASV14540	223.772	0.0899404	1.18104	-0.240241	SR1	Unannotated	Unannotated	Unannotated	Unannotated	Unannotated
ASV02281	223.775	0.089978	1.2525	-0.124649	Actinobacteria	Actinobacteria	Unannotated	Unannotated	Unannotated	Unannotated
ASV13630	223.818	0.0900315	-0.625775	0.459767	Proteobacteria	Alphaproteobacteria	Unannotated	Unannotated	Unannotated	Unannotated
ASV32789	224.02	0.090149	-0.584807	0.223658	Proteobacteria	Gammaproteobacteria	Unannotated	Unannotated	Unannotated	Unannotated
ASV23439	224.874	0.0905291	-0.649517	0.241306	Bacteroidetes	Flavobacteriia	Flavobacteriales	Flavobacteriaceae	Unannotated	Unannotated
ASV26898	224.826	0.0905462	-0.660406	0.378982	Proteobacteria	Gammaproteobacteria	Unannotated	Unannotated	Unannotated	Unannotated
ASV28045	224.745	0.0905498	0.931063	-0.206224	Bacteroidetes	Sphingobacteriia	Sphingobacteriales	Saprospiraceae	Lewinella	Unannotated
ASV25854	224.955	0.0906713	-0.577224	0.592133	Proteobacteria	Gammaproteobacteria	Unannotated	Unannotated	Unannotated	Unannotated
ASV40179	224.874	0.0906749	-0.547684	0.513329	Proteobacteria	Gammaproteobacteria	Pseudomonadales	Pseudomonadales_incertae_sedis	Dasania	Unannotated
ASV32923	226.03	0.0911779	-0.553295	1.20703	Proteobacteria	Gammaproteobacteria	Alteromonadales	Alteromonadaceae	Haliea	Unannotated
ASV21389	226.055	0.0912248	0.137939	1.36028	Proteobacteria	Alphaproteobacteria	Unannotated	Unannotated	Unannotated	Unannotated
ASV18953	226.185	0.091314	0.759413	-0.330085	Bacteroidetes	Flavobacteriia	Flavobacteriales	Flavobacteriaceae	Unannotated	Unannotated
ASV26442	226.435	0.091452	-0.525218	0.689481	Proteobacteria	Gammaproteobacteria	Unannotated	Unannotated	Unannotated	Unannotated
ASV22767	226.346	0.0914531	0.219612	-0.420844	Proteobacteria	Alphaproteobacteria	Rhodobacterales	Rhodobacteraceae	Unannotated	Unannotated
ASV30194	226.398	0.0915109	-0.238072	1.11558	Bacteroidetes	Cytophagia	Cytophagales	Unannotated	Unannotated	Unannotated
ASV34498	226.397	0.0915475	-0.505134	0.532117	Proteobacteria	Unannotated	Unannotated	Unannotated	Unannotated	Unannotated
ASV21005	226.544	0.0916442	-1.49289	0.219727	Proteobacteria	Alphaproteobacteria	Unannotated	Unannotated	Unannotated	Unannotated
ASV12321	226.598	0.091703	-0.109877	-0.873667	Proteobacteria	Alphaproteobacteria	Unannotated	Unannotated	Unannotated	Unannotated
ASV33721	226.619	0.0917486	-0.502419	0.643565	Bacteroidetes	Cytophagia	Cytophagales	Unannotated	Unannotated	Unannotated
ASV21743	226.594	0.0917758	-0.581927	0.409643	Proteobacteria	Alphaproteobacteria	Unannotated	Unannotated	Unannotated	Unannotated
ASV22754	226.724	0.0918656	0.615335	-0.760675	Proteobacteria	Alphaproteobacteria	Rhodobacterales	Rhodobacteraceae	Unannotated	Unannotated
ASV19982	226.747	0.091912	0.0476566	-0.984568	Proteobacteria	Alphaproteobacteria	Sphingomonadales	Sphingomonadaceae	Sphingorhabdus	litoris
ASV27076	226.713	0.0919355	-0.562782	0.562745	Proteobacteria	Gammaproteobacteria	Unannotated	Unannotated	Unannotated	Unannotated
ASV14943	226.877	0.0920393	-0.570593	0.393389	Verrucomicrobia	Verrucomicrobiae	Verrucomicrobiales	Verrucomicrobiaceae	Haloferula	Unannotated
ASV26572	226.795	0.0920436	1.20041	-0.637198	Proteobacteria	Gammaproteobacteria	Unannotated	Unannotated	Unannotated	Unannotated
ASV20408	226.928	0.0921348	-0.137447	1.01836	Proteobacteria	Alphaproteobacteria	Unannotated	Unannotated	Unannotated	Unannotated
ASV30670	227.114	0.0922479	-0.619151	0.308719	Bacteroidetes	Cytophagia	Cytophagales	Flammeovirgaceae	Unannotated	Unannotated
ASV25548	227.779	0.0925556	-0.522461	0.875474	Proteobacteria	Gammaproteobacteria	Unannotated	Unannotated	Unannotated	Unannotated
ASV27724	227.917	0.0926493	-0.518661	0.373262	Bacteroidetes	Sphingobacteriia	Sphingobacteriales	Saprospiraceae	Unannotated	Unannotated
ASV39677	228.21	0.0928059	1.13808	-0.522815	Fusobacteria	Fusobacteriia	Fusobacteriales	Fusobacteriaceae	Psychrilyobacter	Unannotated
ASV20155	228.37	0.092909	-0.335806	0.894694	Proteobacteria	Alphaproteobacteria	Unannotated	Unannotated	Unannotated	Unannotated
ASV05111	228.661	0.0930653	-0.435767	0.481166	Proteobacteria	Alphaproteobacteria	Unannotated	Unannotated	Unannotated	Unannotated
ASV14573	229.162	0.0933069	0.628569	-0.485982	Verrucomicrobia	Verrucomicrobiae	Verrucomicrobiales	Verrucomicrobiaceae	Roseibacillus	Unannotated
ASV28466	229.206	0.0933631	-0.0951773	0.866763	Bacteroidetes	Sphingobacteriia	Sphingobacteriales	Saprospiraceae	Unannotated	Unannotated
ASV02291	229.251	0.0934195	-0.395413	1.53021	Actinobacteria	Actinobacteria	Unannotated	Unannotated	Unannotated	Unannotated
ASV25529	229.259	0.0934607	0.579983	-1.05234	Proteobacteria	Gammaproteobacteria	Alteromonadales	Unannotated	Unannotated	Unannotated
ASV26559	229.518	0.0936042	-0.0885249	1.02283	Proteobacteria	Gammaproteobacteria	Arenicellales	Arenicellaceae	Arenicella	Unannotated
ASV20706	229.537	0.0936503	1.11234	-0.274153	Acidobacteria	Acidobacteria_Gp10	Gp10	Unannotated	Unannotated	Unannotated
ASV22332	229.455	0.0936551	0.834289	0.150385	Proteobacteria	Alphaproteobacteria	Caulobacterales	Hyphomonadaceae	Algimonas	Unannotated
ASV14586	229.442	0.0936882	0.939973	-0.240082	Verrucomicrobia	Verrucomicrobiae	Verrucomicrobiales	Verrucomicrobiaceae	Roseibacillus	Unannotated
ASV23017	229.445	0.0937275	-0.267898	0.86131	Proteobacteria	Alphaproteobacteria	Rhodobacterales	Rhodobacteraceae	Unannotated	Unannotated
ASV37221	229.376	0.0937375	-0.197591	0.916418	Planctomycetes	Planctomycetia	Planctomycetales	Planctomycetaceae	Unannotated	Unannotated
ASV23636	229.91	0.0939941	-0.69608	0.978592	Bacteroidetes	Unannotated	Unannotated	Unannotated	Unannotated	Unannotated
ASV28773	229.901	0.0940291	-0.60804	0.442104	Bacteroidetes	Unannotated	Unannotated	Unannotated	Unannotated	Unannotated
ASV10895	230.171	0.094178	-0.454399	0.817366	Proteobacteria	Deltaproteobacteria	Bdellovibrionales	Pseudobacteriovoracaceae	Pseudobacteriovorax	Unannotated
ASV12818	230.195	0.0942262	1.0329	-0.542088	Proteobacteria	Alphaproteobacteria	Caulobacterales	Hyphomonadaceae	Hyphomonas	Unannotated
ASV24234	230.317	0.0943149	-0.790719	0.446137	Bacteroidetes	Flavobacteriia	Flavobacteriales	Flavobacteriaceae	Maribacter	Unannotated
ASV23538	230.648	0.094489	-0.379889	0.703566	Bacteroidetes	Flavobacteriia	Flavobacteriales	Flavobacteriaceae	Wenyingzhuangia	Unannotated
ASV28324	230.78	0.094582	0.598905	-0.764194	Bacteroidetes	Flavobacteriia	Flavobacteriales	Flavobacteriaceae	Unannotated	Unannotated
ASV35301	230.713	0.0945934	-0.426834	1.15496	Cyanobacteria/Chloroplast	Unannotated	Unannotated	Unannotated	Unannotated	Unannotated
ASV22132	230.743	0.0946444	-0.510843	1.00744	Proteobacteria	Alphaproteobacteria	Unannotated	Unannotated	Unannotated	Unannotated
ASV26394	230.788	0.0947015	1.58702	0.0431496	Proteobacteria	Gammaproteobacteria	Chromatiales	Unannotated	Unannotated	Unannotated
ASV25488	230.702	0.0947051	-0.179019	0.59152	Proteobacteria	Gammaproteobacteria	Unannotated	Unannotated	Unannotated	Unannotated
ASV32492	231.075	0.0948973	-0.453733	0.987787	Proteobacteria	Gammaproteobacteria	Unannotated	Unannotated	Unannotated	Unannotated
ASV25016	231.42	0.0950781	-0.397767	1.02729	Proteobacteria	Gammaproteobacteria	Unannotated	Unannotated	Unannotated	Unannotated
ASV05727	231.556	0.095173	-0.0497947	1.44163	Proteobacteria	Alphaproteobacteria	Unannotated	Unannotated	Unannotated	Unannotated
ASV25052	232.708	0.0956859	-0.466796	0.378437	Proteobacteria	Gammaproteobacteria	Chromatiales	Chromatiaceae	Unannotated	Unannotated
ASV25120	232.653	0.0957026	-0.616455	0.861937	Proteobacteria	Gammaproteobacteria	Unannotated	Unannotated	Unannotated	Unannotated
ASV22337	232.565	0.0957057	0.349491	-0.798031	Proteobacteria	Alphaproteobacteria	Unannotated	Unannotated	Unannotated	Unannotated
ASV32443	232.653	0.0957814	0.220519	-1.28588	Proteobacteria	Gammaproteobacteria	Alteromonadales	Alteromonadaceae	Unannotated	Unannotated
ASV12887	232.605	0.095801	-0.0958252	1.06898	Proteobacteria	Alphaproteobacteria	Rhizobiales	Unannotated	Unannotated	Unannotated
ASV27754	233.109	0.0960483	1.11881	-0.477987	Bacteroidetes	Unannotated	Unannotated	Unannotated	Unannotated	Unannotated
ASV30107	233.102	0.0960851	0.328184	-0.72283	Bacteroidetes	Cytophagia	Cytophagales	Unannotated	Unannotated	Unannotated
ASV25571	233.384	0.0962408	-0.63878	0.563954	Proteobacteria	Gammaproteobacteria	Unannotated	Unannotated	Unannotated	Unannotated
ASV23199	233.677	0.0964016	1.21421	-0.111959	Proteobacteria	Alphaproteobacteria	Rhodobacterales	Rhodobacteraceae	Unannotated	Unannotated
ASV33054	233.773	0.0964809	-0.559856	0.457192	Proteobacteria	Gammaproteobacteria	Unannotated	Unannotated	Unannotated	Unannotated
ASV38251	233.762	0.0965161	-0.308137	0.434524	Bacteroidetes	Cytophagia	Cytophagales	Flammeovirgaceae	Fulvivirga	Unannotated
ASV30658	233.924	0.0966229	1.18468	-0.132113	Bacteroidetes	Cytophagia	Cytophagales	Unannotated	Unannotated	Unannotated
ASV22360	233.834	0.0966254	0.233331	1.25824	Proteobacteria	Alphaproteobacteria	Caulobacterales	Hyphomonadaceae	Hellea	balneolensis
ASV26534	233.815	0.0966577	-0.309998	1.14687	Proteobacteria	Gammaproteobacteria	Arenicellales	Arenicellaceae	Arenicella	Unannotated
ASV32135	233.723	0.0966594	-0.29178	1.25231	Proteobacteria	Gammaproteobacteria	Unannotated	Unannotated	Unannotated	Unannotated
ASV26546	234.413	0.096985	-0.0573368	1.35201	Proteobacteria	Gammaproteobacteria	Arenicellales	Arenicellaceae	Arenicella	Unannotated
ASV10798	234.576	0.0970929	0.890077	-0.520429	Proteobacteria	Alphaproteobacteria	Parvularculales	Parvularculaceae	Parvularcula	Unannotated
ASV10880	234.482	0.0970942	-0.478167	0.586865	Proteobacteria	Gammaproteobacteria	Unannotated	Unannotated	Unannotated	Unannotated
ASV28413	235.238	0.0974473	-0.651906	0.552937	Bacteroidetes	Flavobacteriia	Flavobacteriales	Flavobacteriaceae	Unannotated	Unannotated
ASV15524	235.142	0.0974481	0.489045	-0.757707	Proteobacteria	Unannotated	Unannotated	Unannotated	Unannotated	Unannotated
ASV32447	235.878	0.0977936	-1.1258	0.12364	Proteobacteria	Gammaproteobacteria	Alteromonadales	Alteromonadaceae	Paraglaciecola	Unannotated
ASV30341	235.832	0.0978149	0.706209	-0.61277	Bacteroidetes	Cytophagia	Cytophagales	Cytophagaceae	Ekhidna	Unannotated
ASV06971	235.835	0.0978567	-0.546909	0.659131	Verrucomicrobia	Opitutae	Puniceicoccales	Puniceicoccaceae	Pelagicoccus	Unannotated
ASV22749	236.149	0.0980276	0.689452	-0.369138	Proteobacteria	Alphaproteobacteria	Rhodobacterales	Rhodobacteraceae	Unannotated	Unannotated
ASV24216	236.137	0.0980636	-0.682393	-0.174129	Bacteroidetes	Flavobacteriia	Flavobacteriales	Flavobacteriaceae	Unannotated	Unannotated
ASV28208	236.42	0.0982219	0.266328	-0.591045	Bacteroidetes	Sphingobacteriia	Sphingobacteriales	Saprospiraceae	Unannotated	Unannotated
ASV26797	236.508	0.0982994	-0.64066	0.51566	Proteobacteria	Gammaproteobacteria	Oceanospirillales	Hahellaceae	Endozoicomonas	Unannotated
ASV33221	236.884	0.0984964	-0.58918	0.899976	Proteobacteria	Gammaproteobacteria	Alteromonadales	Colwelliaceae	Thalassotalea	Unannotated
ASV21680	237.794	0.0989158	-0.242827	0.989809	Proteobacteria	Alphaproteobacteria	Unannotated	Unannotated	Unannotated	Unannotated
ASV32813	237.758	0.0989423	-0.470974	-0.624056	Proteobacteria	Gammaproteobacteria	Alteromonadales	Alteromonadales_incertae_sedis	Teredinibacter	Unannotated
ASV20344	238.002	0.0990849	-0.328096	0.531217	Proteobacteria	Alphaproteobacteria	Sneathiellales	Sneathiellaceae	Sneathiella	Unannotated
ASV19298	238.373	0.0992807	0.983395	-0.603042	Bacteroidetes	Flavobacteriia	Flavobacteriales	Flavobacteriaceae	Unannotated	Unannotated
ASV11472	238.669	0.0994454	1.56938	0.376479	Proteobacteria	Alphaproteobacteria	Caulobacterales	Hyphomonadaceae	Hirschia	baltica
ASV31139	238.632	0.0994714	0.853304	-0.518209	Proteobacteria	Deltaproteobacteria	Unannotated	Unannotated	Unannotated	Unannotated
ASV33677	238.843	0.0996007	-0.457105	0.691032	Bacteroidetes	Cytophagia	Cytophagales	Unannotated	Unannotated	Unannotated
ASV12042	238.897	0.099665	-0.687196	-0.840892	Proteobacteria	Alphaproteobacteria	Unannotated	Unannotated	Unannotated	Unannotated
ASV35376	238.965	0.0997349	0.104351	-0.631834	Cyanobacteria/Chloroplast	Unannotated	Unannotated	Unannotated	Unannotated	Unannotated
ASV33361	239.044	0.0998097	-0.654376	0.239174	Proteobacteria	Gammaproteobacteria	Gammaproteobacteria_incertae_sedis	Marinicella	Unannotated	Unannotated
ASV04467	240.463	0.100444	-0.597354	-0.751675	Cyanobacteria/Chloroplast	Cyanobacteria	Family_IV	GpIV	Unannotated	Unannotated
ASV26039	240.781	0.100619	-0.735477	0.491376	Proteobacteria	Gammaproteobacteria	Unannotated	Unannotated	Unannotated	Unannotated
ASV23931	240.711	0.100632	-0.680824	0.10631	Bacteroidetes	Unannotated	Unannotated	Unannotated	Unannotated	Unannotated
ASV19900	240.665	0.100654	-0.547415	0.674078	Proteobacteria	Alphaproteobacteria	Unannotated	Unannotated	Unannotated	Unannotated
ASV13085	240.617	0.100677	0.586377	-0.650756	Proteobacteria	Alphaproteobacteria	Unannotated	Unannotated	Unannotated	Unannotated
ASV33718	241.682	0.101165	-0.349827	0.657796	Bacteroidetes	Unannotated	Unannotated	Unannotated	Unannotated	Unannotated
ASV23951	241.62	0.101181	-0.189596	1.12323	Bacteroidetes	Cytophagia	Cytophagales	Flammeovirgaceae	Reichenbachiella	Unannotated
ASV38179	241.677	0.101247	1.14955	0.0775433	Bacteroidetes	Unannotated	Unannotated	Unannotated	Unannotated	Unannotated
ASV05123	241.584	0.101251	-0.819065	0.657021	Proteobacteria	Alphaproteobacteria	Unannotated	Unannotated	Unannotated	Unannotated
ASV22863	241.808	0.101387	0.892551	-0.500249	Proteobacteria	Alphaproteobacteria	Rhodobacterales	Rhodobacteraceae	Unannotated	Unannotated
ASV39378	241.973	0.101499	-0.651007	0.13717	Lentisphaerae	Unannotated	Unannotated	Unannotated	Unannotated	Unannotated
ASV12597	242.685	0.10184	0.770055	-0.326028	Proteobacteria	Alphaproteobacteria	Rhodobacterales	Rhodobacteraceae	Unannotated	Unannotated
ASV26723	242.759	0.101914	-0.351518	0.80172	Proteobacteria	Gammaproteobacteria	Unannotated	Unannotated	Unannotated	Unannotated
ASV23865	243.471	0.102256	0.418438	-0.480023	Bacteroidetes	Unannotated	Unannotated	Unannotated	Unannotated	Unannotated
ASV15809	243.515	0.102317	0.52811	-0.623535	Proteobacteria	Unannotated	Unannotated	Unannotated	Unannotated	Unannotated
ASV32956	243.58	0.102388	1.15516	-0.13796	Proteobacteria	Gammaproteobacteria	Alteromonadales	Alteromonadaceae	Unannotated	Unannotated
ASV09339	243.712	0.102486	-0.476134	0.459378	Verrucomicrobia	Unannotated	Unannotated	Unannotated	Unannotated	Unannotated
ASV30184	243.658	0.102506	0.982208	-0.185722	Bacteroidetes	Cytophagia	Cytophagales	Unannotated	Unannotated	Unannotated
ASV11185	243.645	0.102544	-0.655797	0.509671	Proteobacteria	Alphaproteobacteria	SAR11	Candidatus_Pelagibacter	Unannotated	Unannotated
ASV12293	243.795	0.102651	-0.00717336	0.848557	Proteobacteria	Alphaproteobacteria	Unannotated	Unannotated	Unannotated	Unannotated
ASV31093	243.812	0.102701	-0.417297	0.934308	Proteobacteria	Deltaproteobacteria	Unannotated	Unannotated	Unannotated	Unannotated
ASV05431	243.8	0.102739	-0.565944	0.791868	Bacteroidetes	Unannotated	Unannotated	Unannotated	Unannotated	Unannotated
ASV36264	243.786	0.102777	-0.624373	0.787367	Proteobacteria	Deltaproteobacteria	Desulfobacterales	Desulfobacteraceae	Desulfosarcina	Unannotated
ASV02268	243.71	0.102788	-0.327914	0.70838	Actinobacteria	Actinobacteria	Unannotated	Unannotated	Unannotated	Unannotated
ASV22598	243.906	0.102914	0.533365	-0.373925	Proteobacteria	Alphaproteobacteria	Rhodobacterales	Rhodobacteraceae	Unannotated	Unannotated
ASV19637	244.116	0.103046	-0.664847	0.465944	Proteobacteria	Alphaproteobacteria	Kordiimonadales	Kordiimonadaceae	Kordiimonas	Unannotated
ASV12920	244.057	0.103065	-0.538427	0.579045	Proteobacteria	Alphaproteobacteria	Unannotated	Unannotated	Unannotated	Unannotated
ASV26277	245.312	0.103638	-0.447735	0.918913	Proteobacteria	Gammaproteobacteria	Unannotated	Unannotated	Unannotated	Unannotated
ASV12291	245.364	0.103704	-0.296927	0.81633	Proteobacteria	Alphaproteobacteria	Rhizobiales	Phyllobacteriaceae	Unannotated	Unannotated
ASV22023	245.398	0.103763	0.581374	-0.718859	Proteobacteria	Alphaproteobacteria	Rhodobacterales	Rhodobacteraceae	Unannotated	Unannotated
ASV23857	245.492	0.103846	0.1519	-0.665339	Bacteroidetes	Flavobacteriia	Flavobacteriales	Cryomorphaceae	Unannotated	Unannotated
ASV30903	246.117	0.104154	0.577487	-0.753798	Bacteroidetes	Cytophagia	Cytophagales	Flammeovirgaceae	Reichenbachiella	Unannotated
ASV38189	246.435	0.104333	1.12001	-0.396415	Bacteroidetes	Unannotated	Unannotated	Unannotated	Unannotated	Unannotated
ASV12434	246.447	0.104382	0.886616	-0.295682	Proteobacteria	Alphaproteobacteria	Rhodobacterales	Rhodobacteraceae	Unannotated	Unannotated
ASV19968	246.54	0.104466	1.09081	-0.487949	Proteobacteria	Alphaproteobacteria	Sphingomonadales	Erythrobacteraceae	Unannotated	Unannotated
ASV27427	246.51	0.104498	-0.269979	-1.39115	Bacteroidetes	Sphingobacteriia	Sphingobacteriales	Saprospiraceae	Unannotated	Unannotated
ASV11218	246.509	0.104541	-0.505883	0.204413	Proteobacteria	Alphaproteobacteria	SAR11	Candidatus_Pelagibacter	Unannotated	Unannotated
ASV32761	246.492	0.104579	-0.834027	0.519929	Proteobacteria	Gammaproteobacteria	Unannotated	Unannotated	Unannotated	Unannotated
ASV03487	246.469	0.104613	-0.303156	0.634939	Proteobacteria	Deltaproteobacteria	Myxococcales	Unannotated	Unannotated	Unannotated
ASV30784	246.899	0.10484	-0.549833	0.51801	Bacteroidetes	Cytophagia	Cytophagales	Flammeovirgaceae	Unannotated	Unannotated
ASV22029	247.206	0.105015	-0.0532338	1.23583	Proteobacteria	Alphaproteobacteria	Rhizobiales	Rhodobiaceae	Methyloceanibacter	Unannotated
ASV12284	247.365	0.105128	-0.287575	0.751639	Proteobacteria	Alphaproteobacteria	Rhodobacterales	Rhodobacteraceae	Unannotated	Unannotated
ASV22441	248.023	0.105452	-0.174913	1.11843	Proteobacteria	Alphaproteobacteria	Unannotated	Unannotated	Unannotated	Unannotated
ASV02339	249.107	0.105958	-0.381958	0.901227	Actinobacteria	Actinobacteria	Unannotated	Unannotated	Unannotated	Unannotated
ASV13043	249.372	0.106116	-0.0143895	-1.10032	Proteobacteria	Alphaproteobacteria	Caulobacterales	Hyphomonadaceae	Ponticaulis	Unannotated
ASV27661	249.365	0.106158	0.321244	-0.642311	Bacteroidetes	Sphingobacteriia	Sphingobacteriales	Unannotated	Unannotated	Unannotated
ASV28058	249.592	0.1063	1.38136	0.0621234	Bacteroidetes	Sphingobacteriia	Sphingobacteriales	Saprospiraceae	Unannotated	Unannotated
ASV27399	249.618	0.106356	-0.0882183	0.862973	Bacteroidetes	Sphingobacteriia	Sphingobacteriales	Saprospiraceae	Portibacter	Unannotated
ASV20151	250.091	0.106603	-0.624606	0.451259	Proteobacteria	Alphaproteobacteria	Unannotated	Unannotated	Unannotated	Unannotated
ASV30824	249.992	0.106606	-0.691292	0.102123	Bacteroidetes	Unannotated	Unannotated	Unannotated	Unannotated	Unannotated
ASV22352	250.111	0.106703	-0.0288773	-0.912394	Proteobacteria	Alphaproteobacteria	Caulobacterales	Hyphomonadaceae	Unannotated	Unannotated
ASV27825	250.06	0.106726	-0.284096	1.14797	Bacteroidetes	Sphingobacteriia	Sphingobacteriales	Saprospiraceae	Unannotated	Unannotated
ASV28674	251.213	0.107265	-0.512131	-0.671037	Bacteroidetes	Flavobacteriia	Flavobacteriales	Flavobacteriaceae	Unannotated	Unannotated
ASV16797	251.306	0.10735	0.098234	1.22866	Proteobacteria	Gammaproteobacteria	Alteromonadales	Alteromonadales_incertae_sedis	Neiella	Unannotated
ASV20429	251.556	0.107503	-0.585063	0.461602	Proteobacteria	Alphaproteobacteria	Unannotated	Unannotated	Unannotated	Unannotated
ASV36212	251.606	0.10757	0.836074	-0.552025	Proteobacteria	Unannotated	Unannotated	Unannotated	Unannotated	Unannotated
ASV02252	251.76	0.107682	0.300391	-0.623032	Actinobacteria	Actinobacteria	Acidimicrobiales	Acidimicrobiaceae	Ilumatobacter	Unannotated
ASV33310	251.671	0.10769	-0.313175	0.66218	Proteobacteria	Gammaproteobacteria	Unannotated	Unannotated	Unannotated	Unannotated
ASV31738	251.615	0.107712	-0.410704	0.394119	Proteobacteria	Deltaproteobacteria	Unannotated	Unannotated	Unannotated	Unannotated
ASV38559	251.747	0.107814	0.573298	-0.597281	Actinobacteria	Actinobacteria	Actinomycetales	Unannotated	Unannotated	Unannotated
ASV34238	252.038	0.107985	-0.566497	0.297037	Bacteroidetes	Unannotated	Unannotated	Unannotated	Unannotated	Unannotated
ASV11531	252.072	0.108046	1.55356	0.55494	Proteobacteria	Alphaproteobacteria	Rhodobacterales	Rhodobacteraceae	Unannotated	Unannotated
ASV26298	252.002	0.108062	1.01143	-0.187224	Proteobacteria	Gammaproteobacteria	Unannotated	Unannotated	Unannotated	Unannotated
ASV02306	251.949	0.108086	-0.0244741	1.16083	Actinobacteria	Actinobacteria	Unannotated	Unannotated	Unannotated	Unannotated
ASV28416	252.129	0.10821	-0.681197	0.204359	Bacteroidetes	Flavobacteriia	Flavobacteriales	Flavobacteriaceae	Maritimimonas	rapanae
ASV10778	252.909	0.108591	1.52626	0.0343598	Proteobacteria	Alphaproteobacteria	Parvularculales	Parvularculaceae	Parvularcula	Unannotated
ASV01683	254.256	0.109216	0.092445	0.806038	Planctomycetes	Planctomycetia	Planctomycetales	Planctomycetaceae	Unannotated	Unannotated
ASV32549	254.667	0.10944	-0.226994	1.06718	Proteobacteria	Gammaproteobacteria	Vibrionales	Vibrionaceae	Vibrio	Unannotated
ASV35485	254.787	0.109539	-0.536714	0.452661	Cyanobacteria/Chloroplast	Cyanobacteria	Family_IV	GpIV	Unannotated	Unannotated
ASV08879	255.745	0.109998	-0.21625	1.04471	Proteobacteria	Gammaproteobacteria	Chromatiales	Ectothiorhodospiraceae	Thiogranum	Unannotated
ASV28116	255.796	0.110067	-0.615259	-0.775801	Bacteroidetes	Sphingobacteriia	Sphingobacteriales	Saprospiraceae	Lewinella	Unannotated
ASV28682	255.866	0.110144	-0.558737	0.456895	Bacteroidetes	Flavobacteriia	Flavobacteriales	Unannotated	Unannotated	Unannotated
ASV29474	256.014	0.110256	-0.610808	0.58132	Bacteroidetes	Unannotated	Unannotated	Unannotated	Unannotated	Unannotated
ASV26320	256.124	0.110351	-0.414716	0.857011	Proteobacteria	Gammaproteobacteria	Alteromonadales	Alteromonadaceae	Haliea	Unannotated
ASV18643	256.237	0.110447	0.592311	-0.786446	Bacteroidetes	Flavobacteriia	Flavobacteriales	Flavobacteriaceae	Unannotated	Unannotated
ASV02074	258.003	0.111256	-0.865927	-0.470369	Spirochaetes	Spirochaetia	Spirochaetales	Spirochaetaceae	Spirochaeta	Unannotated
ASV26331	258.382	0.111468	0.784253	-0.557013	Proteobacteria	Gammaproteobacteria	Unannotated	Unannotated	Unannotated	Unannotated
ASV25240	258.696	0.111651	-0.677879	-0.83931	Proteobacteria	Gammaproteobacteria	Alteromonadales	Alteromonadaceae	Unannotated	Unannotated
ASV24150	259.696	0.112131	0.0131903	1.17274	Bacteroidetes	Flavobacteriia	Flavobacteriales	Flavobacteriaceae	Muricauda	Unannotated
ASV28531	259.625	0.112149	-0.187201	1.06135	Bacteroidetes	Sphingobacteriia	Sphingobacteriales	Saprospiraceae	Unannotated	Unannotated
ASV38250	260.589	0.112614	-0.744539	0.302128	Bacteroidetes	Cytophagia	Cytophagales	Flammeovirgaceae	Fulvivirga	Unannotated
ASV03459	260.925	0.112808	-0.601904	0.924963	Proteobacteria	Deltaproteobacteria	Myxococcales	Unannotated	Unannotated	Unannotated
ASV19654	260.958	0.112871	-0.280697	0.802941	Proteobacteria	Deltaproteobacteria	Unannotated	Unannotated	Unannotated	Unannotated
ASV23112	261.078	0.112972	0.70217	-0.464905	Proteobacteria	Alphaproteobacteria	Rhodobacterales	Rhodobacteraceae	Unannotated	Unannotated
ASV14601	262.462	0.11362	-0.500918	0.620396	Verrucomicrobia	Verrucomicrobiae	Verrucomicrobiales	Verrucomicrobiaceae	Unannotated	Unannotated
ASV15560	262.704	0.113774	0.047598	-0.68603	Proteobacteria	Unannotated	Unannotated	Unannotated	Unannotated	Unannotated
ASV11920	262.718	0.113829	1.15924	-0.0951803	Proteobacteria	Alphaproteobacteria	Unannotated	Unannotated	Unannotated	Unannotated
ASV13248	262.701	0.113871	1.21267	0.104117	Proteobacteria	Alphaproteobacteria	Unannotated	Unannotated	Unannotated	Unannotated
ASV02256	263.165	0.114122	0.0048196	1.22804	Actinobacteria	Actinobacteria	Unannotated	Unannotated	Unannotated	Unannotated
ASV02247	263.207	0.11419	1.43944	0.18851	Actinobacteria	Actinobacteria	Acidimicrobiales	Acidimicrobiaceae	Ilumatobacter	Unannotated
ASV19883	263.53	0.114379	0.944213	-0.135604	Proteobacteria	Alphaproteobacteria	Unannotated	Unannotated	Unannotated	Unannotated
ASV26935	263.429	0.114385	-0.517428	0.446783	Proteobacteria	Gammaproteobacteria	Unannotated	Unannotated	Unannotated	Unannotated
ASV05695	263.333	0.114393	0.0994228	1.20831	Proteobacteria	Alphaproteobacteria	Unannotated	Unannotated	Unannotated	Unannotated
ASV32417	264.088	0.114771	-0.581138	-0.941786	Proteobacteria	Gammaproteobacteria	Alteromonadales	Alteromonadaceae	Unannotated	Unannotated
ASV14914	264.069	0.114813	0.715809	-0.299913	Verrucomicrobia	Verrucomicrobiae	Verrucomicrobiales	Rubritaleaceae	Rubritalea	Unannotated
ASV30775	264.046	0.114853	0.00593903	1.1817	Bacteroidetes	Cytophagia	Cytophagales	Flammeovirgaceae	Unannotated	Unannotated
ASV20936	264.256	0.114994	-0.942269	-0.258054	Proteobacteria	Alphaproteobacteria	Rhodospirillales	Rhodospirillaceae	Pelagibius	Unannotated
ASV27459	264.217	0.115027	-0.375634	0.756074	Bacteroidetes	Sphingobacteriia	Sphingobacteriales	Saprospiraceae	Unannotated	Unannotated
ASV32153	264.292	0.11511	0.00627714	-0.804264	Proteobacteria	Gammaproteobacteria	Unannotated	Unannotated	Unannotated	Unannotated
ASV02237	265.292	0.115596	1.52555	0.433612	Actinobacteria	Actinobacteria	Acidimicrobiales	Acidimicrobiaceae	Ilumatobacter	Unannotated
ASV11892	265.315	0.115656	-0.334398	1.03013	Proteobacteria	Alphaproteobacteria	Unannotated	Unannotated	Unannotated	Unannotated
ASV12964	265.435	0.115759	0.977526	-0.261307	Proteobacteria	Alphaproteobacteria	Caulobacterales	Hyphomonadaceae	Hyphomonas	Unannotated
ASV31910	265.617	0.115889	-0.262503	0.608508	Proteobacteria	Deltaproteobacteria	Bdellovibrionales	Bacteriovoracaceae	Unannotated	Unannotated
ASV02010	265.503	0.115889	-0.542308	0.611656	Proteobacteria	Deltaproteobacteria	Desulfobacterales	Desulfobacteraceae	Unannotated	Unannotated
ASV24132	266.261	0.116271	0.138842	-0.638461	Bacteroidetes	Flavobacteriia	Flavobacteriales	Flavobacteriaceae	Spongiibacterium	Unannotated
ASV32586	266.202	0.116296	-1.02388	0.526632	Proteobacteria	Gammaproteobacteria	Vibrionales	Vibrionaceae	Vibrio	Unannotated
ASV05751	266.233	0.11636	1.81383	0.80425	Proteobacteria	Alphaproteobacteria	Unannotated	Unannotated	Unannotated	Unannotated
ASV02050	266.199	0.116397	-0.515066	0.515428	Spirochaetes	Spirochaetia	Spirochaetales	Spirochaetaceae	Spirochaeta	Unannotated
ASV32714	266.353	0.116515	0.739042	-0.503554	Proteobacteria	Gammaproteobacteria	Unannotated	Unannotated	Unannotated	Unannotated
ASV28125	266.322	0.116552	-0.176429	-0.732129	Bacteroidetes	Sphingobacteriia	Sphingobacteriales	Saprospiraceae	Lewinella	Unannotated
ASV07988	266.955	0.11688	-0.379745	0.731663	Proteobacteria	Unannotated	Unannotated	Unannotated	Unannotated	Unannotated
ASV22159	267.082	0.116987	-0.170926	-1.17482	Proteobacteria	Alphaproteobacteria	Rhodobacterales	Rhodobacteraceae	Unannotated	Unannotated
ASV33162	267.218	0.117098	-0.303873	-1.01273	Proteobacteria	Gammaproteobacteria	Alteromonadales	Colwelliaceae	Thalassotalea	agariperforans
ASV36214	267.689	0.117356	-0.892517	1.68903	Proteobacteria	Epsilonproteobacteria	Campylobacterales	Campylobacteraceae	Arcobacter	Unannotated
ASV26143	267.714	0.117418	0.841493	-0.444339	Proteobacteria	Gammaproteobacteria	Unannotated	Unannotated	Unannotated	Unannotated
ASV20130	267.633	0.117434	0.343499	-0.933296	Proteobacteria	Gammaproteobacteria	Unannotated	Unannotated	Unannotated	Unannotated
ASV23100	268.851	0.118021	-0.114658	-0.757955	Proteobacteria	Alphaproteobacteria	Rhodobacterales	Rhodobacteraceae	Unannotated	Unannotated
ASV32852	268.855	0.118074	-0.367768	0.714933	Proteobacteria	Gammaproteobacteria	Unannotated	Unannotated	Unannotated	Unannotated
ASV23384	268.821	0.118111	-0.406963	0.353393	Proteobacteria	Unannotated	Unannotated	Unannotated	Unannotated	Unannotated
ASV22030	269.205	0.118332	-0.189271	0.902327	Proteobacteria	Alphaproteobacteria	Rhizobiales	Rhodobiaceae	Methyloceanibacter	Unannotated
ASV04007	269.132	0.118352	0.806103	-0.392293	Planctomycetes	Planctomycetia	Planctomycetales	Planctomycetaceae	Unannotated	Unannotated
ASV10888	269.181	0.118425	-0.575602	0.886864	Proteobacteria	Deltaproteobacteria	Bdellovibrionales	Pseudobacteriovoracaceae	Pseudobacteriovorax	Unannotated
ASV23844	269.633	0.118676	-0.273608	0.826624	Bacteroidetes	Unannotated	Unannotated	Unannotated	Unannotated	Unannotated
ASV28228	269.901	0.118847	-0.536313	1.00001	Bacteroidetes	Flavobacteriia	Flavobacteriales	Cryomorphaceae	Unannotated	Unannotated
ASV21610	270.394	0.119116	-0.266508	1.12564	Proteobacteria	Alphaproteobacteria	Unannotated	Unannotated	Unannotated	Unannotated
ASV31866	270.398	0.119171	1.13975	0.0716001	Proteobacteria	Deltaproteobacteria	Bdellovibrionales	Bacteriovoracaceae	Unannotated	Unannotated
ASV10696	270.695	0.119354	-0.167675	0.921527	Proteobacteria	Alphaproteobacteria	Parvularculales	Parvularculaceae	Parvularcula	Unannotated
ASV10784	270.647	0.119386	-0.628135	0.833198	Proteobacteria	Alphaproteobacteria	Parvularculales	Parvularculaceae	Parvularcula	Unannotated
ASV29452	270.627	0.11943	-0.23558	0.896414	Bacteroidetes	Flavobacteriia	Flavobacteriales	Unannotated	Unannotated	Unannotated
ASV30062	270.946	0.119623	-0.432068	0.788454	Bacteroidetes	Sphingobacteriia	Sphingobacteriales	Rhodothermaceae	Unannotated	Unannotated
ASV28028	271.214	0.119794	-0.158488	-0.630978	Bacteroidetes	Unannotated	Unannotated	Unannotated	Unannotated	Unannotated
ASV20191	271.198	0.11984	-0.470923	0.403308	Proteobacteria	Unannotated	Unannotated	Unannotated	Unannotated	Unannotated
ASV11083	271.083	0.119842	0.757071	-0.536146	Planctomycetes	Planctomycetia	Planctomycetales	Planctomycetaceae	Unannotated	Unannotated
ASV25866	271.293	0.119988	-0.207682	-0.571266	Proteobacteria	Gammaproteobacteria	Unannotated	Unannotated	Unannotated	Unannotated
ASV29737	271.279	0.120035	-0.584105	0.79041	Proteobacteria	Unannotated	Unannotated	Unannotated	Unannotated	Unannotated
ASV21353	271.434	0.120157	-0.586384	0.942481	Proteobacteria	Unannotated	Unannotated	Unannotated	Unannotated	Unannotated
ASV19119	271.366	0.12018	0.27407	-0.690109	Bacteroidetes	Flavobacteriia	Flavobacteriales	Flavobacteriaceae	Unannotated	Unannotated
ASV23756	271.841	0.120443	-0.275491	1.07041	Bacteroidetes	Flavobacteriia	Flavobacteriales	Cryomorphaceae	Unannotated	Unannotated
ASV21761	271.745	0.120454	0.275938	0.955229	Proteobacteria	Alphaproteobacteria	Unannotated	Unannotated	Unannotated	Unannotated
ASV10879	271.805	0.120534	-0.455313	0.464091	Proteobacteria	Gammaproteobacteria	Unannotated	Unannotated	Unannotated	Unannotated
ASV26235	271.75	0.120563	-0.568742	0.518171	Proteobacteria	Gammaproteobacteria	Gammaproteobacteria_incertae_sedis	Eionea	Unannotated	Unannotated
ASV27957	271.738	0.120612	0.615095	-0.563896	Bacteroidetes	Sphingobacteriia	Sphingobacteriales	Unannotated	Unannotated	Unannotated
ASV34213	272.458	0.120985	-0.431085	0.444984	Proteobacteria	Deltaproteobacteria	Myxococcales	Nannocystaceae	Unannotated	Unannotated
ASV13654	272.593	0.121099	-0.126849	-0.719275	Proteobacteria	Alphaproteobacteria	Unannotated	Unannotated	Unannotated	Unannotated
ASV30322	272.668	0.121186	0.757303	-0.551527	Bacteroidetes	Cytophagia	Cytophagales	Cytophagaceae	Ekhidna	Unannotated
ASV30843	272.848	0.12132	-0.304616	-0.660357	Bacteroidetes	Cytophagia	Cytophagales	Flammeovirgaceae	Fulvivirga	Unannotated
ASV08601	273.54	0.121682	1.24039	0.544535	Proteobacteria	Deltaproteobacteria	Myxococcales	Unannotated	Unannotated	Unannotated
ASV32822	273.944	0.121916	0.327768	0.870644	Proteobacteria	Gammaproteobacteria	Unannotated	Unannotated	Unannotated	Unannotated
ASV20884	273.861	0.121933	-0.400569	0.929584	Proteobacteria	Alphaproteobacteria	Rhodospirillales	Rhodospirillaceae	Unannotated	Unannotated
ASV12601	274.834	0.12242	-0.525841	0.60676	Proteobacteria	Unannotated	Unannotated	Unannotated	Unannotated	Unannotated
ASV30908	274.756	0.12244	-0.136498	0.851413	Bacteroidetes	Cytophagia	Cytophagales	Flammeovirgaceae	Unannotated	Unannotated
[truncated: 2,243 more rows]
