# Supplementary material for: Epilithic Bacterial Assemblages on Subtidal Rocky Reefs: Variation Among Alternative Habitats at Ambient and Enhanced Nutrient Levels
Source: Microb Ecol. 2023 Feb 15;86(3):1552–64. doi: 10.1007/s00248-023-02174-1 (PMC10497455; doi:10.1007/s00248-023-02174-1)
Supplement: Supplementary file 5 — Supplementary file5 (XLSX 382 KB) [file 248_2023_2174_MOESM5_ESM.xlsx]

## Sheet: Table_S4_Enhanced_ASV_compariso
ASV comparison between canopy and algal turf at enhanced nutrient levels
asv_id	holm_bonferroni_p.value	raw_p.value	turf_mean_clr	canopy_mean_clr	Phylum	Class	Order	Family	Genus	Species
ASV30081	4.1e-07	9.66e-11	2.11219	-0.700007	Bacteroidetes	Sphingobacteriia	Sphingobacteriales	Chitinophagaceae	Balneola	Unannotated
ASV14100	0.000222	5.22e-08	0.7836	-1.29251	Proteobacteria	Deltaproteobacteria	Bdellovibrionales	Bacteriovoracaceae	Halobacteriovorax	Unannotated
ASV26644	0.00032	7.55e-08	-0.626915	2.43616	Proteobacteria	Gammaproteobacteria	Unannotated	Unannotated	Unannotated	Unannotated
ASV33873	0.00116696	2.75e-07	1.68922	-0.74215	Proteobacteria	Unannotated	Unannotated	Unannotated	Unannotated	Unannotated
ASV09005	0.00121592	2.87e-07	2.06633	-0.614689	Proteobacteria	Gammaproteobacteria	Unannotated	Unannotated	Unannotated	Unannotated
ASV24089	0.00135942	3.21e-07	1.99993	-1.44576	Bacteroidetes	Flavobacteriia	Flavobacteriales	Flavobacteriaceae	Polaribacter	dokdonensis
ASV17851	0.00203015	4.79e-07	2.26883	-0.520164	Verrucomicrobia	Opitutae	Puniceicoccales	Puniceicoccaceae	Unannotated	Unannotated
ASV40271	0.00242151	5.72e-07	2.2213	-0.548268	Proteobacteria	Gammaproteobacteria	Oceanospirillales	Unannotated	Unannotated	Unannotated
ASV23857	0.00570784	1.35e-06	1.98023	-0.879233	Bacteroidetes	Flavobacteriia	Flavobacteriales	Cryomorphaceae	Unannotated	Unannotated
ASV22191	0.00572256	1.35e-06	1.8947	-1.47996	Proteobacteria	Alphaproteobacteria	Rhodobacterales	Rhodobacteraceae	Unannotated	Unannotated
ASV33130	0.00619391	1.46e-06	-0.62685	2.37353	Proteobacteria	Gammaproteobacteria	Alteromonadales	Colwelliaceae	Thalassotalea	Unannotated
ASV16837	0.00625116	1.48e-06	-0.947231	2.64299	Proteobacteria	Gammaproteobacteria	Alteromonadales	Colwelliaceae	Colwellia	Unannotated
ASV13525	0.00662543	1.57e-06	1.72006	-0.624355	Proteobacteria	Deltaproteobacteria	Bdellovibrionales	Bacteriovoracaceae	Halobacteriovorax	Unannotated
ASV30352	0.0066566	1.57e-06	1.99449	-1.30807	Bacteroidetes	Cytophagia	Cytophagales	Cytophagaceae	Ekhidna	Unannotated
ASV33693	0.0070178	1.66e-06	1.64308	-0.76357	Bacteroidetes	Unannotated	Unannotated	Unannotated	Unannotated	Unannotated
ASV25378	0.00721193	1.71e-06	1.98987	-0.226764	Proteobacteria	Gammaproteobacteria	Unannotated	Unannotated	Unannotated	Unannotated
ASV40229	0.00967194	2.29e-06	1.27703	-1.10228	Proteobacteria	Gammaproteobacteria	Unannotated	Unannotated	Unannotated	Unannotated
ASV22962	0.0117731	2.79e-06	2.61577	-1.42443	Proteobacteria	Alphaproteobacteria	Rhodobacterales	Rhodobacteraceae	Unannotated	Unannotated
ASV32443	0.011907	2.82e-06	2.43286	-0.272499	Proteobacteria	Gammaproteobacteria	Alteromonadales	Alteromonadaceae	Unannotated	Unannotated
ASV28324	0.0123669	2.93e-06	2.5234	-0.892472	Bacteroidetes	Flavobacteriia	Flavobacteriales	Flavobacteriaceae	Unannotated	Unannotated
ASV05023	0.014408	3.41e-06	2.02882	-0.63835	Proteobacteria	Alphaproteobacteria	Unannotated	Unannotated	Unannotated	Unannotated
ASV39378	0.0144255	3.42e-06	-0.221614	2.24687	Lentisphaerae	Unannotated	Unannotated	Unannotated	Unannotated	Unannotated
ASV31883	0.0167341	3.96e-06	2.13844	-0.519468	Proteobacteria	Deltaproteobacteria	Bdellovibrionales	Bacteriovoracaceae	Unannotated	Unannotated
ASV17985	0.0199572	4.73e-06	2.70524	-1.50794	Verrucomicrobia	Opitutae	Puniceicoccales	Puniceicoccaceae	Unannotated	Unannotated
ASV12782	0.0203875	4.83e-06	1.96932	-1.96373	Proteobacteria	Alphaproteobacteria	Caulobacterales	Hyphomonadaceae	Hyphomonas	Unannotated
ASV13513	0.0215951	5.12e-06	2.14344	-0.888968	Proteobacteria	Deltaproteobacteria	Bdellovibrionales	Bacteriovoracaceae	Halobacteriovorax	Unannotated
ASV28624	0.0220426	5.23e-06	1.71879	-0.934077	Bacteroidetes	Sphingobacteriia	Sphingobacteriales	Saprospiraceae	Unannotated	Unannotated
ASV32370	0.0226479	5.37e-06	2.59935	-1.03536	Proteobacteria	Gammaproteobacteria	Alteromonadales	Alteromonadaceae	Aestuariibacter	Unannotated
ASV14871	0.0226976	5.38e-06	2.13281	-1.24962	Verrucomicrobia	Verrucomicrobiae	Verrucomicrobiales	Unannotated	Unannotated	Unannotated
ASV16845	0.0229159	5.44e-06	-0.811914	3.90629	Proteobacteria	Gammaproteobacteria	Alteromonadales	Colwelliaceae	Colwellia	Unannotated
ASV31925	0.0250209	5.94e-06	1.96692	-0.696551	Proteobacteria	Deltaproteobacteria	Bdellovibrionales	Bacteriovoracaceae	Peredibacter	Unannotated
ASV12283	0.0253436	6.02e-06	2.20601	-1.70652	Proteobacteria	Alphaproteobacteria	Rhodobacterales	Rhodobacteraceae	Labrenzia	alexandrii
ASV26313	0.0285342	6.77e-06	2.33618	-1.25332	Proteobacteria	Gammaproteobacteria	Unannotated	Unannotated	Unannotated	Unannotated
ASV25951	0.0328473	7.8e-06	-0.506157	2.32224	Proteobacteria	Gammaproteobacteria	Unannotated	Unannotated	Unannotated	Unannotated
ASV03997	0.0371018	8.81e-06	0.974979	-0.910253	Planctomycetes	Planctomycetia	Planctomycetales	Planctomycetaceae	Unannotated	Unannotated
ASV26433	0.0373349	8.87e-06	3.05735	-1.60685	Proteobacteria	Gammaproteobacteria	Unannotated	Unannotated	Unannotated	Unannotated
ASV23099	0.0407156	9.68e-06	2.03143	-0.752612	Proteobacteria	Alphaproteobacteria	Rhodobacterales	Rhodobacteraceae	Unannotated	Unannotated
ASV12780	0.0408295	9.71e-06	0.717018	-1.26036	Proteobacteria	Alphaproteobacteria	Caulobacterales	Hyphomonadaceae	Hyphomonas	Unannotated
ASV18329	0.0433106	1.03e-05	2.52073	-0.442702	Bacteroidetes	Flavobacteriia	Flavobacteriales	Flavobacteriaceae	Unannotated	Unannotated
ASV26333	0.0471801	1.12e-05	1.79365	-0.623212	Proteobacteria	Gammaproteobacteria	Unannotated	Unannotated	Unannotated	Unannotated
ASV31115	0.0476612	1.13e-05	2.63292	-1.13582	Proteobacteria	Unannotated	Unannotated	Unannotated	Unannotated	Unannotated
ASV30548	0.0487339	1.16e-05	1.45482	-1.29674	Bacteroidetes	Cytophagia	Cytophagales	Flammeovirgaceae	Fabibacter	Unannotated
ASV30647	0.0523858	1.25e-05	2.17102	-0.986743	Bacteroidetes	Cytophagia	Cytophagales	Flammeovirgaceae	Unannotated	Unannotated
ASV06078	0.0562416	1.34e-05	1.51071	-0.675535	Actinobacteria	Actinobacteria	Unannotated	Unannotated	Unannotated	Unannotated
ASV21997	0.0596816	1.42e-05	1.99836	-0.373117	Proteobacteria	Alphaproteobacteria	Unannotated	Unannotated	Unannotated	Unannotated
ASV16806	0.0643322	1.53e-05	-0.298055	2.41669	Proteobacteria	Gammaproteobacteria	Unannotated	Unannotated	Unannotated	Unannotated
ASV14327	0.067673	1.61e-05	1.92705	-0.53643	Proteobacteria	Unannotated	Unannotated	Unannotated	Unannotated	Unannotated
ASV23115	0.0685698	1.63e-05	0.950758	-0.831597	Proteobacteria	Alphaproteobacteria	Rhodobacterales	Rhodobacteraceae	Unannotated	Unannotated
ASV20124	0.0687226	1.64e-05	1.67318	-0.652003	Proteobacteria	Gammaproteobacteria	Unannotated	Unannotated	Unannotated	Unannotated
ASV25759	0.0711757	1.7e-05	1.6209	-1.27016	Proteobacteria	Gammaproteobacteria	Chromatiales	Granulosicoccaceae	Granulosicoccus	Unannotated
ASV28286	0.0794969	1.9e-05	2.11856	-1.64433	Bacteroidetes	Flavobacteriia	Flavobacteriales	Flavobacteriaceae	Tenacibaculum	Unannotated
ASV27754	0.0806619	1.92e-05	1.14755	-0.535541	Bacteroidetes	Unannotated	Unannotated	Unannotated	Unannotated	Unannotated
ASV23150	0.0814753	1.94e-05	1.69557	-0.711617	Proteobacteria	Alphaproteobacteria	Rhodobacterales	Rhodobacteraceae	Unannotated	Unannotated
ASV22795	0.0883518	2.11e-05	1.19095	-0.693954	Proteobacteria	Alphaproteobacteria	Rhodobacterales	Rhodobacteraceae	Unannotated	Unannotated
ASV20368	0.0898576	2.14e-05	1.50784	-0.638905	Proteobacteria	Alphaproteobacteria	Rhodobacterales	Rhodobacteraceae	Unannotated	Unannotated
ASV20408	0.0975451	2.33e-05	-0.723333	1.13773	Proteobacteria	Alphaproteobacteria	Unannotated	Unannotated	Unannotated	Unannotated
ASV23386	0.0978256	2.34e-05	-0.788261	2.68757	Proteobacteria	Gammaproteobacteria	Alteromonadales	Alteromonadales_incertae_sedis	Unannotated	Unannotated
ASV17852	0.0987376	2.36e-05	-0.35888	1.708	Verrucomicrobia	Opitutae	Puniceicoccales	Puniceicoccaceae	Cerasicoccus	Unannotated
ASV30151	0.106148	2.54e-05	1.42975	-0.68341	Bacteroidetes	Cytophagia	Cytophagales	Unannotated	Unannotated	Unannotated
ASV28033	0.121273	2.9e-05	2.30116	-1.09977	Bacteroidetes	Unannotated	Unannotated	Unannotated	Unannotated	Unannotated
ASV22897	0.12449	2.98e-05	0.969087	-0.97598	Proteobacteria	Alphaproteobacteria	Rhodobacterales	Rhodobacteraceae	Jannaschia	Unannotated
ASV18511	0.125172	2.99e-05	1.6383	-0.944169	Bacteroidetes	Flavobacteriia	Flavobacteriales	Flavobacteriaceae	Unannotated	Unannotated
ASV22193	0.1286	3.08e-05	1.66505	-0.837757	Proteobacteria	Alphaproteobacteria	Rhodobacterales	Rhodobacteraceae	Unannotated	Unannotated
ASV40233	0.153399	3.67e-05	1.54785	-0.967146	Proteobacteria	Gammaproteobacteria	Unannotated	Unannotated	Unannotated	Unannotated
ASV30460	0.162435	3.89e-05	1.72003	-0.826417	Bacteroidetes	Cytophagia	Cytophagales	Flammeovirgaceae	Unannotated	Unannotated
ASV28052	0.181332	4.34e-05	2.20209	-0.728354	Bacteroidetes	Sphingobacteriia	Sphingobacteriales	Unannotated	Unannotated	Unannotated
ASV18545	0.183761	4.4e-05	-0.722527	2.11079	Bacteroidetes	Flavobacteriia	Flavobacteriales	Flavobacteriaceae	Unannotated	Unannotated
ASV33013	0.185125	4.43e-05	-0.603756	1.34765	Proteobacteria	Gammaproteobacteria	Chromatiales	Unannotated	Unannotated	Unannotated
ASV24359	0.198149	4.74e-05	-0.719079	1.7515	Proteobacteria	Deltaproteobacteria	Myxococcales	Unannotated	Unannotated	Unannotated
ASV29609	0.202012	4.84e-05	2.27375	-1.73178	Bacteroidetes	Unannotated	Unannotated	Unannotated	Unannotated	Unannotated
ASV26300	0.207055	4.96e-05	-0.725925	1.99963	Proteobacteria	Gammaproteobacteria	Alteromonadales	Alteromonadaceae	Haliea	Unannotated
ASV15725	0.21462	5.14e-05	1.30876	-0.784543	Proteobacteria	Alphaproteobacteria	Caulobacterales	Hyphomonadaceae	Unannotated	Unannotated
ASV19959	0.217453	5.21e-05	2.14633	-1.44472	Proteobacteria	Alphaproteobacteria	Sphingomonadales	Erythrobacteraceae	Erythrobacter	Unannotated
ASV02361	0.221125	5.3e-05	1.36018	-0.535607	Actinobacteria	Actinobacteria	Unannotated	Unannotated	Unannotated	Unannotated
ASV13234	0.22817	5.47e-05	1.32884	-1.41733	Proteobacteria	Alphaproteobacteria	Unannotated	Unannotated	Unannotated	Unannotated
ASV30079	0.233018	5.59e-05	1.70491	-0.58064	Bacteroidetes	Sphingobacteriia	Sphingobacteriales	Chitinophagaceae	Balneola	Unannotated
ASV30903	0.23846	5.72e-05	1.24761	-0.964315	Bacteroidetes	Cytophagia	Cytophagales	Flammeovirgaceae	Reichenbachiella	Unannotated
ASV22681	0.238799	5.73e-05	3.4093	-1.198	Proteobacteria	Alphaproteobacteria	Rhodobacterales	Rhodobacteraceae	Unannotated	Unannotated
ASV14836	0.24019	5.77e-05	-0.394948	2.24074	Verrucomicrobia	Verrucomicrobiae	Verrucomicrobiales	Unannotated	Unannotated	Unannotated
ASV24143	0.247747	5.95e-05	1.21043	-1.24377	Bacteroidetes	Flavobacteriia	Flavobacteriales	Flavobacteriaceae	Unannotated	Unannotated
ASV28070	0.247697	5.95e-05	1.87544	-0.809514	Bacteroidetes	Sphingobacteriia	Sphingobacteriales	Saprospiraceae	Unannotated	Unannotated
ASV18964	0.252008	6.05e-05	2.05795	-1.52231	Bacteroidetes	Flavobacteriia	Flavobacteriales	Flavobacteriaceae	Psychroflexus	Unannotated
ASV29445	0.263721	6.34e-05	1.44465	-0.738582	Bacteroidetes	Flavobacteriia	Flavobacteriales	Unannotated	Unannotated	Unannotated
ASV34512	0.26459	6.36e-05	1.5559	-0.373309	Proteobacteria	Unannotated	Unannotated	Unannotated	Unannotated	Unannotated
ASV25300	0.266003	6.39e-05	2.17965	-0.767574	Proteobacteria	Gammaproteobacteria	Alteromonadales	Alteromonadaceae	Glaciecola	Unannotated
ASV26519	0.26631	6.4e-05	-0.228228	2.13125	Proteobacteria	Gammaproteobacteria	Alteromonadales	Unannotated	Unannotated	Unannotated
ASV22879	0.267099	6.42e-05	2.15116	-1.30571	Proteobacteria	Alphaproteobacteria	Rhodobacterales	Rhodobacteraceae	Unannotated	Unannotated
ASV11512	0.267742	6.44e-05	1.82973	-1.0322	Proteobacteria	Alphaproteobacteria	Rhizobiales	Unannotated	Unannotated	Unannotated
ASV32464	0.270188	6.5e-05	2.4624	-1.09771	Proteobacteria	Gammaproteobacteria	Alteromonadales	Alteromonadaceae	Glaciecola	Unannotated
ASV22731	0.34969	8.42e-05	2.51313	-1.96247	Proteobacteria	Alphaproteobacteria	Rhodobacterales	Rhodobacteraceae	Unannotated	Unannotated
ASV25758	0.352545	8.49e-05	-0.664779	1.26605	Proteobacteria	Gammaproteobacteria	Chromatiales	Granulosicoccaceae	Granulosicoccus	Unannotated
ASV13183	0.358321	8.63e-05	1.60115	-0.00475843	Proteobacteria	Alphaproteobacteria	Rhizobiales	Phyllobacteriaceae	Lentilitoribacter	donghaensis
ASV30542	0.367106	8.84e-05	1.55116	-0.423613	Bacteroidetes	Cytophagia	Cytophagales	Flammeovirgaceae	Fabibacter	Unannotated
ASV32940	0.374904	9.03e-05	1.83745	-1.71053	Proteobacteria	Gammaproteobacteria	Gammaproteobacteria_incertae_sedis	Congregibacter	Unannotated	Unannotated
ASV25612	0.388021	9.35e-05	-0.573225	1.88828	Proteobacteria	Gammaproteobacteria	Pseudomonadales	Unannotated	Unannotated	Unannotated
ASV24302	0.431257	0.000104	1.71375	-1.16601	Bacteroidetes	Cytophagia	Cytophagales	Flammeovirgaceae	Unannotated	Unannotated
ASV28617	0.440399	0.000106	1.66022	-0.412676	Bacteroidetes	Sphingobacteriia	Sphingobacteriales	Saprospiraceae	Unannotated	Unannotated
ASV10847	0.446464	0.000108	1.75073	-1.30839	Proteobacteria	Alphaproteobacteria	Parvularculales	Parvularculaceae	Parvularcula	Unannotated
ASV30078	0.447611	0.000108	2.03351	-0.637222	Bacteroidetes	Sphingobacteriia	Sphingobacteriales	Chitinophagaceae	Balneola	Unannotated
ASV33113	0.455455	0.00011	2.25244	-0.686767	Proteobacteria	Gammaproteobacteria	Alteromonadales	Pseudoalteromonadaceae	Psychrosphaera	Unannotated
ASV16838	0.463387	0.000112	-0.393508	2.48176	Proteobacteria	Gammaproteobacteria	Alteromonadales	Colwelliaceae	Colwellia	Unannotated
ASV23126	0.471171	0.000114	2.43784	-0.657901	Proteobacteria	Alphaproteobacteria	Rhodobacterales	Rhodobacteraceae	Unannotated	Unannotated
ASV23526	0.497943	0.00012	1.97961	-1.14131	Bacteroidetes	Flavobacteriia	Flavobacteriales	Flavobacteriaceae	Wenyingzhuangia	Unannotated
ASV30550	0.550645	0.000133	1.70404	-1.10417	Bacteroidetes	Cytophagia	Cytophagales	Flammeovirgaceae	Marinoscillum	Unannotated
ASV16840	0.565525	0.000137	-0.593465	2.17752	Proteobacteria	Gammaproteobacteria	Alteromonadales	Colwelliaceae	Unannotated	Unannotated
ASV22846	0.57311	0.000138	1.78016	-0.772505	Proteobacteria	Alphaproteobacteria	Rhodobacterales	Rhodobacteraceae	Unannotated	Unannotated
ASV26347	0.584119	0.000141	-0.535796	1.83529	Proteobacteria	Gammaproteobacteria	Alteromonadales	Alteromonadaceae	Haliea	Unannotated
ASV12290	0.629007	0.000152	-0.615584	2.20798	Proteobacteria	Alphaproteobacteria	Rhizobiales	Phyllobacteriaceae	Unannotated	Unannotated
ASV23116	0.634461	0.000153	1.1939	-1.0805	Proteobacteria	Alphaproteobacteria	Rhodobacterales	Rhodobacteraceae	Sulfitobacter	Unannotated
ASV25258	0.642095	0.000155	1.88223	-0.842621	Proteobacteria	Gammaproteobacteria	Alteromonadales	Alteromonadaceae	Unannotated	Unannotated
ASV13270	0.643395	0.000156	2.41322	-1.18831	Proteobacteria	Alphaproteobacteria	Rhodospirillales	Rhodospirillaceae	Unannotated	Unannotated
ASV30107	0.661681	0.00016	1.50862	-0.761962	Bacteroidetes	Cytophagia	Cytophagales	Unannotated	Unannotated	Unannotated
ASV16833	0.662473	0.00016	0.442642	3.35313	Proteobacteria	Gammaproteobacteria	Alteromonadales	Colwelliaceae	Colwellia	Unannotated
ASV14912	0.687913	0.000167	0.606327	2.23191	Verrucomicrobia	Verrucomicrobiae	Verrucomicrobiales	Rubritaleaceae	Rubritalea	Unannotated
ASV22625	0.702799	0.00017	1.45383	-1.17002	Proteobacteria	Alphaproteobacteria	Rhodobacterales	Rhodobacteraceae	Unannotated	Unannotated
ASV22770	0.709231	0.000172	0.837353	-0.639893	Proteobacteria	Alphaproteobacteria	Rhodobacterales	Rhodobacteraceae	Unannotated	Unannotated
ASV24188	0.754778	0.000183	1.16331	-1.67188	Bacteroidetes	Flavobacteriia	Flavobacteriales	Flavobacteriaceae	Croceitalea	Unannotated
ASV26562	0.760527	0.000184	-0.58248	1.38126	Proteobacteria	Gammaproteobacteria	Arenicellales	Arenicellaceae	Arenicella	Unannotated
ASV23331	0.764246	0.000185	-0.49351	1.60434	Proteobacteria	Gammaproteobacteria	Unannotated	Unannotated	Unannotated	Unannotated
ASV19960	0.776626	0.000188	1.37248	-2.74083	Proteobacteria	Alphaproteobacteria	Sphingomonadales	Erythrobacteraceae	Erythrobacter	Unannotated
ASV25950	0.795742	0.000193	-0.804616	2.37677	Proteobacteria	Gammaproteobacteria	Unannotated	Unannotated	Unannotated	Unannotated
ASV33151	0.826837	0.000201	1.56442	-1.1121	Proteobacteria	Gammaproteobacteria	Unannotated	Unannotated	Unannotated	Unannotated
ASV19480	0.901287	0.000219	-0.164765	1.92092	Bacteroidetes	Unannotated	Unannotated	Unannotated	Unannotated	Unannotated
ASV27920	0.980643	0.000238	0.682401	-0.416126	Bacteroidetes	Sphingobacteriia	Sphingobacteriales	Saprospiraceae	Unannotated	Unannotated
ASV32772	0.983639	0.000239	-0.420755	1.99612	Proteobacteria	Gammaproteobacteria	Alteromonadales	Psychromonadaceae	Psychromonas	ingrahamii
ASV23065	0.989442	0.00024	1.50496	-1.02273	Proteobacteria	Alphaproteobacteria	Rhodobacterales	Rhodobacteraceae	Unannotated	Unannotated
ASV20854	1.06048	0.000258	-0.484424	1.70198	Nitrospinae	Nitrospinia	Nitrospinales	Nitrospinaceae	Nitrospina	Unannotated
ASV15482	1.07581	0.000261	0.974469	-0.839974	Proteobacteria	Unannotated	Unannotated	Unannotated	Unannotated	Unannotated
ASV32928	1.07829	0.000262	-0.268863	1.36425	Proteobacteria	Gammaproteobacteria	Alteromonadales	Alteromonadaceae	Unannotated	Unannotated
ASV28262	1.08079	0.000263	1.54647	-0.831897	Bacteroidetes	Flavobacteriia	Flavobacteriales	Flavobacteriaceae	Tenacibaculum	Unannotated
ASV25261	1.10749	0.000269	1.68978	-1.59987	Proteobacteria	Gammaproteobacteria	Alteromonadales	Alteromonadaceae	Unannotated	Unannotated
ASV25981	1.15947	0.000282	-0.973335	2.32053	Proteobacteria	Gammaproteobacteria	Alteromonadales	Unannotated	Unannotated	Unannotated
ASV20114	1.18475	0.000288	1.87567	-0.677904	Proteobacteria	Gammaproteobacteria	Unannotated	Unannotated	Unannotated	Unannotated
ASV01883	1.22303	0.000298	1.58961	-0.180314	Verrucomicrobia	Verrucomicrobiae	Verrucomicrobiales	Verrucomicrobiaceae	Persicirhabdus	Unannotated
ASV24297	1.25024	0.000304	2.22919	-1.31342	Bacteroidetes	Unannotated	Unannotated	Unannotated	Unannotated	Unannotated
ASV05766	1.30552	0.000318	1.37864	-0.821687	Proteobacteria	Alphaproteobacteria	Alphaproteobacteria_incertae_sedis	Geminicoccus	Unannotated	Unannotated
ASV28381	1.40635	0.000342	-0.515923	1.719	Bacteroidetes	Flavobacteriia	Flavobacteriales	Flavobacteriaceae	Unannotated	Unannotated
ASV22562	1.43215	0.000349	1.66471	-0.272672	Proteobacteria	Alphaproteobacteria	Rhodobacterales	Rhodobacteraceae	Unannotated	Unannotated
ASV22902	1.44671	0.000352	1.77684	-1.03571	Proteobacteria	Alphaproteobacteria	Rhodobacterales	Rhodobacteraceae	Jannaschia	Unannotated
ASV15289	1.45044	0.000353	1.47126	-1.18227	Proteobacteria	Unannotated	Unannotated	Unannotated	Unannotated	Unannotated
ASV05189	1.45116	0.000354	2.62446	-0.895781	Proteobacteria	Unannotated	Unannotated	Unannotated	Unannotated	Unannotated
ASV22755	1.45714	0.000355	-0.106728	2.26661	Proteobacteria	Alphaproteobacteria	Rhodobacterales	Rhodobacteraceae	Unannotated	Unannotated
ASV14153	1.47966	0.000361	1.76884	-0.546078	Proteobacteria	Deltaproteobacteria	Bdellovibrionales	Bacteriovoracaceae	Unannotated	Unannotated
ASV26512	1.56125	0.000381	-0.863242	2.13942	Proteobacteria	Gammaproteobacteria	Unannotated	Unannotated	Unannotated	Unannotated
ASV25529	1.63198	0.000398	2.25382	-0.857796	Proteobacteria	Gammaproteobacteria	Alteromonadales	Unannotated	Unannotated	Unannotated
ASV27937	1.71857	0.000419	1.99269	-0.754847	Bacteroidetes	Sphingobacteriia	Sphingobacteriales	Unannotated	Unannotated	Unannotated
ASV22813	1.79283	0.000437	0.425478	-1.3914	Proteobacteria	Alphaproteobacteria	Rhodobacterales	Rhodobacteraceae	Unannotated	Unannotated
ASV32904	1.83888	0.000449	2.58042	-1.06163	Proteobacteria	Gammaproteobacteria	Unannotated	Unannotated	Unannotated	Unannotated
ASV19148	1.85434	0.000453	1.56796	-1.12635	Bacteroidetes	Flavobacteriia	Flavobacteriales	Flavobacteriaceae	Unannotated	Unannotated
ASV25802	1.87479	0.000458	0.250659	1.91029	Proteobacteria	Gammaproteobacteria	Unannotated	Unannotated	Unannotated	Unannotated
ASV09353	1.88046	0.000459	-0.481672	2.06391	Verrucomicrobia	Unannotated	Unannotated	Unannotated	Unannotated	Unannotated
ASV27455	2.02711	0.000495	2.01448	-0.477115	Bacteroidetes	Sphingobacteriia	Sphingobacteriales	Saprospiraceae	Unannotated	Unannotated
ASV12975	2.05792	0.000503	0.785954	-0.890416	Proteobacteria	Alphaproteobacteria	Caulobacterales	Hyphomonadaceae	Unannotated	Unannotated
ASV28607	2.06075	0.000504	1.1519	-1.09593	Bacteroidetes	Sphingobacteriia	Sphingobacteriales	Unannotated	Unannotated	Unannotated
ASV40220	2.06957	0.000506	1.70077	-0.864886	Proteobacteria	Gammaproteobacteria	Unannotated	Unannotated	Unannotated	Unannotated
ASV22845	2.36714	0.000579	1.78154	-0.988481	Proteobacteria	Alphaproteobacteria	Rhodobacterales	Rhodobacteraceae	Tropicibacter	Unannotated
ASV33601	2.42384	0.000593	-0.659964	2.05633	Proteobacteria	Unannotated	Unannotated	Unannotated	Unannotated	Unannotated
ASV22749	2.5054	0.000613	1.15554	-0.158505	Proteobacteria	Alphaproteobacteria	Rhodobacterales	Rhodobacteraceae	Unannotated	Unannotated
ASV07793	2.52972	0.000619	-0.686358	1.92069	Proteobacteria	Gammaproteobacteria	Unannotated	Unannotated	Unannotated	Unannotated
ASV32707	2.63195	0.000644	-0.222372	1.4153	Proteobacteria	Gammaproteobacteria	Unannotated	Unannotated	Unannotated	Unannotated
ASV30888	2.64022	0.000646	-0.299472	1.80223	Bacteroidetes	Cytophagia	Cytophagales	Flammeovirgaceae	Reichenbachiella	Unannotated
ASV22987	2.64066	0.000647	1.25876	-2.15464	Proteobacteria	Alphaproteobacteria	Rhodobacterales	Rhodobacteraceae	Unannotated	Unannotated
ASV26007	2.65508	0.00065	-0.53943	2.07303	Proteobacteria	Gammaproteobacteria	Unannotated	Unannotated	Unannotated	Unannotated
ASV25227	2.69133	0.000659	2.63589	-0.544275	Proteobacteria	Gammaproteobacteria	Alteromonadales	Alteromonadaceae	Unannotated	Unannotated
ASV26630	2.72446	0.000668	-0.685479	0.868971	Proteobacteria	Gammaproteobacteria	Arenicellales	Arenicellaceae	Arenicella	Unannotated
ASV32886	2.73976	0.000672	-0.372496	1.76059	Proteobacteria	Gammaproteobacteria	Unannotated	Unannotated	Unannotated	Unannotated
ASV23147	2.7442	0.000673	0.5677	-1.40056	Proteobacteria	Alphaproteobacteria	Rhodobacterales	Rhodobacteraceae	Unannotated	Unannotated
ASV20952	2.75454	0.000676	1.77506	-1.43213	Proteobacteria	Alphaproteobacteria	Rhodospirillales	Rhodospirillaceae	Unannotated	Unannotated
ASV28379	2.80428	0.000688	1.78272	-0.54984	Bacteroidetes	Flavobacteriia	Flavobacteriales	Flavobacteriaceae	Unannotated	Unannotated
ASV23513	2.84299	0.000698	1.92395	-0.562039	Bacteroidetes	Flavobacteriia	Flavobacteriales	Flavobacteriaceae	Unannotated	Unannotated
ASV13533	2.86063	0.000702	1.5456	-0.808063	Proteobacteria	Deltaproteobacteria	Bdellovibrionales	Bacteriovoracaceae	Halobacteriovorax	Unannotated
ASV13260	2.87563	0.000706	1.73949	-0.544158	Proteobacteria	Alphaproteobacteria	Unannotated	Unannotated	Unannotated	Unannotated
ASV22489	2.90559	0.000714	2.11231	-0.767802	Proteobacteria	Alphaproteobacteria	Unannotated	Unannotated	Unannotated	Unannotated
ASV28261	3.05037	0.000749	1.90825	-0.626172	Bacteroidetes	Flavobacteriia	Flavobacteriales	Flavobacteriaceae	Tenacibaculum	Unannotated
ASV23136	3.0506	0.00075	0.727895	-1.21762	Proteobacteria	Alphaproteobacteria	Rhodobacterales	Rhodobacteraceae	Sulfitobacter	Unannotated
ASV15570	3.06675	0.000754	2.09151	-0.23348	Proteobacteria	Unannotated	Unannotated	Unannotated	Unannotated	Unannotated
ASV03448	3.15529	0.000776	1.43475	-0.445229	Proteobacteria	Deltaproteobacteria	Myxococcales	Unannotated	Unannotated	Unannotated
ASV30551	3.22105	0.000792	1.92823	-0.726442	Bacteroidetes	Cytophagia	Cytophagales	Flammeovirgaceae	Marinoscillum	Unannotated
ASV24106	3.3506	0.000824	-0.304073	1.81179	Bacteroidetes	Flavobacteriia	Flavobacteriales	Flavobacteriaceae	Unannotated	Unannotated
ASV25425	3.36828	0.000829	1.78039	-0.269251	Proteobacteria	Gammaproteobacteria	Alteromonadales	Alteromonadales_incertae_sedis	Neiella	Unannotated
ASV13660	3.40737	0.000838	1.1444	-0.582717	Proteobacteria	Alphaproteobacteria	Unannotated	Unannotated	Unannotated	Unannotated
ASV26098	3.48324	0.000857	-0.582466	1.83139	Proteobacteria	Gammaproteobacteria	Alteromonadales	Alteromonadaceae	Haliea	Unannotated
ASV04474	3.52765	0.000868	1.35604	-0.779774	Cyanobacteria/Chloroplast	Cyanobacteria	Family_IV	GpIV	Unannotated	Unannotated
ASV33139	3.59381	0.000885	-0.31124	1.63161	Proteobacteria	Gammaproteobacteria	Alteromonadales	Colwelliaceae	Thalassotalea	Unannotated
ASV20973	3.61864	0.000891	-0.229575	1.45841	Proteobacteria	Alphaproteobacteria	Rhodospirillales	Rhodospirillaceae	Pelagibius	Unannotated
ASV19162	3.62797	0.000894	1.56299	-0.935958	Bacteroidetes	Flavobacteriia	Flavobacteriales	Flavobacteriaceae	Unannotated	Unannotated
ASV18965	3.63469	0.000896	1.46985	-2.65406	Bacteroidetes	Flavobacteriia	Flavobacteriales	Flavobacteriaceae	Psychroflexus	Unannotated
ASV12158	3.66699	0.000904	-0.170851	2.22056	Proteobacteria	Alphaproteobacteria	Rhizobiales	Hyphomicrobiaceae	Maritalea	Unannotated
ASV30894	3.71275	0.000915	1.87615	-0.0119624	Bacteroidetes	Cytophagia	Cytophagales	Flammeovirgaceae	Unannotated	Unannotated
ASV19924	4.07153	0.00100408	2.26302	-1.26895	Proteobacteria	Alphaproteobacteria	Kordiimonadales	Kordiimonadaceae	Kordiimonas	Unannotated
ASV27448	4.08076	0.0010066	2.13349	-0.480522	Bacteroidetes	Sphingobacteriia	Sphingobacteriales	Unannotated	Unannotated	Unannotated
ASV25297	4.1352	0.00102028	0.275637	1.67043	Proteobacteria	Gammaproteobacteria	Unannotated	Unannotated	Unannotated	Unannotated
ASV20358	4.13827	0.00102129	1.41561	-0.928113	Proteobacteria	Alphaproteobacteria	Rhodobacterales	Rhodobacteraceae	Unannotated	Unannotated
ASV26591	4.18961	0.00103422	-0.371015	2.12476	Proteobacteria	Gammaproteobacteria	Arenicellales	Arenicellaceae	Arenicella	Unannotated
ASV30224	4.22717	0.00104375	2.16696	-1.0037	Bacteroidetes	Unannotated	Unannotated	Unannotated	Unannotated	Unannotated
ASV26786	4.39414	0.00108524	1.86462	-0.0591511	Proteobacteria	Gammaproteobacteria	Alteromonadales	Colwelliaceae	Unannotated	Unannotated
ASV25827	4.44054	0.00109697	-0.583475	2.31971	Proteobacteria	Gammaproteobacteria	Unannotated	Unannotated	Unannotated	Unannotated
ASV30375	4.55711	0.00112605	1.63673	-0.636265	Bacteroidetes	Cytophagia	Cytophagales	Flammeovirgaceae	Flexithrix	Unannotated
ASV30545	4.62412	0.00114289	1.4856	-0.331397	Bacteroidetes	Cytophagia	Cytophagales	Flammeovirgaceae	Fabibacter	Unannotated
ASV26617	4.87046	0.00120407	-0.640504	1.67809	Proteobacteria	Gammaproteobacteria	Arenicellales	Arenicellaceae	Arenicella	Unannotated
ASV27427	4.91202	0.00121464	0.428315	-1.39115	Bacteroidetes	Sphingobacteriia	Sphingobacteriales	Saprospiraceae	Unannotated	Unannotated
ASV25573	4.97587	0.00123074	-0.358987	1.90519	Proteobacteria	Gammaproteobacteria	Alteromonadales	Alteromonadales_incertae_sedis	Teredinibacter	Unannotated
ASV24298	4.97742	0.00123142	1.40903	-0.794658	Bacteroidetes	Unannotated	Unannotated	Unannotated	Unannotated	Unannotated
ASV02290	4.99764	0.00123673	0.624402	1.82666	Actinobacteria	Actinobacteria	Unannotated	Unannotated	Unannotated	Unannotated
ASV11171	5.17487	0.00128091	-0.234467	2.44105	Proteobacteria	Alphaproteobacteria	Rhizobiales	Methylocystaceae	Terasakiella	Unannotated
ASV32328	5.18815	0.00128451	-0.942946	2.11019	Proteobacteria	Gammaproteobacteria	Unannotated	Unannotated	Unannotated	Unannotated
ASV26064	5.24436	0.00129875	2.27717	-0.4945	Proteobacteria	Gammaproteobacteria	Unannotated	Unannotated	Unannotated	Unannotated
ASV12817	5.41348	0.00134097	0.855063	-2.02256	Proteobacteria	Alphaproteobacteria	Caulobacterales	Hyphomonadaceae	Hyphomonas	Unannotated
ASV12507	5.41357	0.00134132	0.918103	-1.80051	Proteobacteria	Alphaproteobacteria	Unannotated	Unannotated	Unannotated	Unannotated
ASV27978	5.52886	0.00137023	0.333174	-0.641105	Bacteroidetes	Sphingobacteriia	Sphingobacteriales	Saprospiraceae	Unannotated	Unannotated
ASV28159	5.56879	0.00138046	1.36745	-0.110608	Bacteroidetes	Sphingobacteriia	Sphingobacteriales	Saprospiraceae	Lewinella	agarilytica
ASV19996	5.62042	0.00139361	1.14168	-0.670399	Proteobacteria	Alphaproteobacteria	Sphingomonadales	Erythrobacteraceae	Erythrobacter	Unannotated
ASV19637	5.63976	0.00139875	-0.764867	2.32457	Proteobacteria	Alphaproteobacteria	Kordiimonadales	Kordiimonadaceae	Kordiimonas	Unannotated
ASV32114	5.99346	0.00148684	0.869382	-0.991845	Proteobacteria	Gammaproteobacteria	Oceanospirillales	Unannotated	Unannotated	Unannotated
ASV13220	6.01879	0.0014935	1.00107	-0.941385	Proteobacteria	Alphaproteobacteria	Unannotated	Unannotated	Unannotated	Unannotated
ASV25337	6.44522	0.00159971	1.80457	-0.396251	Proteobacteria	Gammaproteobacteria	Unannotated	Unannotated	Unannotated	Unannotated
ASV25402	6.52592	0.00162014	1.36897	-0.334759	Proteobacteria	Gammaproteobacteria	Unannotated	Unannotated	Unannotated	Unannotated
ASV32817	6.54881	0.00162622	-0.318867	1.33696	Proteobacteria	Gammaproteobacteria	Unannotated	Unannotated	Unannotated	Unannotated
ASV22559	6.54741	0.00162628	0.794299	-1.17247	Proteobacteria	Alphaproteobacteria	Rhodobacterales	Rhodobacteraceae	Unannotated	Unannotated
ASV11921	6.67544	0.00165849	1.91855	-0.762055	Proteobacteria	Alphaproteobacteria	Rhodospirillales	Rhodospirillaceae	Unannotated	Unannotated
ASV19206	6.70428	0.00166607	1.25972	-0.860339	Cyanobacteria/Chloroplast	Cyanobacteria	Family_IV	GpIV	Unannotated	Unannotated
ASV33129	6.87183	0.00170814	-0.462363	1.53388	Proteobacteria	Gammaproteobacteria	Alteromonadales	Colwelliaceae	Unannotated	Unannotated
ASV13178	7.04394	0.00175135	1.20818	-1.13645	Proteobacteria	Alphaproteobacteria	Unannotated	Unannotated	Unannotated	Unannotated
ASV23009	7.05472	0.00175447	0.297808	-0.691422	Proteobacteria	Alphaproteobacteria	Rhodobacterales	Rhodobacteraceae	Unannotated	Unannotated
ASV26286	7.07221	0.00175926	1.38216	-0.582037	Proteobacteria	Gammaproteobacteria	Unannotated	Unannotated	Unannotated	Unannotated
ASV23639	7.10359	0.0017675	0.440136	2.65728	Bacteroidetes	Unannotated	Unannotated	Unannotated	Unannotated	Unannotated
ASV23225	7.25526	0.00180569	0.423739	-2.02349	Proteobacteria	Alphaproteobacteria	Rhodobacterales	Rhodobacteraceae	Loktanella	Unannotated
ASV33331	7.27982	0.00181225	-0.434764	1.18721	Proteobacteria	Gammaproteobacteria	Unannotated	Unannotated	Unannotated	Unannotated
ASV14870	7.31199	0.00182072	1.81055	-1.04951	Verrucomicrobia	Verrucomicrobiae	Verrucomicrobiales	Unannotated	Unannotated	Unannotated
ASV24246	7.32012	0.00182319	1.19003	-0.847208	Bacteroidetes	Flavobacteriia	Flavobacteriales	Flavobacteriaceae	Unannotated	Unannotated
ASV26960	7.39038	0.00184115	-0.607315	1.83916	Proteobacteria	Gammaproteobacteria	Unannotated	Unannotated	Unannotated	Unannotated
ASV34238	7.66855	0.00191093	-0.182576	1.72448	Bacteroidetes	Unannotated	Unannotated	Unannotated	Unannotated	Unannotated
ASV23139	7.68119	0.00191455	1.43523	-1.45601	Proteobacteria	Alphaproteobacteria	Rhodobacterales	Rhodobacteraceae	Sulfitobacter	litoralis
ASV27623	7.91243	0.00197268	0.992259	-0.549188	Bacteroidetes	Sphingobacteriia	Sphingobacteriales	Saprospiraceae	Unannotated	Unannotated
ASV18538	8.07083	0.00201268	1.62899	-0.56612	Bacteroidetes	Flavobacteriia	Flavobacteriales	Flavobacteriaceae	Unannotated	Unannotated
ASV26308	8.25422	0.00205892	1.64327	0.0760844	Proteobacteria	Gammaproteobacteria	Alteromonadales	Alteromonadaceae	Haliea	Unannotated
ASV25791	8.31043	0.00207346	-0.190089	1.44763	Proteobacteria	Gammaproteobacteria	Unannotated	Unannotated	Unannotated	Unannotated
ASV20994	8.52661	0.00212793	-0.639834	1.13528	Proteobacteria	Alphaproteobacteria	Rhodospirillales	Unannotated	Unannotated	Unannotated
ASV17545	8.53701	0.00213106	1.38413	-0.360074	Bacteroidetes	Unannotated	Unannotated	Unannotated	Unannotated	Unannotated
ASV26310	8.62855	0.00215445	2.20428	0.0808381	Proteobacteria	Gammaproteobacteria	Alteromonadales	Alteromonadaceae	Haliea	Unannotated
ASV28295	8.70338	0.00217367	1.93924	-0.693193	Bacteroidetes	Flavobacteriia	Flavobacteriales	Flavobacteriaceae	Tenacibaculum	Unannotated
ASV02416	8.71639	0.00217747	-0.360546	1.32859	Actinobacteria	Actinobacteria	Unannotated	Unannotated	Unannotated	Unannotated
ASV22069	8.84856	0.00221103	1.42977	-1.15583	Proteobacteria	Alphaproteobacteria	Unannotated	Unannotated	Unannotated	Unannotated
ASV13241	9.04381	0.00226039	1.26557	-1.4632	Proteobacteria	Alphaproteobacteria	Unannotated	Unannotated	Unannotated	Unannotated
ASV19970	9.06902	0.00226726	0.294533	-1.64054	Proteobacteria	Alphaproteobacteria	Sphingomonadales	Erythrobacteraceae	Erythrobacter	Unannotated
ASV13493	9.08695	0.00227231	-0.305314	1.55914	Proteobacteria	Unannotated	Unannotated	Unannotated	Unannotated	Unannotated
ASV17922	9.08553	0.00227252	1.82877	-0.327304	Verrucomicrobia	Opitutae	Puniceicoccales	Puniceicoccaceae	Coraliomargarita	akajimensis
ASV26297	9.18615	0.00229826	-0.466256	1.6998	Proteobacteria	Gammaproteobacteria	Alteromonadales	Alteromonadaceae	Haliea	Unannotated
ASV32789	9.20197	0.0023028	-0.320404	1.963	Proteobacteria	Gammaproteobacteria	Unannotated	Unannotated	Unannotated	Unannotated
ASV17755	9.2522	0.00231594	1.63526	-0.342137	Proteobacteria	Gammaproteobacteria	Unannotated	Unannotated	Unannotated	Unannotated
ASV26194	9.41684	0.00235775	-0.512775	1.93931	Proteobacteria	Gammaproteobacteria	Oceanospirillales	Oceanospirillales_incertae_sedis	Pseudohongiella	Unannotated
ASV15330	9.48841	0.00237626	1.79818	-0.489813	Proteobacteria	Unannotated	Unannotated	Unannotated	Unannotated	Unannotated
ASV33123	9.64663	0.00241649	1.67853	-0.351169	Proteobacteria	Gammaproteobacteria	Alteromonadales	Pseudoalteromonadaceae	Pseudoalteromonas	Unannotated
ASV28035	9.67782	0.00242491	1.02009	-0.0679313	Bacteroidetes	Sphingobacteriia	Sphingobacteriales	Saprospiraceae	Unannotated	Unannotated
ASV28323	9.70725	0.00243289	1.06841	-0.718126	Bacteroidetes	Flavobacteriia	Flavobacteriales	Flavobacteriaceae	Gilvibacter	sediminis
ASV20963	9.74298	0.00244246	-0.0533871	1.3698	Proteobacteria	Alphaproteobacteria	Rhodospirillales	Rhodospirillaceae	Unannotated	Unannotated
ASV22740	9.7582	0.00244689	1.64836	-0.221682	Proteobacteria	Alphaproteobacteria	Rhodobacterales	Rhodobacteraceae	Unannotated	Unannotated
ASV05299	9.77338	0.00245131	1.33215	-0.594698	Proteobacteria	Unannotated	Unannotated	Unannotated	Unannotated	Unannotated
ASV23247	9.87765	0.00247809	1.58003	-0.215253	Proteobacteria	Unannotated	Unannotated	Unannotated	Unannotated	Unannotated
ASV39082	10.1525	0.00254769	-0.36866	1.78274	Chloroflexi	Caldilineae	Caldilineales	Caldilineaceae	Litorilinea	Unannotated
ASV26248	10.1852	0.00255652	2.14554	-0.945849	Proteobacteria	Gammaproteobacteria	Unannotated	Unannotated	Unannotated	Unannotated
ASV18456	10.2387	0.00257061	1.93826	-1.36815	Bacteroidetes	Flavobacteriia	Flavobacteriales	Flavobacteriaceae	Aquimarina	Unannotated
ASV25872	10.2705	0.00257924	-0.197628	1.87635	Proteobacteria	Gammaproteobacteria	Unannotated	Unannotated	Unannotated	Unannotated
ASV17713	10.4827	0.00263317	-0.317741	2.03485	Proteobacteria	Unannotated	Unannotated	Unannotated	Unannotated	Unannotated
ASV17914	10.5823	0.00265886	2.11512	-0.217929	Verrucomicrobia	Opitutae	Puniceicoccales	Puniceicoccaceae	Coraliomargarita	Unannotated
ASV32793	10.6576	0.00267847	0.62697	2.14754	Proteobacteria	Gammaproteobacteria	Unannotated	Unannotated	Unannotated	Unannotated
ASV06088	10.7017	0.00269022	-0.696214	1.28709	Actinobacteria	Actinobacteria	Acidimicrobiales	Unannotated	Unannotated	Unannotated
ASV23471	10.7652	0.00270687	-0.403489	1.59303	Bacteroidetes	Flavobacteriia	Flavobacteriales	Cryomorphaceae	Crocinitomix	Unannotated
ASV22906	11.1069	0.00279349	1.35314	-0.617301	Proteobacteria	Alphaproteobacteria	Rhodobacterales	Rhodobacteraceae	Unannotated	Unannotated
ASV21448	11.1605	0.00280766	0.498286	1.84155	Proteobacteria	Alphaproteobacteria	Rhodospirillales	Rhodospirillaceae	Unannotated	Unannotated
ASV23006	11.2558	0.00283235	-0.0995721	2.04144	Proteobacteria	Alphaproteobacteria	Rhodobacterales	Rhodobacteraceae	Loktanella	Unannotated
ASV13095	11.2895	0.00284155	1.46015	-0.280944	Proteobacteria	Unannotated	Unannotated	Unannotated	Unannotated	Unannotated
ASV04003	11.4284	0.00287723	2.30496	-0.628638	Planctomycetes	Planctomycetia	Planctomycetales	Planctomycetaceae	Unannotated	Unannotated
ASV25262	11.6633	0.00293711	1.6534	-0.16416	Proteobacteria	Gammaproteobacteria	Alteromonadales	Alteromonadaceae	Unannotated	Unannotated
ASV32332	11.6794	0.00294191	1.03424	-0.512189	Proteobacteria	Gammaproteobacteria	Unannotated	Unannotated	Unannotated	Unannotated
ASV26186	11.7327	0.00295609	-0.510919	1.36495	Proteobacteria	Gammaproteobacteria	Chromatiales	Thioalkalispiraceae	Thioprofundum	Unannotated
ASV28269	12.1576	0.00306392	1.65806	-1.32001	Bacteroidetes	Flavobacteriia	Flavobacteriales	Flavobacteriaceae	Polaribacter	Unannotated
ASV23990	12.1929	0.00307359	-0.630171	1.72951	Proteobacteria	Gammaproteobacteria	Unannotated	Unannotated	Unannotated	Unannotated
ASV33194	12.3065	0.00310299	0.307422	2.09231	Proteobacteria	Gammaproteobacteria	Alteromonadales	Colwelliaceae	Thalassotalea	Unannotated
ASV26281	12.4603	0.00314256	1.63241	-0.711282	Proteobacteria	Gammaproteobacteria	Unannotated	Unannotated	Unannotated	Unannotated
ASV30323	12.6369	0.00318792	2.16309	-0.483977	Bacteroidetes	Cytophagia	Cytophagales	Cytophagaceae	Ekhidna	Unannotated
ASV23607	12.832	0.00323794	1.54402	-0.173345	Bacteroidetes	Flavobacteriia	Flavobacteriales	Cryomorphaceae	Unannotated	Unannotated
ASV14794	13.0268	0.00328793	0.478767	1.83272	Verrucomicrobia	Verrucomicrobiae	Verrucomicrobiales	Verrucomicrobiaceae	Unannotated	Unannotated
ASV23306	13.2978	0.00335719	-0.414424	1.11462	Proteobacteria	Gammaproteobacteria	Unannotated	Unannotated	Unannotated	Unannotated
ASV18559	13.378	0.00337827	-0.146244	1.72212	Bacteroidetes	Flavobacteriia	Flavobacteriales	Flavobacteriaceae	Unannotated	Unannotated
ASV15365	13.381	0.00337989	1.38687	-0.694724	Proteobacteria	Unannotated	Unannotated	Unannotated	Unannotated	Unannotated
ASV14551	13.4111	0.00338836	-0.286091	1.85751	Verrucomicrobia	Verrucomicrobiae	Verrucomicrobiales	Unannotated	Unannotated	Unannotated
ASV22997	13.4574	0.00340091	1.1171	-0.509662	Proteobacteria	Alphaproteobacteria	Rhodobacterales	Rhodobacteraceae	Jannaschia	Unannotated
ASV26586	13.457	0.00340166	1.80366	-0.243631	Proteobacteria	Gammaproteobacteria	Arenicellales	Arenicellaceae	Arenicella	Unannotated
ASV23085	13.4961	0.00341241	1.95673	-0.89655	Proteobacteria	Alphaproteobacteria	Rhodobacterales	Rhodobacteraceae	Unannotated	Unannotated
ASV40225	13.603	0.00344032	0.404808	-0.650005	Proteobacteria	Gammaproteobacteria	Chromatiales	Unannotated	Unannotated	Unannotated
ASV32742	13.6376	0.00344993	1.9101	-0.624687	Proteobacteria	Gammaproteobacteria	Unannotated	Unannotated	Unannotated	Unannotated
ASV32514	13.6692	0.0034588	1.8514	-0.93032	Proteobacteria	Gammaproteobacteria	Vibrionales	Vibrionaceae	Photobacterium	Unannotated
ASV16805	13.7351	0.00347635	2.05092	-0.161421	Proteobacteria	Gammaproteobacteria	Unannotated	Unannotated	Unannotated	Unannotated
ASV32467	13.7544	0.00348212	2.05164	-1.08928	Proteobacteria	Gammaproteobacteria	Alteromonadales	Alteromonadaceae	Glaciecola	Unannotated
ASV24994	14.1528	0.00358389	1.66882	-0.524327	Proteobacteria	Deltaproteobacteria	Unannotated	Unannotated	Unannotated	Unannotated
ASV13711	14.1843	0.00359277	1.48937	-0.557871	Proteobacteria	Deltaproteobacteria	Bdellovibrionales	Bacteriovoracaceae	Halobacteriovorax	Unannotated
ASV12828	14.2404	0.00360791	1.32213	0.508819	Proteobacteria	Alphaproteobacteria	Unannotated	Unannotated	Unannotated	Unannotated
ASV28380	14.3884	0.00364633	1.00168	-0.551295	Bacteroidetes	Flavobacteriia	Flavobacteriales	Flavobacteriaceae	Unannotated	Unannotated
ASV03468	14.3884	0.00364725	1.52811	-0.62985	Proteobacteria	Deltaproteobacteria	Myxococcales	Unannotated	Unannotated	Unannotated
ASV20063	14.4236	0.00365709	-0.93884	0.551883	Proteobacteria	Alphaproteobacteria	Unannotated	Unannotated	Unannotated	Unannotated
ASV14050	14.4742	0.00367085	-0.601032	1.69894	Proteobacteria	Deltaproteobacteria	Bdellovibrionales	Bacteriovoracaceae	Halobacteriovorax	Unannotated
ASV30680	14.4852	0.00367458	1.50435	-0.418779	Bacteroidetes	Cytophagia	Cytophagales	Flammeovirgaceae	Marinoscillum	Unannotated
ASV17514	14.5756	0.00369846	-0.630667	-0.00975134	Proteobacteria	Gammaproteobacteria	Unannotated	Unannotated	Unannotated	Unannotated
ASV22606	14.7471	0.00374292	-0.414906	2.30876	Proteobacteria	Alphaproteobacteria	Rhodobacterales	Rhodobacteraceae	Celeribacter	Unannotated
ASV25085	14.9524	0.00379599	1.45825	-0.566857	Proteobacteria	Gammaproteobacteria	Unannotated	Unannotated	Unannotated	Unannotated
ASV19469	14.9738	0.00380238	-0.165615	1.81842	Bacteroidetes	Unannotated	Unannotated	Unannotated	Unannotated	Unannotated
ASV22946	15.1468	0.0038473	1.17363	-0.748149	Proteobacteria	Alphaproteobacteria	Rhodobacterales	Rhodobacteraceae	Unannotated	Unannotated
ASV13334	15.202	0.00386229	1.70852	-0.860329	Proteobacteria	Alphaproteobacteria	Unannotated	Unannotated	Unannotated	Unannotated
ASV16917	15.2748	0.00388179	-0.199136	1.40336	Proteobacteria	Deltaproteobacteria	Bdellovibrionales	Unannotated	Unannotated	Unannotated
ASV02362	15.3654	0.00390581	1.45111	-0.489112	Actinobacteria	Actinobacteria	Unannotated	Unannotated	Unannotated	Unannotated
ASV28109	15.478	0.00393542	-0.205278	1.87193	Bacteroidetes	Unannotated	Unannotated	Unannotated	Unannotated	Unannotated
ASV16813	15.7045	0.00399401	-0.0909849	2.06402	Proteobacteria	Gammaproteobacteria	Unannotated	Unannotated	Unannotated	Unannotated
ASV22890	15.7331	0.00400232	1.14484	-0.650077	Proteobacteria	Alphaproteobacteria	Rhodobacterales	Rhodobacteraceae	Unannotated	Unannotated
ASV15421	15.778	0.00401475	0.71394	-0.902426	Proteobacteria	Unannotated	Unannotated	Unannotated	Unannotated	Unannotated
ASV20359	15.9393	0.00405684	0.643708	-0.70143	Proteobacteria	Alphaproteobacteria	Rhodobacterales	Rhodobacteraceae	Unannotated	Unannotated
ASV25367	16.0567	0.00408775	1.60544	-0.618814	Proteobacteria	Gammaproteobacteria	Unannotated	Unannotated	Unannotated	Unannotated
ASV29429	16.086	0.00409626	1.56111	-0.506466	Bacteroidetes	Unannotated	Unannotated	Unannotated	Unannotated	Unannotated
ASV23627	16.1152	0.00410473	1.7184	-0.630724	Bacteroidetes	Unannotated	Unannotated	Unannotated	Unannotated	Unannotated
ASV25850	16.1306	0.0041097	-0.273599	1.75299	Proteobacteria	Gammaproteobacteria	Unannotated	Unannotated	Unannotated	Unannotated
ASV06996	16.213	0.00413176	-0.582651	1.60956	Verrucomicrobia	Opitutae	Puniceicoccales	Puniceicoccaceae	Pelagicoccus	Unannotated
ASV32041	16.2899	0.00415241	1.44969	-0.642884	Proteobacteria	Deltaproteobacteria	Bdellovibrionales	Bacteriovoracaceae	Unannotated	Unannotated
ASV35494	16.356	0.00417032	-0.763946	1.75697	Cyanobacteria/Chloroplast	Cyanobacteria	Family_IV	GpIV	Unannotated	Unannotated
ASV28272	16.4695	0.00420033	1.41173	-0.709659	Bacteroidetes	Flavobacteriia	Flavobacteriales	Flavobacteriaceae	Tenacibaculum	Unannotated
ASV23079	16.562	0.00422501	2.22922	-1.56775	Proteobacteria	Alphaproteobacteria	Rhodobacterales	Rhodobacteraceae	Unannotated	Unannotated
ASV26182	16.9519	0.00432558	0.0527152	2.05095	Proteobacteria	Gammaproteobacteria	Unannotated	Unannotated	Unannotated	Unannotated
ASV24289	17.02	0.00434406	0.813871	-0.52176	Bacteroidetes	Unannotated	Unannotated	Unannotated	Unannotated	Unannotated
ASV12537	17.0341	0.00434877	2.14923	-0.0500817	Proteobacteria	Alphaproteobacteria	Unannotated	Unannotated	Unannotated	Unannotated
ASV13529	17.0944	0.00436527	1.67834	-0.582807	Proteobacteria	Deltaproteobacteria	Bdellovibrionales	Bacteriovoracaceae	Halobacteriovorax	Unannotated
ASV35493	17.1407	0.00437821	2.32702	-0.583071	Cyanobacteria/Chloroplast	Cyanobacteria	Family_IV	GpIV	Unannotated	Unannotated
ASV14702	17.2384	0.00440428	1.97153	-0.982767	Verrucomicrobia	Verrucomicrobiae	Verrucomicrobiales	Verrucomicrobiaceae	Unannotated	Unannotated
ASV22647	17.3628	0.00443722	1.23846	-1.31958	Proteobacteria	Alphaproteobacteria	Rhodobacterales	Rhodobacteraceae	Unannotated	Unannotated
ASV10797	17.4581	0.0044627	1.40959	-0.653889	Proteobacteria	Alphaproteobacteria	Parvularculales	Parvularculaceae	Parvularcula	Unannotated
ASV32003	17.5251	0.00448098	-0.572501	1.58	Proteobacteria	Deltaproteobacteria	Bdellovibrionales	Bacteriovoracaceae	Unannotated	Unannotated
ASV23003	17.6602	0.00451666	0.960011	-0.800451	Proteobacteria	Alphaproteobacteria	Rhodobacterales	Rhodobacteraceae	Loktanella	Unannotated
ASV23894	17.8002	0.00455364	1.10712	-0.585442	Bacteroidetes	Cytophagia	Cytophagales	Flammeovirgaceae	Unannotated	Unannotated
ASV20983	17.8759	0.00457419	-0.624393	1.16037	Proteobacteria	Alphaproteobacteria	Rhodospirillales	Unannotated	Unannotated	Unannotated
ASV27951	18.1234	0.0046387	1.24534	-0.613132	Bacteroidetes	Sphingobacteriia	Sphingobacteriales	Saprospiraceae	Unannotated	Unannotated
ASV32699	18.1834	0.00465526	-0.674374	1.67246	Proteobacteria	Gammaproteobacteria	Unannotated	Unannotated	Unannotated	Unannotated
ASV03939	18.2956	0.00468516	1.75754	-0.549881	Planctomycetes	Planctomycetia	Planctomycetales	Planctomycetaceae	Unannotated	Unannotated
ASV22174	18.2983	0.00468707	1.04742	-0.525461	Proteobacteria	Alphaproteobacteria	Rhodobacterales	Rhodobacteraceae	Unannotated	Unannotated
ASV26398	18.5081	0.00474203	0.150688	1.88669	Proteobacteria	Gammaproteobacteria	Unannotated	Unannotated	Unannotated	Unannotated
ASV22205	18.5069	0.00474294	1.61554	-0.986294	Proteobacteria	Alphaproteobacteria	Rhodobacterales	Rhodobacteraceae	Unannotated	Unannotated
ASV21461	19.0156	0.00487455	-0.771481	1.27501	Proteobacteria	Alphaproteobacteria	Rhodospirillales	Rhodospirillaceae	Unannotated	Unannotated
ASV23100	19.0183	0.00487648	1.76469	-0.561574	Proteobacteria	Alphaproteobacteria	Rhodobacterales	Rhodobacteraceae	Unannotated	Unannotated
ASV30843	19.1291	0.00490616	1.12034	-0.667267	Bacteroidetes	Cytophagia	Cytophagales	Flammeovirgaceae	Fulvivirga	Unannotated
ASV13807	19.5437	0.00501378	-0.3143	1.44685	Proteobacteria	Deltaproteobacteria	Bdellovibrionales	Bacteriovoracaceae	Halobacteriovorax	Unannotated
ASV22122	19.6144	0.0050332	-0.665336	1.40859	Proteobacteria	Alphaproteobacteria	Unannotated	Unannotated	Unannotated	Unannotated
ASV25211	20.0026	0.00513413	-0.427171	1.51104	Proteobacteria	Gammaproteobacteria	Chromatiales	Unannotated	Unannotated	Unannotated
ASV32922	20.0004	0.00513488	-0.457139	1.34239	Proteobacteria	Gammaproteobacteria	Alteromonadales	Alteromonadaceae	Haliea	Unannotated
ASV32782	20.0797	0.00515657	1.56589	-0.529987	Proteobacteria	Gammaproteobacteria	Unannotated	Unannotated	Unannotated	Unannotated
ASV29613	20.1849	0.00518492	1.79668	-0.539746	Bacteroidetes	Unannotated	Unannotated	Unannotated	Unannotated	Unannotated
ASV23662	20.2171	0.00519452	0.700462	-0.772185	Bacteroidetes	Unannotated	Unannotated	Unannotated	Unannotated	Unannotated
ASV21059	20.3256	0.00522374	0.185096	1.16049	Proteobacteria	Alphaproteobacteria	Rhodospirillales	Rhodospirillaceae	Unannotated	Unannotated
ASV23111	20.6526	0.00530916	1.13341	-0.86339	Proteobacteria	Alphaproteobacteria	Rhodobacterales	Rhodobacteraceae	Unannotated	Unannotated
ASV20120	20.709	0.00532501	-0.415491	1.13421	Proteobacteria	Gammaproteobacteria	Unannotated	Unannotated	Unannotated	Unannotated
ASV19167	20.7354	0.00533318	1.32486	-0.579191	Bacteroidetes	Flavobacteriia	Flavobacteriales	Flavobacteriaceae	Unannotated	Unannotated
ASV32431	20.7482	0.00533784	1.72406	-0.371364	Proteobacteria	Gammaproteobacteria	Alteromonadales	Alteromonadaceae	Unannotated	Unannotated
ASV18710	20.7691	0.00534461	1.0687	-0.546015	Bacteroidetes	Flavobacteriia	Flavobacteriales	Cryomorphaceae	Phaeocystidibacter	Unannotated
ASV22840	20.793	0.00535213	1.76233	-0.936034	Proteobacteria	Alphaproteobacteria	Rhodobacterales	Rhodobacteraceae	Unannotated	Unannotated
ASV23749	20.9431	0.00539215	-0.658993	1.56399	Bacteroidetes	Flavobacteriia	Flavobacteriales	Cryomorphaceae	Unannotated	Unannotated
ASV15809	20.9833	0.00540389	1.73781	-0.468771	Proteobacteria	Unannotated	Unannotated	Unannotated	Unannotated	Unannotated
ASV12292	21.2219	0.00546676	0.0124923	1.51759	Proteobacteria	Alphaproteobacteria	Rhizobiales	Phyllobacteriaceae	Pseudahrensia	Unannotated
ASV22618	21.6857	0.00558766	-0.476791	1.10343	Proteobacteria	Alphaproteobacteria	Rhodobacterales	Rhodobacteraceae	Unannotated	Unannotated
ASV12508	21.868	0.00563609	0.0242073	-1.5998	Proteobacteria	Alphaproteobacteria	Unannotated	Unannotated	Unannotated	Unannotated
ASV21009	21.9906	0.00566914	1.51906	-0.569761	Proteobacteria	Alphaproteobacteria	Unannotated	Unannotated	Unannotated	Unannotated
ASV22659	22.2884	0.0057474	1.42579	-0.622154	Proteobacteria	Alphaproteobacteria	Rhodobacterales	Rhodobacteraceae	Unannotated	Unannotated
ASV21010	22.7712	0.00587341	-0.0638709	1.41523	Proteobacteria	Alphaproteobacteria	Rhodospirillales	Rhodospirillaceae	Nisaea	Unannotated
ASV25695	22.7697	0.00587453	1.07077	-0.951582	Proteobacteria	Gammaproteobacteria	Chromatiales	Granulosicoccaceae	Granulosicoccus	Unannotated
ASV26003	22.8378	0.00589363	1.64429	-0.538961	Proteobacteria	Gammaproteobacteria	Alteromonadales	Unannotated	Unannotated	Unannotated
ASV26269	22.9125	0.00591442	1.39941	-0.293518	Proteobacteria	Gammaproteobacteria	Alteromonadales	Alteromonadales_incertae_sedis	Unannotated	Unannotated
ASV23081	22.9356	0.00592192	0.730254	-0.62135	Proteobacteria	Alphaproteobacteria	Rhodobacterales	Rhodobacteraceae	Unannotated	Unannotated
ASV33146	22.9596	0.00592964	1.97757	-1.09149	Proteobacteria	Gammaproteobacteria	Unannotated	Unannotated	Unannotated	Unannotated
ASV14519	23.0463	0.00595357	1.10229	-1.03673	Verrucomicrobia	Verrucomicrobiae	Verrucomicrobiales	Unannotated	Unannotated	Unannotated
ASV17819	23.3552	0.00603494	1.63226	-0.507392	Verrucomicrobia	Opitutae	Puniceicoccales	Puniceicoccaceae	Unannotated	Unannotated
ASV11517	23.5485	0.00608645	1.41734	-1.04632	Proteobacteria	Alphaproteobacteria	Rhodobacterales	Rhodobacteraceae	Unannotated	Unannotated
ASV18107	23.759	0.00614246	0.434711	-0.709169	Proteobacteria	Gammaproteobacteria	Unannotated	Unannotated	Unannotated	Unannotated
ASV22989	24.3382	0.00629382	1.41147	-0.511863	Proteobacteria	Alphaproteobacteria	Rhodobacterales	Rhodobacteraceae	Unannotated	Unannotated
ASV22248	24.4508	0.00632458	-0.46477	1.21812	Proteobacteria	Alphaproteobacteria	Unannotated	Unannotated	Unannotated	Unannotated
ASV26331	24.4881	0.00633585	1.42277	-0.404657	Proteobacteria	Gammaproteobacteria	Unannotated	Unannotated	Unannotated	Unannotated
ASV13043	24.5029	0.00634134	1.20874	-1.14137	Proteobacteria	Alphaproteobacteria	Caulobacterales	Hyphomonadaceae	Ponticaulis	Unannotated
ASV23068	24.5464	0.00635422	1.15463	-1.15549	Proteobacteria	Alphaproteobacteria	Rhodobacterales	Rhodobacteraceae	Unannotated	Unannotated
ASV22804	24.6105	0.00637248	1.18702	-1.84205	Proteobacteria	Alphaproteobacteria	Rhodobacterales	Rhodobacteraceae	Unannotated	Unannotated
ASV23905	24.8027	0.00642392	1.11227	-0.78758	Bacteroidetes	Cytophagia	Cytophagales	Flammeovirgaceae	Unannotated	Unannotated
ASV26216	25.1337	0.00651132	0.840548	-0.898664	Proteobacteria	Gammaproteobacteria	Unannotated	Unannotated	Unannotated	Unannotated
ASV11558	25.1364	0.00651371	1.5498	-0.283667	Proteobacteria	Unannotated	Unannotated	Unannotated	Unannotated	Unannotated
ASV27523	25.1871	0.00652854	0.723559	-1.2066	Bacteroidetes	Sphingobacteriia	Sphingobacteriales	Saprospiraceae	Unannotated	Unannotated
ASV18572	25.2624	0.00654975	1.51798	-0.113594	Bacteroidetes	Flavobacteriia	Flavobacteriales	Flavobacteriaceae	Unannotated	Unannotated
ASV12472	25.4386	0.00659714	0.832014	-0.504014	Proteobacteria	Alphaproteobacteria	Unannotated	Unannotated	Unannotated	Unannotated
ASV40260	25.5904	0.00663823	-0.312068	1.43338	Proteobacteria	Gammaproteobacteria	Unannotated	Unannotated	Unannotated	Unannotated
ASV12860	25.6098	0.00664498	1.3572	-0.734516	Proteobacteria	Alphaproteobacteria	Caulobacterales	Hyphomonadaceae	Hyphomonas	Unannotated
ASV18749	25.71	0.00667273	-0.605709	1.7067	Bacteroidetes	Flavobacteriia	Flavobacteriales	Unannotated	Unannotated	Unannotated
ASV28413	25.7269	0.00667884	-0.443993	1.97987	Bacteroidetes	Flavobacteriia	Flavobacteriales	Flavobacteriaceae	Unannotated	Unannotated
ASV30336	25.999	0.00675122	1.15566	-0.532313	Bacteroidetes	Cytophagia	Cytophagales	Cytophagaceae	Ekhidna	Unannotated
ASV32697	26.1496	0.0067921	-0.115949	1.35755	Proteobacteria	Gammaproteobacteria	Unannotated	Unannotated	Unannotated	Unannotated
ASV23202	26.1763	0.00680081	0.632095	-0.881097	Proteobacteria	Alphaproteobacteria	Rhodobacterales	Rhodobacteraceae	Unannotated	Unannotated
ASV13581	26.5588	0.00690197	1.06089	-0.624081	Proteobacteria	Alphaproteobacteria	Unannotated	Unannotated	Unannotated	Unannotated
ASV18561	26.6505	0.00692761	-0.107637	2.01809	Bacteroidetes	Flavobacteriia	Flavobacteriales	Flavobacteriaceae	Unannotated	Unannotated
ASV19729	26.6969	0.00694147	0.387201	2.11	Proteobacteria	Gammaproteobacteria	Unannotated	Unannotated	Unannotated	Unannotated
ASV32112	26.8495	0.00698296	1.34934	-1.27712	Proteobacteria	Gammaproteobacteria	Oceanospirillales	Unannotated	Unannotated	Unannotated
ASV20407	26.9865	0.00702043	-0.723903	1.17214	Proteobacteria	Alphaproteobacteria	Unannotated	Unannotated	Unannotated	Unannotated
ASV33097	27.0105	0.00702848	1.90712	-0.180756	Proteobacteria	Gammaproteobacteria	Gammaproteobacteria_incertae_sedis	Unannotated	Unannotated	Unannotated
ASV26295	27.0141	0.00703125	1.30755	-0.574744	Proteobacteria	Gammaproteobacteria	Unannotated	Unannotated	Unannotated	Unannotated
ASV33082	27.067	0.00704686	1.98377	-0.486365	Proteobacteria	Gammaproteobacteria	Unannotated	Unannotated	Unannotated	Unannotated
ASV07448	27.2664	0.00710062	1.5024	-0.830037	Planctomycetes	Phycisphaerae	Phycisphaerales	Phycisphaeraceae	Phycisphaera	Unannotated
ASV14517	27.2863	0.00710766	1.04151	-1.0457	Verrucomicrobia	Verrucomicrobiae	Verrucomicrobiales	Unannotated	Unannotated	Unannotated
ASV25989	27.3259	0.00711982	-0.720303	0.920213	Proteobacteria	Gammaproteobacteria	Unannotated	Unannotated	Unannotated	Unannotated
ASV26238	27.3483	0.00712751	2.54006	-0.301684	Proteobacteria	Gammaproteobacteria	Gammaproteobacteria_incertae_sedis	Eionea	Unannotated	Unannotated
ASV33201	27.4579	0.00715795	-0.528503	0.842287	Proteobacteria	Gammaproteobacteria	Alteromonadales	Colwelliaceae	Thalassotalea	Unannotated
ASV25016	27.4512	0.00715806	-0.697748	1.56055	Proteobacteria	Gammaproteobacteria	Unannotated	Unannotated	Unannotated	Unannotated
ASV20607	27.4941	0.00717114	-0.164892	1.78269	Acidobacteria	Acidobacteria_Gp10	Gp10	Unannotated	Unannotated	Unannotated
ASV30154	27.7601	0.00724239	-0.408922	1.4427	Bacteroidetes	Unannotated	Unannotated	Unannotated	Unannotated	Unannotated
ASV35491	27.9049	0.00728206	1.28041	-0.641383	Cyanobacteria/Chloroplast	Cyanobacteria	Family_IV	GpIV	Unannotated	Unannotated
ASV13512	27.9064	0.00728436	1.55134	-0.981268	Proteobacteria	Deltaproteobacteria	Bdellovibrionales	Bacteriovoracaceae	Halobacteriovorax	Unannotated
ASV28571	27.9277	0.00729183	0.348525	2.34748	Bacteroidetes	Sphingobacteriia	Sphingobacteriales	Unannotated	Unannotated	Unannotated
ASV16782	27.951	0.00729983	-0.608016	1.636	Proteobacteria	Gammaproteobacteria	Unannotated	Unannotated	Unannotated	Unannotated
ASV33549	28.2406	0.00737739	1.24953	-1.33485	Bacteroidetes	Sphingobacteriia	Sphingobacteriales	Saprospiraceae	Unannotated	Unannotated
ASV26173	28.4255	0.00742763	1.84441	0.0641072	Proteobacteria	Gammaproteobacteria	Unannotated	Unannotated	Unannotated	Unannotated
ASV20880	28.4839	0.00744484	1.2072	-0.636526	Proteobacteria	Alphaproteobacteria	Unannotated	Unannotated	Unannotated	Unannotated
ASV18314	28.7581	0.00751845	-1.16067	-0.329816	Bacteroidetes	Flavobacteriia	Flavobacteriales	Flavobacteriaceae	Unannotated	Unannotated
ASV30380	28.8357	0.00754072	1.42081	-0.848219	Bacteroidetes	Cytophagia	Cytophagales	Unannotated	Unannotated	Unannotated
ASV19144	28.8581	0.00754856	-0.0892136	1.31595	Bacteroidetes	Flavobacteriia	Flavobacteriales	Flavobacteriaceae	Unannotated	Unannotated
ASV33065	28.9179	0.00756617	1.63287	-0.212045	Proteobacteria	Gammaproteobacteria	Unannotated	Unannotated	Unannotated	Unannotated
ASV01749	29.4797	0.00771519	1.23182	-0.817272	Planctomycetes	Planctomycetia	Planctomycetales	Planctomycetaceae	Rhodopirellula	Unannotated
ASV22784	29.5622	0.00773881	0.0209116	1.88279	Proteobacteria	Alphaproteobacteria	Rhodobacterales	Rhodobacteraceae	Unannotated	Unannotated
ASV23756	29.6232	0.00775681	1.79108	0.714635	Bacteroidetes	Flavobacteriia	Flavobacteriales	Cryomorphaceae	Unannotated	Unannotated
ASV12486	29.6861	0.00777531	1.16695	-0.593766	Proteobacteria	Alphaproteobacteria	Unannotated	Unannotated	Unannotated	Unannotated
ASV12492	29.7092	0.00778338	1.75089	-0.497668	Proteobacteria	Alphaproteobacteria	Unannotated	Unannotated	Unannotated	Unannotated
ASV13037	29.7202	0.00778832	1.1836	-0.678179	Proteobacteria	Alphaproteobacteria	Unannotated	Unannotated	Unannotated	Unannotated
ASV21660	29.743	0.00779634	1.20613	-0.491716	Proteobacteria	Alphaproteobacteria	Unannotated	Unannotated	Unannotated	Unannotated
ASV17929	29.7716	0.00780588	1.66473	-0.428701	Verrucomicrobia	Opitutae	Puniceicoccales	Puniceicoccaceae	Coraliomargarita	Unannotated
ASV28090	29.9207	0.00784702	1.40876	-0.550078	Bacteroidetes	Sphingobacteriia	Sphingobacteriales	Saprospiraceae	Portibacter	Unannotated
ASV33355	29.9178	0.00784832	-0.00446417	1.1915	Proteobacteria	Gammaproteobacteria	Gammaproteobacteria_incertae_sedis	Marinicella	Unannotated	Unannotated
ASV25180	30.0548	0.00788632	-0.644512	1.0913	Proteobacteria	Gammaproteobacteria	Unannotated	Unannotated	Unannotated	Unannotated
ASV23209	30.2279	0.00793384	1.15831	-1.60517	Proteobacteria	Alphaproteobacteria	Rhodobacterales	Rhodobacteraceae	Unannotated	Unannotated
ASV22169	30.3024	0.00795547	0.953832	-0.505969	Proteobacteria	Alphaproteobacteria	Rhodobacterales	Rhodobacteraceae	Unannotated	Unannotated
ASV25071	30.4467	0.00799547	-0.241276	1.78261	Proteobacteria	Gammaproteobacteria	Unannotated	Unannotated	Unannotated	Unannotated
ASV22683	30.4897	0.00800887	0.333414	-0.80004	Proteobacteria	Alphaproteobacteria	Rhodobacterales	Rhodobacteraceae	Unannotated	Unannotated
ASV36185	30.4857	0.00800991	-0.434883	1.30826	Proteobacteria	Gammaproteobacteria	Unannotated	Unannotated	Unannotated	Unannotated
ASV20149	30.5295	0.00802351	-1.18996	0.234609	Proteobacteria	Alphaproteobacteria	Unannotated	Unannotated	Unannotated	Unannotated
ASV22863	30.7097	0.00807301	1.38399	-0.516033	Proteobacteria	Alphaproteobacteria	Rhodobacterales	Rhodobacteraceae	Unannotated	Unannotated
ASV13182	30.8368	0.00810854	0.354773	1.79664	Proteobacteria	Alphaproteobacteria	Unannotated	Unannotated	Unannotated	Unannotated
ASV15354	30.8917	0.00812513	1.6727	-0.513179	Proteobacteria	Unannotated	Unannotated	Unannotated	Unannotated	Unannotated
ASV28616	31.3031	0.0082355	1.42413	0.0551648	Bacteroidetes	Sphingobacteriia	Sphingobacteriales	Saprospiraceae	Unannotated	Unannotated
ASV29184	31.4392	0.00827347	0.53344	-0.702593	Bacteroidetes	Unannotated	Unannotated	Unannotated	Unannotated	Unannotated
ASV16450	31.5812	0.00831303	1.72477	0.0666863	Proteobacteria	Gammaproteobacteria	Alteromonadales	Shewanellaceae	Shewanella	Unannotated
ASV26862	31.6436	0.00833165	1.12082	-0.766372	Proteobacteria	Gammaproteobacteria	Unannotated	Unannotated	Unannotated	Unannotated
ASV15648	31.6726	0.00834149	1.61693	-0.0109806	Proteobacteria	Alphaproteobacteria	Unannotated	Unannotated	Unannotated	Unannotated
ASV17909	31.7758	0.00837085	0.984487	-0.286656	Verrucomicrobia	Opitutae	Puniceicoccales	Puniceicoccaceae	Coraliomargarita	Unannotated
ASV19968	31.8078	0.00838151	1.08578	-0.356686	Proteobacteria	Alphaproteobacteria	Sphingomonadales	Erythrobacteraceae	Unannotated	Unannotated
ASV14545	32.0717	0.00845326	-0.33494	2.63213	Verrucomicrobia	Verrucomicrobiae	Verrucomicrobiales	Verrucomicrobiaceae	Unannotated	Unannotated
ASV02237	32.137	0.0084727	1.64482	0.136441	Actinobacteria	Actinobacteria	Acidimicrobiales	Acidimicrobiaceae	Ilumatobacter	Unannotated
ASV26723	32.3341	0.00852694	-0.447447	1.50341	Proteobacteria	Gammaproteobacteria	Unannotated	Unannotated	Unannotated	Unannotated
ASV10915	32.4018	0.00854703	-0.821993	1.65074	Proteobacteria	Deltaproteobacteria	Bdellovibrionales	Pseudobacteriovoracaceae	Pseudobacteriovorax	Unannotated
ASV11430	32.7127	0.00863133	1.35691	-0.715304	Proteobacteria	Alphaproteobacteria	Unannotated	Unannotated	Unannotated	Unannotated
ASV23064	32.7988	0.00865631	1.46722	-0.154703	Proteobacteria	Alphaproteobacteria	Rhodobacterales	Rhodobacteraceae	Litoreibacter	Unannotated
ASV38520	32.7916	0.00865669	-0.267623	2.10802	Proteobacteria	Betaproteobacteria	Nitrosomonadales	Nitrosomonadaceae	Nitrosospira	Unannotated
ASV33076	33.0091	0.00871641	1.40826	-0.278558	Proteobacteria	Gammaproteobacteria	Unannotated	Unannotated	Unannotated	Unannotated
ASV19831	33.0785	0.00873706	-0.456395	1.34941	Proteobacteria	Alphaproteobacteria	Sphingomonadales	Erythrobacteraceae	Erythrobacter	gangjinensis
ASV13541	33.2625	0.00878797	1.30148	-0.351609	Proteobacteria	Deltaproteobacteria	Bdellovibrionales	Bacteriovoracaceae	Halobacteriovorax	Unannotated
ASV25525	33.4992	0.00885285	1.59118	-0.827278	Proteobacteria	Gammaproteobacteria	Unannotated	Unannotated	Unannotated	Unannotated
ASV28606	33.514	0.0088591	1.64528	-0.3984	Bacteroidetes	Sphingobacteriia	Sphingobacteriales	Saprospiraceae	Unannotated	Unannotated
ASV32397	33.6078	0.00888624	-0.0527586	1.56379	Proteobacteria	Gammaproteobacteria	Alteromonadales	Alteromonadaceae	Unannotated	Unannotated
ASV32961	33.6777	0.00890708	1.08813	-1.471	Proteobacteria	Gammaproteobacteria	Gammaproteobacteria_incertae_sedis	Unannotated	Unannotated	Unannotated
ASV33695	33.6689	0.00890711	1.64615	-0.257036	Bacteroidetes	Cytophagia	Cytophagales	Unannotated	Unannotated	Unannotated
ASV22643	34.0236	0.00900334	1.1614	-1.31247	Proteobacteria	Alphaproteobacteria	Rhodobacterales	Rhodobacteraceae	Unannotated	Unannotated
ASV25420	34.4934	0.00913006	-0.371935	1.50536	Proteobacteria	Gammaproteobacteria	Unannotated	Unannotated	Unannotated	Unannotated
ASV33048	34.5147	0.00913811	2.03935	-0.42089	Proteobacteria	Gammaproteobacteria	Unannotated	Unannotated	Unannotated	Unannotated
ASV12582	34.5194	0.0091418	1.32321	-0.563962	Proteobacteria	Alphaproteobacteria	Unannotated	Unannotated	Unannotated	Unannotated
ASV28025	34.5815	0.00916066	2.00341	-0.311174	Bacteroidetes	Unannotated	Unannotated	Unannotated	Unannotated	Unannotated
ASV07005	34.6436	0.00917953	-0.514721	1.83292	Verrucomicrobia	Opitutae	Puniceicoccales	Puniceicoccaceae	Pelagicoccus	Unannotated
ASV31516	34.6362	0.00918002	1.33133	-0.471839	Proteobacteria	Deltaproteobacteria	Desulfobacterales	Desulfobulbaceae	Desulforhopalus	Unannotated
ASV23767	34.8578	0.00924121	-0.607141	0.800271	Bacteroidetes	Unannotated	Unannotated	Unannotated	Unannotated	Unannotated
ASV27391	34.9141	0.00925857	1.02664	-0.67781	Bacteroidetes	Sphingobacteriia	Sphingobacteriales	Saprospiraceae	Lewinella	Unannotated
ASV23638	34.9377	0.0092673	0.411638	1.87272	Bacteroidetes	Unannotated	Unannotated	Unannotated	Unannotated	Unannotated
ASV18758	35.5375	0.0094289	-0.351258	1.37033	Bacteroidetes	Flavobacteriia	Flavobacteriales	Unannotated	Unannotated	Unannotated
ASV33209	35.5417	0.00943251	0.0949835	0.880294	Proteobacteria	Gammaproteobacteria	Alteromonadales	Colwelliaceae	Unannotated	Unannotated
ASV25228	35.6391	0.00946087	1.69078	-0.119496	Proteobacteria	Gammaproteobacteria	Alteromonadales	Alteromonadaceae	Unannotated	Unannotated
ASV24263	35.6577	0.00946833	1.38196	-1.93815	Bacteroidetes	Flavobacteriia	Flavobacteriales	Flavobacteriaceae	Unannotated	Unannotated
ASV29696	35.6555	0.00947026	-0.0365975	2.00935	Proteobacteria	Epsilonproteobacteria	Campylobacterales	Unannotated	Unannotated	Unannotated
ASV22661	35.6686	0.00947625	-0.465856	0.849257	Proteobacteria	Alphaproteobacteria	Rhodobacterales	Rhodobacteraceae	Unannotated	Unannotated
ASV32436	35.7428	0.00949847	0.979636	-0.507412	Proteobacteria	Gammaproteobacteria	Alteromonadales	Alteromonadaceae	Unannotated	Unannotated
ASV26592	35.7354	0.00949906	-0.761073	2.03204	Proteobacteria	Gammaproteobacteria	Arenicellales	Arenicellaceae	Arenicella	Unannotated
ASV38194	35.8297	0.00952664	1.1417	-0.557479	Bacteroidetes	Unannotated	Unannotated	Unannotated	Unannotated	Unannotated
ASV28430	35.8541	0.00953568	2.09847	-0.962435	Bacteroidetes	Flavobacteriia	Flavobacteriales	Flavobacteriaceae	Wenyingzhuangia	Unannotated
ASV23844	35.8887	0.0095474	-0.657578	1.25946	Bacteroidetes	Unannotated	Unannotated	Unannotated	Unannotated	Unannotated
ASV30588	36.0312	0.00958786	0.0624232	1.01964	Bacteroidetes	Cytophagia	Cytophagales	Flammeovirgaceae	Unannotated	Unannotated
ASV14585	36.0601	0.00959812	1.45432	-0.348254	Verrucomicrobia	Verrucomicrobiae	Verrucomicrobiales	Verrucomicrobiaceae	Roseibacillus	Unannotated
ASV14900	36.0871	0.00960786	1.69899	-0.312562	Verrucomicrobia	Verrucomicrobiae	Verrucomicrobiales	Unannotated	Unannotated	Unannotated
ASV23534	36.1078	0.00961591	1.78204	-0.475091	Bacteroidetes	Flavobacteriia	Flavobacteriales	Flavobacteriaceae	Wenyingzhuangia	Unannotated
ASV02394	36.234	0.0096521	-0.295431	1.81211	Actinobacteria	Actinobacteria	Acidimicrobiales	Unannotated	Unannotated	Unannotated
ASV23158	36.24	0.00965627	1.56927	-0.0512743	Proteobacteria	Alphaproteobacteria	Rhodobacterales	Rhodobacteraceae	Unannotated	Unannotated
ASV25999	36.4605	0.00971761	1.90274	-0.766089	Proteobacteria	Gammaproteobacteria	Unannotated	Unannotated	Unannotated	Unannotated
ASV22824	36.626	0.00976432	-0.689042	1.31837	Proteobacteria	Alphaproteobacteria	Rhodobacterales	Rhodobacteraceae	Unannotated	Unannotated
ASV21505	36.9121	0.00984322	1.64626	-0.542243	Proteobacteria	Unannotated	Unannotated	Unannotated	Unannotated	Unannotated
ASV26843	37.0605	0.00988545	1.78176	-0.940749	Proteobacteria	Gammaproteobacteria	Alteromonadales	Colwelliaceae	Unannotated	Unannotated
ASV24300	37.2257	0.00993216	0.0262151	1.67467	Bacteroidetes	Unannotated	Unannotated	Unannotated	Unannotated	Unannotated
ASV32926	37.3864	0.00997769	0.306127	1.4323	Proteobacteria	Gammaproteobacteria	Unannotated	Unannotated	Unannotated	Unannotated
ASV06967	37.751	0.0100777	1.08435	2.07555	Verrucomicrobia	Opitutae	Puniceicoccales	Puniceicoccaceae	Pelagicoccus	Unannotated
ASV23073	37.7497	0.01008	0.924768	-0.544279	Proteobacteria	Alphaproteobacteria	Rhodobacterales	Rhodobacteraceae	Litoreibacter	Unannotated
ASV11544	37.8666	0.0101139	1.85264	-0.18671	Proteobacteria	Unannotated	Unannotated	Unannotated	Unannotated	Unannotated
ASV21943	37.8809	0.0101205	1.5755	-0.676136	Proteobacteria	Alphaproteobacteria	Rhodospirillales	Unannotated	Unannotated	Unannotated
ASV21031	38.1284	0.0101893	1.38321	-0.230917	Proteobacteria	Alphaproteobacteria	Rhodospirillales	Rhodospirillaceae	Unannotated	Unannotated
ASV05252	38.1217	0.0101902	-0.380153	0.937795	Proteobacteria	Alphaproteobacteria	Unannotated	Unannotated	Unannotated	Unannotated
ASV33603	38.1942	0.0102124	1.0047	-0.438802	Proteobacteria	Unannotated	Unannotated	Unannotated	Unannotated	Unannotated
ASV22926	38.3135	0.010247	1.13885	-0.547352	Proteobacteria	Alphaproteobacteria	Rhodobacterales	Rhodobacteraceae	Unannotated	Unannotated
ASV20961	38.3469	0.0102587	-0.221223	1.75309	Proteobacteria	Alphaproteobacteria	Rhodospirillales	Rhodospirillaceae	Unannotated	Unannotated
ASV13591	38.4501	0.010289	1.0774	-0.796441	Proteobacteria	Alphaproteobacteria	Unannotated	Unannotated	Unannotated	Unannotated
ASV04510	38.8298	0.0103934	0.764398	-0.809006	Cyanobacteria/Chloroplast	Cyanobacteria	Family_IV	GpIV	Unannotated	Unannotated
ASV25571	38.8825	0.0104103	-0.0199409	1.47516	Proteobacteria	Gammaproteobacteria	Unannotated	Unannotated	Unannotated	Unannotated
ASV25033	39.2737	0.0105179	-0.586774	1.98277	Proteobacteria	Gammaproteobacteria	Unannotated	Unannotated	Unannotated	Unannotated
ASV20969	39.4116	0.0105576	-0.595753	1.21353	Proteobacteria	Alphaproteobacteria	Rhodospirillales	Rhodospirillaceae	Unannotated	Unannotated
ASV26299	39.726	0.0106447	-0.0262683	1.33707	Proteobacteria	Gammaproteobacteria	Alteromonadales	Alteromonadaceae	Haliea	Unannotated
ASV16458	39.8616	0.0106839	1.53893	-0.178352	Proteobacteria	Unannotated	Unannotated	Unannotated	Unannotated	Unannotated
ASV08869	39.8539	0.0106847	-0.594699	1.46257	Proteobacteria	Gammaproteobacteria	Unannotated	Unannotated	Unannotated	Unannotated
ASV31175	39.856	0.0106881	-0.387383	1.67376	Proteobacteria	Deltaproteobacteria	Unannotated	Unannotated	Unannotated	Unannotated
ASV27503	40.0245	0.0107362	-0.504284	1.6001	Bacteroidetes	Unannotated	Unannotated	Unannotated	Unannotated	Unannotated
ASV26348	40.0988	0.010759	-0.390714	1.20751	Proteobacteria	Gammaproteobacteria	Unannotated	Unannotated	Unannotated	Unannotated
ASV12121	40.2037	0.01079	-1.10377	-0.0587372	Proteobacteria	Alphaproteobacteria	Rhodospirillales	Rhodospirillaceae	Unannotated	Unannotated
ASV22798	40.7291	0.010934	0.921222	-1.22311	Proteobacteria	Alphaproteobacteria	Rhodobacterales	Rhodobacteraceae	Unannotated	Unannotated
ASV33849	40.9405	0.0109937	-0.187391	1.45426	Proteobacteria	Unannotated	Unannotated	Unannotated	Unannotated	Unannotated
ASV28278	40.9486	0.0109988	0.470405	-1.12506	Bacteroidetes	Flavobacteriia	Flavobacteriales	Flavobacteriaceae	Unannotated	Unannotated
ASV17934	41.0087	0.0110179	-0.117278	1.55403	Verrucomicrobia	Opitutae	Puniceicoccales	Puniceicoccaceae	Coraliomargarita	Unannotated
ASV30318	41.1278	0.0110529	1.75445	-0.596305	Bacteroidetes	Cytophagia	Cytophagales	Cytophagaceae	Ekhidna	Unannotated
ASV26067	41.2592	0.0110912	-0.433746	1.69788	Proteobacteria	Gammaproteobacteria	Alteromonadales	Alteromonadales_incertae_sedis	Unannotated	Unannotated
ASV26404	41.34	0.0111159	-0.287411	1.3865	Proteobacteria	Gammaproteobacteria	Chromatiales	Unannotated	Unannotated	Unannotated
ASV25891	41.4965	0.011161	0.721193	-0.7919	Proteobacteria	Gammaproteobacteria	Unannotated	Unannotated	Unannotated	Unannotated
ASV25540	41.6182	0.0111967	-0.0518805	1.112	Proteobacteria	Gammaproteobacteria	Unannotated	Unannotated	Unannotated	Unannotated
ASV19915	41.8109	0.0112516	0.766652	-1.02822	Proteobacteria	Alphaproteobacteria	Sphingomonadales	Erythrobacteraceae	Erythrobacter	Unannotated
ASV26712	41.8545	0.0112664	0.975696	1.94817	Proteobacteria	Gammaproteobacteria	Unannotated	Unannotated	Unannotated	Unannotated
ASV33036	41.8929	0.0112797	-0.407216	1.66815	Proteobacteria	Gammaproteobacteria	Alteromonadales	Alteromonadales_incertae_sedis	Teredinibacter	Unannotated
ASV23159	41.979	0.011306	1.1811	-0.421336	Proteobacteria	Alphaproteobacteria	Rhodobacterales	Rhodobacteraceae	Litoreibacter	Unannotated
ASV24277	42.1058	0.0113432	1.29919	-0.713724	Bacteroidetes	Unannotated	Unannotated	Unannotated	Unannotated	Unannotated
ASV19298	42.2959	0.0113975	1.20397	-0.448278	Bacteroidetes	Flavobacteriia	Flavobacteriales	Flavobacteriaceae	Unannotated	Unannotated
ASV24050	42.453	0.0114429	-0.289981	1.63703	Proteobacteria	Gammaproteobacteria	Unannotated	Unannotated	Unannotated	Unannotated
ASV15368	42.6159	0.0114899	1.31639	-0.62661	Proteobacteria	Unannotated	Unannotated	Unannotated	Unannotated	Unannotated
ASV28310	42.6853	0.0115117	1.30675	-0.55228	Bacteroidetes	Flavobacteriia	Flavobacteriales	Flavobacteriaceae	Tenacibaculum	Unannotated
ASV18583	42.8213	0.0115515	-0.690287	1.81053	Bacteroidetes	Flavobacteriia	Flavobacteriales	Flavobacteriaceae	Unannotated	Unannotated
ASV28179	42.9131	0.0115794	1.64414	-0.219008	Bacteroidetes	Sphingobacteriia	Sphingobacteriales	Saprospiraceae	Portibacter	Unannotated
ASV29294	42.9742	0.011599	1.06196	-0.787551	Bacteroidetes	Unannotated	Unannotated	Unannotated	Unannotated	Unannotated
ASV04961	43.0251	0.0116158	1.10426	-0.563306	Proteobacteria	Alphaproteobacteria	Unannotated	Unannotated	Unannotated	Unannotated
ASV32947	43.054	0.0116268	1.02406	-0.584315	Proteobacteria	Gammaproteobacteria	Gammaproteobacteria_incertae_sedis	Unannotated	Unannotated	Unannotated
ASV22901	43.0668	0.0116334	-0.275118	1.28122	Proteobacteria	Alphaproteobacteria	Rhodobacterales	Rhodobacteraceae	Jannaschia	Unannotated
ASV01014	43.0652	0.0116361	-0.647834	1.39245	Chloroflexi	Unannotated	Unannotated	Unannotated	Unannotated	Unannotated
ASV22642	43.291	0.0117003	0.185594	-1.22393	Proteobacteria	Alphaproteobacteria	Rhodobacterales	Rhodobacteraceae	Unannotated	Unannotated
ASV32162	43.3805	0.0117276	0.98975	-0.403032	Proteobacteria	Gammaproteobacteria	Unannotated	Unannotated	Unannotated	Unannotated
ASV20130	43.5755	0.0117835	1.64766	-0.6091	Proteobacteria	Gammaproteobacteria	Unannotated	Unannotated	Unannotated	Unannotated
ASV03475	43.749	0.0118337	-0.500234	0.946202	Proteobacteria	Deltaproteobacteria	Myxococcales	Unannotated	Unannotated	Unannotated
ASV23128	43.9326	0.0118865	1.78053	-0.204987	Proteobacteria	Alphaproteobacteria	Rhodobacterales	Rhodobacteraceae	Sulfitobacter	undariae
ASV37978	44.1148	0.0119391	-0.646209	1.01082	Proteobacteria	Betaproteobacteria	Burkholderiales	Unannotated	Unannotated	Unannotated
ASV28914	44.2105	0.0119682	-0.564648	0.97943	Bacteroidetes	Unannotated	Unannotated	Unannotated	Unannotated	Unannotated
ASV20939	44.2709	0.0119878	-0.757297	1.32392	Proteobacteria	Alphaproteobacteria	Unannotated	Unannotated	Unannotated	Unannotated
ASV25917	44.9216	0.0121673	-0.57788	1.214	Proteobacteria	Gammaproteobacteria	Unannotated	Unannotated	Unannotated	Unannotated
ASV23754	45.2656	0.0122638	-0.601866	1.34668	Bacteroidetes	Flavobacteriia	Flavobacteriales	Unannotated	Unannotated	Unannotated
ASV08596	45.5636	0.0123479	0.979287	-0.873756	Proteobacteria	Deltaproteobacteria	Myxococcales	Unannotated	Unannotated	Unannotated
ASV22397	45.6402	0.012372	-0.161654	1.93053	Proteobacteria	Alphaproteobacteria	Rhodospirillales	Rhodospirillaceae	Unannotated	Unannotated
ASV22011	45.6707	0.0123836	-0.208184	1.84231	Proteobacteria	Alphaproteobacteria	Rhizobiales	Unannotated	Unannotated	Unannotated
ASV22325	45.7286	0.0124027	0.35817	-1.14755	Proteobacteria	Alphaproteobacteria	Caulobacterales	Hyphomonadaceae	Algimonas	Unannotated
ASV20396	45.943	0.0124642	0.292139	-1.15624	Proteobacteria	Alphaproteobacteria	Rhodobacterales	Rhodobacteraceae	Unannotated	Unannotated
ASV28266	46.0168	0.0124876	0.171434	0.922419	Bacteroidetes	Flavobacteriia	Flavobacteriales	Flavobacteriaceae	Unannotated	Unannotated
ASV19784	46.2446	0.0125528	1.40554	-0.682758	Proteobacteria	Alphaproteobacteria	Kordiimonadales	Temperatibacteraceae	Temperatibacter	marinus
ASV32468	46.3217	0.0125772	1.53807	-0.229029	Proteobacteria	Gammaproteobacteria	Alteromonadales	Alteromonadaceae	Unannotated	Unannotated
ASV12820	46.4276	0.0126093	0.322275	-1.15325	Proteobacteria	Alphaproteobacteria	Caulobacterales	Hyphomonadaceae	Hyphomonas	Unannotated
ASV32920	46.5165	0.0126369	-0.565409	1.40041	Proteobacteria	Gammaproteobacteria	Alteromonadales	Alteromonadaceae	Unannotated	Unannotated
ASV20341	46.9415	0.0127559	-0.273483	1.3266	Proteobacteria	Alphaproteobacteria	Sneathiellales	Sneathiellaceae	Sneathiella	Unannotated
ASV23192	47.2608	0.0128461	-0.32852	1.48735	Proteobacteria	Alphaproteobacteria	Rhodobacterales	Rhodobacteraceae	Pseudopelagicola	gijangensis
ASV26389	47.2636	0.0128503	0.199083	1.51529	Proteobacteria	Gammaproteobacteria	Chromatiales	Unannotated	Unannotated	Unannotated
ASV28250	47.3396	0.0128745	1.51087	-0.141872	Bacteroidetes	Flavobacteriia	Flavobacteriales	Cryomorphaceae	Unannotated	Unannotated
ASV13872	47.4792	0.012916	1.78619	-0.115617	Proteobacteria	Deltaproteobacteria	Bdellovibrionales	Bacteriovoracaceae	Unannotated	Unannotated
ASV32350	47.6947	0.0129781	-0.185604	1.82451	Proteobacteria	Gammaproteobacteria	Unannotated	Unannotated	Unannotated	Unannotated
ASV04460	47.8653	0.0130281	1.40326	-0.569323	Cyanobacteria/Chloroplast	Cyanobacteria	Family_IV	GpIV	Unannotated	Unannotated
ASV32757	48.6306	0.01324	-0.534937	1.46533	Proteobacteria	Gammaproteobacteria	Unannotated	Unannotated	Unannotated	Unannotated
ASV22697	48.8998	0.0133169	1.5879	-0.568548	Proteobacteria	Alphaproteobacteria	Rhodobacterales	Rhodobacteraceae	Unannotated	Unannotated
ASV32705	48.9937	0.0133462	-0.17573	1.32544	Proteobacteria	Gammaproteobacteria	Unannotated	Unannotated	Unannotated	Unannotated
ASV03509	48.982	0.0133466	-0.217501	1.3542	Proteobacteria	Deltaproteobacteria	Myxococcales	Unannotated	Unannotated	Unannotated
ASV28565	49.2036	0.0134106	-0.696781	0.919562	Bacteroidetes	Sphingobacteriia	Sphingobacteriales	Saprospiraceae	Unannotated	Unannotated
ASV20414	49.353	0.013455	-0.140779	1.87275	Proteobacteria	Alphaproteobacteria	Unannotated	Unannotated	Unannotated	Unannotated
ASV31924	49.5106	0.0135017	-0.440488	1.31893	Proteobacteria	Deltaproteobacteria	Bdellovibrionales	Bacteriovoracaceae	Peredibacter	Unannotated
ASV14096	49.5704	0.0135217	0.942124	-0.570654	Proteobacteria	Deltaproteobacteria	Bdellovibrionales	Bacteriovoracaceae	Halobacteriovorax	Unannotated
ASV11176	49.8025	0.0135887	2.16367	-0.417527	Proteobacteria	Alphaproteobacteria	Rhizobiales	Methylocystaceae	Terasakiella	Unannotated
ASV23324	49.9519	0.0136332	-0.617082	-0.0887057	Proteobacteria	Gammaproteobacteria	Unannotated	Unannotated	Unannotated	Unannotated
ASV22045	51.0123	0.0139264	0.522872	-1.09174	Proteobacteria	Alphaproteobacteria	Rhodobacterales	Rhodobacteraceae	Unannotated	Unannotated
ASV32528	51.094	0.0139525	0.783088	-1.17407	Proteobacteria	Gammaproteobacteria	Vibrionales	Vibrionaceae	Photobacterium	Unannotated
ASV27861	51.7704	0.0141411	0.900549	-0.818437	Bacteroidetes	Sphingobacteriia	Sphingobacteriales	Saprospiraceae	Unannotated	Unannotated
ASV24273	51.9288	0.0141882	-0.302009	1.53674	Bacteroidetes	Flavobacteriia	Flavobacteriales	Cryomorphaceae	Unannotated	Unannotated
ASV13034	52.0481	0.0142247	0.674723	-0.65408	Proteobacteria	Alphaproteobacteria	Caulobacterales	Hyphomonadaceae	Unannotated	Unannotated
ASV20876	52.0593	0.0142316	0.53756	1.3743	Proteobacteria	Alphaproteobacteria	Unannotated	Unannotated	Unannotated	Unannotated
ASV24071	52.2554	0.0142891	0.0737646	1.87417	Proteobacteria	Gammaproteobacteria	Alteromonadales	Colwelliaceae	Unannotated	Unannotated
ASV35500	52.2914	0.0143029	0.516137	-0.950258	Cyanobacteria/Chloroplast	Cyanobacteria	Unannotated	Unannotated	Unannotated	Unannotated
ASV30689	52.5097	0.0143665	0.836137	-0.503762	Bacteroidetes	Cytophagia	Cytophagales	Flammeovirgaceae	Marinoscillum	Unannotated
ASV12925	52.5828	0.0143905	1.05096	-0.617653	Proteobacteria	Alphaproteobacteria	Unannotated	Unannotated	Unannotated	Unannotated
ASV17980	53.1454	0.0145484	1.68701	-0.373191	Verrucomicrobia	Opitutae	Puniceicoccales	Puniceicoccaceae	Unannotated	Unannotated
ASV32599	53.3144	0.0145987	-0.516976	2.26833	Proteobacteria	Gammaproteobacteria	Vibrionales	Vibrionaceae	Vibrio	Unannotated
ASV06998	53.9396	0.0147739	-0.343487	1.48374	Verrucomicrobia	Opitutae	Puniceicoccales	Puniceicoccaceae	Pelagicoccus	Unannotated
ASV26048	54.2359	0.0148591	1.15668	-0.662316	Proteobacteria	Gammaproteobacteria	Oceanospirillales	Oceanospirillaceae	Reinekea	Unannotated
ASV17487	54.5053	0.0149371	1.57523	-0.185751	Proteobacteria	Gammaproteobacteria	Unannotated	Unannotated	Unannotated	Unannotated
ASV13979	54.5537	0.0149544	1.40309	-0.171901	Proteobacteria	Deltaproteobacteria	Bdellovibrionales	Bacteriovoracaceae	Unannotated	Unannotated
ASV36212	54.7006	0.0149988	0.687057	-0.228824	Proteobacteria	Unannotated	Unannotated	Unannotated	Unannotated	Unannotated
ASV12457	54.6994	0.0150026	1.16602	-0.566614	Proteobacteria	Unannotated	Unannotated	Unannotated	Unannotated	Unannotated
ASV25860	54.7899	0.0150315	-0.596751	1.08004	Proteobacteria	Gammaproteobacteria	Unannotated	Unannotated	Unannotated	Unannotated
ASV13630	54.8307	0.0150468	-0.451916	1.13292	Proteobacteria	Alphaproteobacteria	Unannotated	Unannotated	Unannotated	Unannotated
ASV25646	55.1363	0.0151348	1.56727	-0.269268	Proteobacteria	Gammaproteobacteria	Unannotated	Unannotated	Unannotated	Unannotated
ASV39673	55.1505	0.0151429	1.03567	-1.86714	Fusobacteria	Fusobacteriia	Fusobacteriales	Fusobacteriaceae	Unannotated	Unannotated
ASV26170	55.3426	0.0151998	0.274002	1.54685	Proteobacteria	Gammaproteobacteria	Unannotated	Unannotated	Unannotated	Unannotated
ASV18941	55.4765	0.0152408	-1.23886	-0.362946	Bacteroidetes	Unannotated	Unannotated	Unannotated	Unannotated	Unannotated
ASV07889	55.6648	0.0152967	-0.773929	0.461019	Proteobacteria	Gammaproteobacteria	Pseudomonadales	Moraxellaceae	Unannotated	Unannotated
ASV19638	55.7257	0.0153177	-0.405861	1.60463	Proteobacteria	Alphaproteobacteria	Kordiimonadales	Kordiimonadaceae	Kordiimonas	Unannotated
ASV25118	56.1585	0.0154409	0.713633	-0.458166	Proteobacteria	Gammaproteobacteria	Unannotated	Unannotated	Unannotated	Unannotated
ASV33732	56.1775	0.0154503	-0.311746	1.39015	Bacteroidetes	Cytophagia	Cytophagales	Unannotated	Unannotated	Unannotated
ASV25117	56.1924	0.0154587	0.596367	-0.800787	Proteobacteria	Gammaproteobacteria	Unannotated	Unannotated	Unannotated	Unannotated
ASV18684	56.4027	0.0155208	-1.4022	-0.207031	Bacteroidetes	Flavobacteriia	Flavobacteriales	Flavobacteriaceae	Unannotated	Unannotated
ASV20357	56.4047	0.0155257	-0.107321	0.661283	Proteobacteria	Alphaproteobacteria	Rhodobacterales	Rhodobacteraceae	Unannotated	Unannotated
ASV32854	56.7398	0.0156222	-0.0570809	1.41732	Proteobacteria	Gammaproteobacteria	Gammaproteobacteria_incertae_sedis	Halioglobus	Unannotated	Unannotated
ASV22799	58.0088	0.015976	1.02911	-1.08619	Proteobacteria	Alphaproteobacteria	Rhodobacterales	Rhodobacteraceae	Unannotated	Unannotated
ASV12535	58.2189	0.0160383	1.22799	-0.227227	Proteobacteria	Alphaproteobacteria	Unannotated	Unannotated	Unannotated	Unannotated
ASV25740	58.2813	0.0160599	-0.216147	1.85712	Proteobacteria	Gammaproteobacteria	Oceanospirillales	Oceanospirillaceae	Oceanospirillum	Unannotated
ASV26366	58.2775	0.0160633	-0.426782	1.27027	Proteobacteria	Gammaproteobacteria	Unannotated	Unannotated	Unannotated	Unannotated
ASV32780	58.5858	0.0161527	1.1802	-0.536345	Proteobacteria	Gammaproteobacteria	Unannotated	Unannotated	Unannotated	Unannotated
ASV23228	59.1213	0.0163048	1.65376	-0.0254882	Proteobacteria	Alphaproteobacteria	Rhodobacterales	Rhodobacteraceae	Unannotated	Unannotated
ASV32575	59.7384	0.0164796	1.51205	-0.686549	Proteobacteria	Gammaproteobacteria	Vibrionales	Vibrionaceae	Vibrio	Unannotated
ASV22198	59.8257	0.0165082	0.856641	-1.32576	Proteobacteria	Alphaproteobacteria	Rhodobacterales	Rhodobacteraceae	Rhodovulum	Unannotated
ASV34083	59.8184	0.0165107	0.6138	-1.12243	Proteobacteria	Unannotated	Unannotated	Unannotated	Unannotated	Unannotated
ASV14739	60.1291	0.0166011	1.50555	-0.503825	Verrucomicrobia	Verrucomicrobiae	Verrucomicrobiales	Verrucomicrobiaceae	Unannotated	Unannotated
ASV02316	60.4017	0.016681	0.726884	-0.742227	Actinobacteria	Actinobacteria	Acidimicrobiales	Unannotated	Unannotated	Unannotated
ASV35714	60.4184	0.0166902	0.250584	-0.867393	Proteobacteria	Unannotated	Unannotated	Unannotated	Unannotated	Unannotated
ASV28618	60.7035	0.0167736	1.01126	-0.59165	Bacteroidetes	Sphingobacteriia	Sphingobacteriales	Saprospiraceae	Unannotated	Unannotated
ASV15941	60.9331	0.0168416	1.42265	-0.794504	Proteobacteria	Unannotated	Unannotated	Unannotated	Unannotated	Unannotated
ASV12963	61.3144	0.0169517	0.77762	-1.40569	Proteobacteria	Alphaproteobacteria	Caulobacterales	Hyphomonadaceae	Hyphomonas	Unannotated
ASV15459	61.4778	0.0170016	1.0204	-0.770059	Proteobacteria	Alphaproteobacteria	Unannotated	Unannotated	Unannotated	Unannotated
ASV35964	62.1008	0.0171787	0.136587	1.23402	Acidobacteria	Acidobacteria_Gp9	Gp9	Unannotated	Unannotated	Unannotated
ASV28027	62.1096	0.0171858	0.757735	-0.205224	Bacteroidetes	Sphingobacteriia	Sphingobacteriales	Saprospiraceae	Unannotated	Unannotated
ASV12779	62.194	0.017214	0.17	-0.914632	Proteobacteria	Alphaproteobacteria	Caulobacterales	Hyphomonadaceae	Hyphomonas	Unannotated
ASV23025	62.3788	0.0172699	0.489133	-1.10439	Proteobacteria	Alphaproteobacteria	Rhodobacterales	Rhodobacteraceae	Loktanella	Unannotated
ASV25488	62.6791	0.0173578	-0.106923	1.40982	Proteobacteria	Gammaproteobacteria	Unannotated	Unannotated	Unannotated	Unannotated
ASV31409	62.6918	0.0173661	0.0391753	2.00889	Proteobacteria	Deltaproteobacteria	Desulfobacterales	Desulfobulbaceae	Unannotated	Unannotated
ASV26334	63.0116	0.0174596	2.07799	-0.0599527	Proteobacteria	Gammaproteobacteria	Gammaproteobacteria_incertae_sedis	Unannotated	Unannotated	Unannotated
ASV24194	63.1974	0.0175159	0.476985	1.58349	Bacteroidetes	Flavobacteriia	Flavobacteriales	Flavobacteriaceae	Unannotated	Unannotated
ASV28466	63.3783	0.0175709	-0.163442	1.08715	Bacteroidetes	Sphingobacteriia	Sphingobacteriales	Saprospiraceae	Unannotated	Unannotated
ASV18315	63.5388	0.0176203	-1.39506	-0.411938	Bacteroidetes	Flavobacteriia	Flavobacteriales	Flavobacteriaceae	Unannotated	Unannotated
ASV37756	64.2346	0.0178182	-0.388052	1.2463	Acidobacteria	Acidobacteria_Gp4	Unannotated	Unannotated	Unannotated	Unannotated
ASV32081	64.6516	0.0179389	1.73344	-0.34451	Bacteroidetes	Cytophagia	Cytophagales	Unannotated	Unannotated	Unannotated
ASV23605	64.7123	0.0179607	1.78068	-0.0262028	Bacteroidetes	Flavobacteriia	Flavobacteriales	Unannotated	Unannotated	Unannotated
ASV16829	64.7688	0.0179814	1.26529	-0.229385	Proteobacteria	Gammaproteobacteria	Alteromonadales	Shewanellaceae	Shewanella	Unannotated
ASV40282	65.1439	0.0180905	-0.588437	1.347	Proteobacteria	Gammaproteobacteria	Unannotated	Unannotated	Unannotated	Unannotated
ASV26146	65.1877	0.0181077	-0.677867	0.814866	Proteobacteria	Gammaproteobacteria	Oceanospirillales	Oceanospirillales_incertae_sedis	Pseudohongiella	Unannotated
ASV22014	65.1837	0.0181116	0.963037	-1.07062	Proteobacteria	Alphaproteobacteria	Rhodobacterales	Rhodobacteraceae	Unannotated	Unannotated
ASV17959	65.5534	0.0182194	1.43466	0.170312	Verrucomicrobia	Opitutae	Unannotated	Unannotated	Unannotated	Unannotated
ASV12604	66.188	0.0184009	-0.946594	-0.126141	Proteobacteria	Unannotated	Unannotated	Unannotated	Unannotated	Unannotated
ASV32390	66.2877	0.0184337	-0.729311	1.25293	Proteobacteria	Gammaproteobacteria	Alteromonadales	Alteromonadaceae	Unannotated	Unannotated
ASV20995	66.672	0.0185458	-0.244294	1.34534	Proteobacteria	Alphaproteobacteria	Rhodospirillales	Unannotated	Unannotated	Unannotated
ASV12967	66.6763	0.0185521	-0.558819	0.887916	Proteobacteria	Alphaproteobacteria	Unannotated	Unannotated	Unannotated	Unannotated
ASV40195	66.7735	0.0185843	1.27093	-0.305166	Proteobacteria	Gammaproteobacteria	Unannotated	Unannotated	Unannotated	Unannotated
ASV20097	67.5068	0.0187937	-0.277249	1.13597	Proteobacteria	Gammaproteobacteria	Unannotated	Unannotated	Unannotated	Unannotated
ASV19727	67.5026	0.0187977	-0.261694	1.38664	Proteobacteria	Gammaproteobacteria	Unannotated	Unannotated	Unannotated	Unannotated
ASV19016	68.0253	0.0189485	1.97073	-0.232029	Cyanobacteria/Chloroplast	Unannotated	Unannotated	Unannotated	Unannotated	Unannotated
ASV27701	68.2733	0.0190229	1.09284	-0.0269723	Bacteroidetes	Sphingobacteriia	Sphingobacteriales	Unannotated	Unannotated	Unannotated
ASV33143	69.6237	0.0194046	0.549314	2.5699	Proteobacteria	Gammaproteobacteria	Alteromonadales	Colwelliaceae	Thalassotalea	Unannotated
ASV16803	69.6777	0.0194251	1.41472	-0.480009	Proteobacteria	Gammaproteobacteria	Unannotated	Unannotated	Unannotated	Unannotated
ASV32658	69.9187	0.0194977	-0.631679	1.04211	Proteobacteria	Gammaproteobacteria	Unannotated	Unannotated	Unannotated	Unannotated
ASV22728	69.9137	0.0195017	0.955731	-0.607939	Proteobacteria	Alphaproteobacteria	Rhodobacterales	Rhodobacteraceae	Unannotated	Unannotated
ASV30489	69.9759	0.0195245	0.791861	1.69361	Bacteroidetes	Cytophagia	Cytophagales	Flammeovirgaceae	Unannotated	Unannotated
ASV30268	70.1443	0.019577	0.767626	-0.577885	Bacteroidetes	Cytophagia	Cytophagales	Unannotated	Unannotated	Unannotated
ASV23340	70.2258	0.0196052	-0.5136	1.2098	Proteobacteria	Unannotated	Unannotated	Unannotated	Unannotated	Unannotated
ASV29479	70.4297	0.0196676	-0.10553	1.62065	Bacteroidetes	Unannotated	Unannotated	Unannotated	Unannotated	Unannotated
ASV11920	70.4831	0.019688	1.55369	-0.463017	Proteobacteria	Alphaproteobacteria	Unannotated	Unannotated	Unannotated	Unannotated
ASV28364	70.8392	0.019793	0.441147	1.6595	Bacteroidetes	Flavobacteriia	Flavobacteriales	Flavobacteriaceae	Lutimonas	Unannotated
ASV22027	70.9981	0.0198429	1.09209	-1.55983	Proteobacteria	Alphaproteobacteria	Rhodobacterales	Rhodobacteraceae	Unannotated	Unannotated
ASV32542	71.0166	0.0198537	1.28562	-0.719186	Proteobacteria	Gammaproteobacteria	Vibrionales	Vibrionaceae	Vibrio	Unannotated
ASV20151	71.0929	0.0198806	-0.785438	0.151496	Proteobacteria	Alphaproteobacteria	Unannotated	Unannotated	Unannotated	Unannotated
ASV12534	71.172	0.0199082	0.891899	-0.789643	Proteobacteria	Alphaproteobacteria	Rhizobiales	Unannotated	Unannotated	Unannotated
ASV32645	71.2228	0.019928	-0.146631	1.54682	Proteobacteria	Gammaproteobacteria	Alteromonadales	Alteromonadales_incertae_sedis	Teredinibacter	Unannotated
ASV15818	71.3702	0.0199749	1.063	-0.486286	Proteobacteria	Unannotated	Unannotated	Unannotated	Unannotated	Unannotated
ASV22572	72.3464	0.0202538	1.0141	-0.536311	Proteobacteria	Alphaproteobacteria	Rhodobacterales	Rhodobacteraceae	Unannotated	Unannotated
ASV19980	72.3665	0.0202651	-0.594156	1.16467	Proteobacteria	Alphaproteobacteria	Sphingomonadales	Erythrobacteraceae	Altererythrobacter	ishigakiensis
ASV23195	72.3777	0.0202739	1.48471	-0.534412	Proteobacteria	Alphaproteobacteria	Rhodobacterales	Rhodobacteraceae	Unannotated	Unannotated
ASV30611	72.6868	0.0203662	1.29394	-0.396425	Bacteroidetes	Cytophagia	Cytophagales	Unannotated	Unannotated	Unannotated
ASV11779	72.7256	0.0203827	1.18837	-0.561806	Proteobacteria	Alphaproteobacteria	Rhodospirillales	Unannotated	Unannotated	Unannotated
ASV11523	72.7679	0.0204003	0.0875802	-1.01509	Proteobacteria	Alphaproteobacteria	Rhodobacterales	Rhodobacteraceae	Unannotated	Unannotated
ASV30788	73.0802	0.0204936	1.78219	0.328035	Bacteroidetes	Cytophagia	Cytophagales	Flammeovirgaceae	Unannotated	Unannotated
ASV31847	73.0851	0.0205007	1.15502	-0.627036	Proteobacteria	Deltaproteobacteria	Bdellovibrionales	Bacteriovoracaceae	Peredibacter	Unannotated
ASV32476	73.3913	0.0205924	-0.584252	1.38256	Proteobacteria	Gammaproteobacteria	Unannotated	Unannotated	Unannotated	Unannotated
ASV19953	73.4372	0.0206111	-0.527284	1.32445	Proteobacteria	Alphaproteobacteria	Kordiimonadales	Kordiimonadaceae	Kordiimonas	Unannotated
ASV14941	73.4471	0.0206196	1.39655	-0.630585	Verrucomicrobia	Verrucomicrobiae	Verrucomicrobiales	Verrucomicrobiaceae	Haloferula	Unannotated
ASV25206	73.4265	0.0206196	0.680269	-0.839582	Proteobacteria	Gammaproteobacteria	Unannotated	Unannotated	Unannotated	Unannotated
ASV08090	73.4571	0.020634	0.00876612	2.43862	Proteobacteria	Gammaproteobacteria	Oceanospirillales	Oceanospirillaceae	Marinomonas	Unannotated
ASV32406	73.7093	0.0207107	1.64851	-0.0908803	Proteobacteria	Gammaproteobacteria	Alteromonadales	Alteromonadaceae	Aliiglaciecola	Unannotated
ASV33215	73.7665	0.0207326	1.33859	-0.574663	Proteobacteria	Gammaproteobacteria	Alteromonadales	Colwelliaceae	Unannotated	Unannotated
ASV24191	73.9045	0.0207772	1.38513	0.152358	Bacteroidetes	Flavobacteriia	Flavobacteriales	Flavobacteriaceae	Unannotated	Unannotated
ASV17915	73.8901	0.020779	0.461132	-0.476096	Verrucomicrobia	Opitutae	Puniceicoccales	Puniceicoccaceae	Coraliomargarita	Unannotated
ASV04018	74.0738	0.0208365	0.522936	-0.492757	Planctomycetes	Planctomycetia	Planctomycetales	Planctomycetaceae	Rhodopirellula	Unannotated
ASV33001	74.1404	0.0208611	-1.05387	-0.117125	Proteobacteria	Gammaproteobacteria	Oceanospirillales	Halomonadaceae	Halomonas	Unannotated
ASV18326	74.574	0.020989	1.74664	0.139441	Bacteroidetes	Flavobacteriia	Flavobacteriales	Flavobacteriaceae	Kordia	algicida
ASV15749	74.7049	0.0210318	1.03957	-0.552887	Proteobacteria	Unannotated	Unannotated	Unannotated	Unannotated	Unannotated
ASV22940	74.7508	0.0210506	0.993497	-0.765158	Proteobacteria	Alphaproteobacteria	Rhodobacterales	Rhodobacteraceae	Unannotated	Unannotated
ASV33112	74.8526	0.0210852	1.97833	1.03789	Proteobacteria	Gammaproteobacteria	Alteromonadales	Pseudoalteromonadaceae	Psychrosphaera	saromensis
ASV32269	74.8793	0.0210987	-0.500869	1.395	Proteobacteria	Gammaproteobacteria	Unannotated	Unannotated	Unannotated	Unannotated
ASV25371	75.1069	0.0211688	1.34565	-0.465365	Proteobacteria	Gammaproteobacteria	Unannotated	Unannotated	Unannotated	Unannotated
ASV28193	75.635	0.0213236	1.26258	-0.117961	Bacteroidetes	Sphingobacteriia	Sphingobacteriales	Saprospiraceae	Lewinella	Unannotated
ASV09124	75.6324	0.0213289	-0.105194	1.45508	Proteobacteria	Gammaproteobacteria	Legionellales	Coxiellaceae	Aquicella	Unannotated
ASV22876	76.2704	0.0215149	1.23661	0.225215	Proteobacteria	Alphaproteobacteria	Rhodobacterales	Rhodobacteraceae	Unannotated	Unannotated
ASV30435	76.3712	0.0215494	-0.562287	1.07473	Bacteroidetes	Cytophagia	Cytophagales	Flammeovirgaceae	Reichenbachiella	Unannotated
ASV22159	76.763	0.0216661	-0.109894	-1.19902	Proteobacteria	Alphaproteobacteria	Rhodobacterales	Rhodobacteraceae	Unannotated	Unannotated
ASV01655	77.1476	0.0217808	1.2279	-0.542565	Planctomycetes	Planctomycetia	Planctomycetales	Planctomycetaceae	Unannotated	Unannotated
ASV23011	77.3312	0.0218388	1.61908	-0.13224	Proteobacteria	Alphaproteobacteria	Rhodobacterales	Rhodobacteraceae	Unannotated	Unannotated
ASV02373	77.329	0.0218444	1.26191	0.462926	Actinobacteria	Actinobacteria	Unannotated	Unannotated	Unannotated	Unannotated
ASV19940	77.4818	0.0218937	0.625909	-0.731443	Proteobacteria	Alphaproteobacteria	Unannotated	Unannotated	Unannotated	Unannotated
ASV30663	77.6572	0.0219495	-0.119445	1.45217	Bacteroidetes	Cytophagia	Cytophagales	Unannotated	Unannotated	Unannotated
ASV28351	77.9238	0.0220311	-0.163789	1.49267	Bacteroidetes	Flavobacteriia	Flavobacteriales	Flavobacteriaceae	Unannotated	Unannotated
ASV25549	77.9912	0.0220563	-0.33677	1.85289	Proteobacteria	Gammaproteobacteria	Unannotated	Unannotated	Unannotated	Unannotated
ASV26418	78.326	0.0221573	-0.687852	-0.0899351	Proteobacteria	Gammaproteobacteria	Gammaproteobacteria_incertae_sedis	Unannotated	Unannotated	Unannotated
ASV21364	78.6327	0.0222503	1.04368	-0.91191	Proteobacteria	Alphaproteobacteria	Rhodospirillales	Rhodospirillaceae	Unannotated	Unannotated
ASV32140	78.9989	0.0223603	-0.42761	1.03952	Proteobacteria	Gammaproteobacteria	Unannotated	Unannotated	Unannotated	Unannotated
ASV09135	79.5378	0.0225192	1.17904	0.0667309	Deinococcus-Thermus	Deinococci	Deinococcales	Trueperaceae	Truepera	Unannotated
ASV10814	79.5803	0.0225376	1.03078	-0.595439	Proteobacteria	Alphaproteobacteria	Parvularculales	Parvularculaceae	Parvularcula	Unannotated
ASV18333	79.8065	0.0226081	1.33087	-0.600116	Bacteroidetes	Flavobacteriia	Flavobacteriales	Flavobacteriaceae	Kordia	periserrulae
ASV21750	79.8168	0.0226174	-0.0256991	-0.618292	Proteobacteria	Alphaproteobacteria	Unannotated	Unannotated	Unannotated	Unannotated
ASV20960	79.8093	0.0226217	-0.367098	1.57441	Proteobacteria	Alphaproteobacteria	Rhodospirillales	Rhodospirillaceae	Pelagibius	Unannotated
ASV25772	80.0274	0.0226899	-0.622232	0.686159	Proteobacteria	Gammaproteobacteria	Unannotated	Unannotated	Unannotated	Unannotated
ASV17637	80.016	0.0226931	1.27857	-0.511467	Proteobacteria	Unannotated	Unannotated	Unannotated	Unannotated	Unannotated
ASV15469	80.02	0.0227007	0.958906	-0.529582	Proteobacteria	Unannotated	Unannotated	Unannotated	Unannotated	Unannotated
ASV28612	80.599	0.0228715	1.07631	-0.379088	Bacteroidetes	Sphingobacteriia	Sphingobacteriales	Saprospiraceae	Unannotated	Unannotated
ASV26494	81.1824	0.0230435	0.993837	-0.690991	Proteobacteria	Gammaproteobacteria	Arenicellales	Arenicellaceae	Arenicella	Unannotated
ASV20679	81.2793	0.0230776	-0.11213	1.87273	Acidobacteria	Acidobacteria_Gp10	Gp10	Unannotated	Unannotated	Unannotated
ASV22335	81.3295	0.0230984	0.588759	-0.0300702	Proteobacteria	Alphaproteobacteria	Unannotated	Unannotated	Unannotated	Unannotated
ASV12964	81.3236	0.0231033	1.03722	-0.562546	Proteobacteria	Alphaproteobacteria	Caulobacterales	Hyphomonadaceae	Hyphomonas	Unannotated
ASV20717	81.6223	0.0231948	1.04422	-0.374436	Acidobacteria	Unannotated	Unannotated	Unannotated	Unannotated	Unannotated
ASV30620	81.6848	0.0232191	0.904422	-0.897483	Bacteroidetes	Cytophagia	Cytophagales	Cyclobacteriaceae	Algoriphagus	Unannotated
ASV19829	81.7526	0.023245	0.877407	-0.629029	Proteobacteria	Alphaproteobacteria	Sphingomonadales	Erythrobacteraceae	Unannotated	Unannotated
ASV23413	81.8022	0.0232657	1.11101	-0.536761	Bacteroidetes	Flavobacteriia	Flavobacteriales	Flavobacteriaceae	Unannotated	Unannotated
ASV20110	81.8776	0.0232938	-0.574656	0.830293	Proteobacteria	Gammaproteobacteria	Unannotated	Unannotated	Unannotated	Unannotated
ASV20989	81.9453	0.0233197	0.11743	1.75187	Proteobacteria	Alphaproteobacteria	Rhodospirillales	Unannotated	Unannotated	Unannotated
ASV22054	82.1445	0.023383	0.0392276	1.06739	Proteobacteria	Alphaproteobacteria	Rhizobiales	Rhodobiaceae	Anderseniella	Unannotated
ASV18752	82.3828	0.0234575	0.627645	-0.906949	Bacteroidetes	Unannotated	Unannotated	Unannotated	Unannotated	Unannotated
ASV25789	82.4945	0.023496	-0.28986	1.25522	Proteobacteria	Gammaproteobacteria	Unannotated	Unannotated	Unannotated	Unannotated
ASV32530	82.6476	0.0235463	1.33126	-0.208274	Proteobacteria	Gammaproteobacteria	Vibrionales	Vibrionaceae	Enterovibrio	Unannotated
ASV20364	82.8043	0.0235977	0.902007	-0.574	Proteobacteria	Alphaproteobacteria	Unannotated	Unannotated	Unannotated	Unannotated
ASV23378	82.9034	0.0236327	0.977428	-0.61195	Proteobacteria	Gammaproteobacteria	Unannotated	Unannotated	Unannotated	Unannotated
ASV40264	82.9322	0.0236476	-0.23713	1.47557	Proteobacteria	Gammaproteobacteria	Chromatiales	Unannotated	Unannotated	Unannotated
ASV13042	82.9192	0.0236506	1.32173	-0.467067	Proteobacteria	Alphaproteobacteria	Rhizobiales	Unannotated	Unannotated	Unannotated
ASV23109	82.9218	0.0236581	0.551222	-0.584161	Proteobacteria	Alphaproteobacteria	Rhodobacterales	Rhodobacteraceae	Unannotated	Unannotated
ASV34219	82.9271	0.0236664	-0.593285	0.943767	Proteobacteria	Deltaproteobacteria	Myxococcales	Nannocystaceae	Unannotated	Unannotated
ASV28564	83.0118	0.0236974	-0.0246679	1.34236	Bacteroidetes	Sphingobacteriia	Sphingobacteriales	Saprospiraceae	Unannotated	Unannotated
ASV30922	83.1429	0.0237415	0.269574	1.38366	Bacteroidetes	Cytophagia	Cytophagales	Flammeovirgaceae	Unannotated	Unannotated
ASV14103	83.2965	0.0237922	1.28668	-0.524703	Proteobacteria	Deltaproteobacteria	Bdellovibrionales	Bacteriovoracaceae	Halobacteriovorax	Unannotated
ASV28952	83.4481	0.0238423	1.0039	-0.521844	Bacteroidetes	Unannotated	Unannotated	Unannotated	Unannotated	Unannotated
ASV15524	83.618	0.0238977	0.866314	-0.602943	Proteobacteria	Unannotated	Unannotated	Unannotated	Unannotated	Unannotated
ASV28349	83.6483	0.0239132	-0.612171	0.877769	Bacteroidetes	Flavobacteriia	Flavobacteriales	Flavobacteriaceae	Lutimonas	Unannotated
ASV23014	83.6896	0.0239318	0.429895	-0.904374	Proteobacteria	Alphaproteobacteria	Rhodobacterales	Rhodobacteraceae	Unannotated	Unannotated
ASV22307	83.9614	0.0240164	-0.101941	1.62892	Proteobacteria	Alphaproteobacteria	Unannotated	Unannotated	Unannotated	Unannotated
ASV32437	84.0574	0.0240508	0.892249	-0.771784	Proteobacteria	Gammaproteobacteria	Alteromonadales	Alteromonadaceae	Aestuariibacter	Unannotated
ASV12536	84.0582	0.0240579	1.14819	-0.59874	Proteobacteria	Alphaproteobacteria	Unannotated	Unannotated	Unannotated	Unannotated
ASV22886	84.0596	0.0240652	1.26727	-0.485072	Proteobacteria	Alphaproteobacteria	Rhodobacterales	Rhodobacteraceae	Unannotated	Unannotated
ASV33069	84.1667	0.0241027	1.39573	-0.475285	Proteobacteria	Gammaproteobacteria	Unannotated	Unannotated	Unannotated	Unannotated
ASV22023	84.4824	0.0242001	0.958722	-0.564096	Proteobacteria	Alphaproteobacteria	Rhodobacterales	Rhodobacteraceae	Unannotated	Unannotated
ASV22785	84.9497	0.0243409	1.24498	-0.258753	Proteobacteria	Alphaproteobacteria	Rhodobacterales	Rhodobacteraceae	Unannotated	Unannotated
ASV23439	85.083	0.0243861	-0.0334064	1.66288	Bacteroidetes	Flavobacteriia	Flavobacteriales	Flavobacteriaceae	Unannotated	Unannotated
ASV33388	85.1023	0.0243986	-0.0993509	1.49447	Proteobacteria	Gammaproteobacteria	Unannotated	Unannotated	Unannotated	Unannotated
ASV18535	85.3716	0.0244828	-0.335825	1.28059	Bacteroidetes	Flavobacteriia	Flavobacteriales	Flavobacteriaceae	Algibacter	Unannotated
ASV12771	85.4932	0.0245247	-0.229645	1.3574	Proteobacteria	Alphaproteobacteria	Unannotated	Unannotated	Unannotated	Unannotated
ASV32345	86.098	0.0247053	0.249111	1.06351	Proteobacteria	Gammaproteobacteria	Unannotated	Unannotated	Unannotated	Unannotated
ASV23353	86.1042	0.0247142	1.54336	-0.499236	Proteobacteria	Gammaproteobacteria	Unannotated	Unannotated	Unannotated	Unannotated
ASV23380	86.0993	0.0247199	0.0780739	1.33604	Proteobacteria	Gammaproteobacteria	Unannotated	Unannotated	Unannotated	Unannotated
ASV25408	86.1412	0.024739	-0.582352	1.44042	Proteobacteria	Gammaproteobacteria	Unannotated	Unannotated	Unannotated	Unannotated
ASV07662	86.1387	0.0247454	1.42629	0.30021	Proteobacteria	Deltaproteobacteria	Myxococcales	Unannotated	Unannotated	Unannotated
ASV33387	86.3671	0.0248181	-0.49348	1.18794	Proteobacteria	Gammaproteobacteria	Unannotated	Unannotated	Unannotated	Unannotated
ASV14880	86.5769	0.0248856	1.28855	-0.27379	Verrucomicrobia	Verrucomicrobiae	Verrucomicrobiales	Unannotated	Unannotated	Unannotated
ASV31841	86.5703	0.0248908	1.55346	-0.088173	Proteobacteria	Deltaproteobacteria	Bdellovibrionales	Bacteriovoracaceae	Peredibacter	Unannotated
ASV26019	86.6405	0.0249182	-0.604711	1.3646	Proteobacteria	Gammaproteobacteria	Unannotated	Unannotated	Unannotated	Unannotated
ASV32812	86.6978	0.0249418	-0.548116	1.32793	Proteobacteria	Gammaproteobacteria	Unannotated	Unannotated	Unannotated	Unannotated
ASV26483	87.2797	0.0251165	-1.37368	-0.20889	Proteobacteria	Gammaproteobacteria	Gammaproteobacteria_incertae_sedis	Unannotated	Unannotated	Unannotated
ASV25215	87.6742	0.0252373	2.19594	-0.258344	Proteobacteria	Gammaproteobacteria	Unannotated	Unannotated	Unannotated	Unannotated
ASV35712	87.6957	0.0252507	0.701618	-0.456552	Proteobacteria	Unannotated	Unannotated	Unannotated	Unannotated	Unannotated
ASV17902	88.0822	0.0253693	-0.367705	1.38572	Verrucomicrobia	Opitutae	Unannotated	Unannotated	Unannotated	Unannotated
ASV14817	88.335	0.0254494	1.90913	0.0868429	Verrucomicrobia	Verrucomicrobiae	Verrucomicrobiales	Verrucomicrobiaceae	Unannotated	Unannotated
ASV14995	88.593	0.0255311	1.03939	-0.00490412	Verrucomicrobia	Verrucomicrobiae	Verrucomicrobiales	Unannotated	Unannotated	Unannotated
ASV30184	88.5869	0.0255367	0.950007	-0.630033	Bacteroidetes	Cytophagia	Cytophagales	Unannotated	Unannotated	Unannotated
ASV05140	88.6818	0.0255715	-0.82178	0.645051	Proteobacteria	Alphaproteobacteria	Unannotated	Unannotated	Unannotated	Unannotated
ASV30391	88.6919	0.0255818	1.13364	-0.560009	Bacteroidetes	Cytophagia	Cytophagales	Flammeovirgaceae	Unannotated	Unannotated
ASV23184	88.7039	0.0255926	-0.437273	0.546148	Proteobacteria	Alphaproteobacteria	Rhodobacterales	Rhodobacteraceae	Unannotated	Unannotated
ASV23070	88.7517	0.0256138	1.0134	-0.514966	Proteobacteria	Alphaproteobacteria	Rhodobacterales	Rhodobacteraceae	Unannotated	Unannotated
ASV17493	88.8577	0.0256518	0.0222852	1.40278	Proteobacteria	Gammaproteobacteria	Unannotated	Unannotated	Unannotated	Unannotated
ASV26957	89.2012	0.0257584	0.507761	-0.813978	Proteobacteria	Gammaproteobacteria	Unannotated	Unannotated	Unannotated	Unannotated
ASV23950	89.1989	0.0257651	1.52407	-0.620371	Bacteroidetes	Cytophagia	Cytophagales	Unannotated	Unannotated	Unannotated
ASV12321	89.2329	0.0257824	0.311788	-0.56275	Proteobacteria	Alphaproteobacteria	Unannotated	Unannotated	Unannotated	Unannotated
ASV15558	89.4423	0.0258504	0.761635	-0.454576	Proteobacteria	Unannotated	Unannotated	Unannotated	Unannotated	Unannotated
ASV22704	89.9235	0.025997	1.18899	-0.593712	Proteobacteria	Alphaproteobacteria	Rhodobacterales	Rhodobacteraceae	Unannotated	Unannotated
ASV13785	89.9547	0.0260135	1.14722	-0.506912	Proteobacteria	Deltaproteobacteria	Bdellovibrionales	Bacteriovoracaceae	Halobacteriovorax	Unannotated
ASV19478	90.0234	0.0260409	0.81635	-0.482162	Bacteroidetes	Sphingobacteriia	Sphingobacteriales	Saprospiraceae	Unannotated	Unannotated
ASV17875	90.1613	0.0260883	1.1537	-0.612666	Verrucomicrobia	Opitutae	Puniceicoccales	Puniceicoccaceae	Unannotated	Unannotated
ASV13313	90.3446	0.0261489	1.22095	1.80931	Proteobacteria	Alphaproteobacteria	Rhizobiales	Phyllobacteriaceae	Unannotated	Unannotated
ASV28125	90.4068	0.0261745	1.27517	-0.577365	Bacteroidetes	Sphingobacteriia	Sphingobacteriales	Saprospiraceae	Lewinella	Unannotated
ASV27505	90.4477	0.026194	-0.114412	0.979277	Bacteroidetes	Sphingobacteriia	Sphingobacteriales	Saprospiraceae	Unannotated	Unannotated
ASV31408	90.7113	0.0262779	1.68407	-0.0453612	Proteobacteria	Deltaproteobacteria	Desulfobacterales	Desulfobulbaceae	Unannotated	Unannotated
ASV23687	90.7491	0.0262965	1.33665	-0.521529	Bacteroidetes	Unannotated	Unannotated	Unannotated	Unannotated	Unannotated
ASV15029	90.776	0.0263119	1.26413	0.37251	Verrucomicrobia	Verrucomicrobiae	Verrucomicrobiales	Verrucomicrobiaceae	Unannotated	Unannotated
ASV14008	90.9341	0.0263654	1.18616	-0.580923	Proteobacteria	Deltaproteobacteria	Bdellovibrionales	Bacteriovoracaceae	Unannotated	Unannotated
ASV22290	91.259	0.0264672	-0.192552	1.3286	Proteobacteria	Alphaproteobacteria	Caulobacterales	Hyphomonadaceae	Unannotated	Unannotated
ASV25219	91.2615	0.0264756	1.86951	-0.254367	Proteobacteria	Gammaproteobacteria	Unannotated	Unannotated	Unannotated	Unannotated
ASV40240	91.4117	0.0265269	-0.417619	1.68892	Proteobacteria	Gammaproteobacteria	Unannotated	Unannotated	Unannotated	Unannotated
ASV33508	91.5175	0.0265653	0.622225	-0.667731	Bacteroidetes	Sphingobacteriia	Sphingobacteriales	Saprospiraceae	Unannotated	Unannotated
ASV28438	91.7938	0.0266533	-0.333329	1.81636	Bacteroidetes	Sphingobacteriia	Sphingobacteriales	Saprospiraceae	Unannotated	Unannotated
ASV20410	92.1524	0.0267651	1.16587	-0.527519	Proteobacteria	Alphaproteobacteria	Rhodobacterales	Rhodobacteraceae	Unannotated	Unannotated
ASV24470	92.2691	0.0268068	1.11369	-0.184043	Proteobacteria	Deltaproteobacteria	Myxococcales	Nannocystaceae	Plesiocystis	Unannotated
ASV33573	92.2807	0.026818	-1.55981	-0.293632	Bacteroidetes	Unannotated	Unannotated	Unannotated	Unannotated	Unannotated
ASV24132	92.3043	0.0268326	1.02767	-0.483698	Bacteroidetes	Flavobacteriia	Flavobacteriales	Flavobacteriaceae	Spongiibacterium	Unannotated
ASV22927	92.3117	0.0268426	1.25916	-0.959694	Proteobacteria	Alphaproteobacteria	Rhodobacterales	Rhodobacteraceae	Unannotated	Unannotated
ASV29196	92.4253	0.0268834	1.08035	-0.3719	Bacteroidetes	Unannotated	Unannotated	Unannotated	Unannotated	Unannotated
ASV23859	92.8374	0.0270112	0.073689	1.35187	Bacteroidetes	Flavobacteriia	Flavobacteriales	Unannotated	Unannotated	Unannotated
ASV26765	93.1686	0.0271154	0.992375	-0.447867	Proteobacteria	Gammaproteobacteria	Unannotated	Unannotated	Unannotated	Unannotated
ASV22977	93.4598	0.0272081	1.19595	-0.586658	Proteobacteria	Alphaproteobacteria	Rhodobacterales	Rhodobacteraceae	Unannotated	Unannotated
ASV22884	93.5674	0.0272473	1.02413	-0.466575	Proteobacteria	Alphaproteobacteria	Rhodobacterales	Rhodobacteraceae	Unannotated	Unannotated
ASV23117	93.5974	0.027264	1.1449	-0.353118	Proteobacteria	Alphaproteobacteria	Rhodobacterales	Rhodobacteraceae	Sulfitobacter	Unannotated
ASV15473	93.6119	0.0272762	0.5408	-0.674498	Proteobacteria	Unannotated	Unannotated	Unannotated	Unannotated	Unannotated
ASV38180	93.8786	0.0273619	1.82268	-0.0850139	Bacteroidetes	Unannotated	Unannotated	Unannotated	Unannotated	Unannotated
ASV38261	94.0947	0.0274329	1.09765	-0.567007	Bacteroidetes	Unannotated	Unannotated	Unannotated	Unannotated	Unannotated
ASV29599	94.1321	0.0274518	-0.270397	1.44331	Bacteroidetes	Unannotated	Unannotated	Unannotated	Unannotated	Unannotated
ASV12287	94.5984	0.0275958	0.866907	0.26181	Proteobacteria	Alphaproteobacteria	Unannotated	Unannotated	Unannotated	Unannotated
ASV25853	94.6571	0.027621	0.172397	1.86026	Proteobacteria	Gammaproteobacteria	Unannotated	Unannotated	Unannotated	Unannotated
ASV28605	94.9831	0.0277242	1.38496	-0.645815	Bacteroidetes	Sphingobacteriia	Sphingobacteriales	Saprospiraceae	Unannotated	Unannotated
ASV13346	94.981	0.0277317	1.28767	-0.775526	Proteobacteria	Alphaproteobacteria	Unannotated	Unannotated	Unannotated	Unannotated
ASV17484	94.9588	0.0277333	-0.191882	1.24775	Proteobacteria	Gammaproteobacteria	Unannotated	Unannotated	Unannotated	Unannotated
ASV02276	94.9323	0.0277336	1.31754	-0.548996	Actinobacteria	Actinobacteria	Unannotated	Unannotated	Unannotated	Unannotated
ASV28306	95.0151	0.027766	0.891579	-0.617705	Bacteroidetes	Flavobacteriia	Flavobacteriales	Flavobacteriaceae	Unannotated	Unannotated
ASV30327	95.1376	0.0278099	1.30332	-0.499817	Bacteroidetes	Cytophagia	Cytophagales	Unannotated	Unannotated	Unannotated
ASV29674	95.4175	0.0278998	-0.190466	1.39384	Bacteroidetes	Unannotated	Unannotated	Unannotated	Unannotated	Unannotated
ASV18691	95.4587	0.0279201	-1.08149	-0.052738	Bacteroidetes	Flavobacteriia	Flavobacteriales	Flavobacteriaceae	Unannotated	Unannotated
ASV22357	95.4472	0.0279249	0.937997	-0.678753	Proteobacteria	Alphaproteobacteria	Caulobacterales	Hyphomonadaceae	Unannotated	Unannotated
ASV23118	95.5468	0.0279622	0.544334	-2.07089	Proteobacteria	Alphaproteobacteria	Rhodobacterales	Rhodobacteraceae	Sulfitobacter	Unannotated
ASV10806	95.7123	0.0280188	1.16457	-0.528429	Proteobacteria	Alphaproteobacteria	Parvularculales	Parvularculaceae	Parvularcula	Unannotated
ASV21455	95.86	0.0280703	0.453531	1.4062	Proteobacteria	Alphaproteobacteria	Rhodospirillales	Rhodospirillaceae	Unannotated	Unannotated
ASV12926	96.0226	0.0281261	1.22927	-0.571256	Proteobacteria	Alphaproteobacteria	Caulobacterales	Hyphomonadaceae	Unannotated	Unannotated
ASV09267	95.9982	0.0281272	1.32589	-0.974535	Verrucomicrobia	Spartobacteria	Unannotated	Unannotated	Unannotated	Unannotated
ASV25628	96.0184	0.0281414	1.37664	-0.483358	Proteobacteria	Gammaproteobacteria	Oceanospirillales	Unannotated	Unannotated	Unannotated
ASV18742	97.003	0.0284383	1.3446	-0.14135	Bacteroidetes	Flavobacteriia	Flavobacteriales	Cryomorphaceae	Unannotated	Unannotated
ASV15912	97.0549	0.0284619	1.01317	-0.707326	Proteobacteria	Unannotated	Unannotated	Unannotated	Unannotated	Unannotated
ASV28045	97.2504	0.0285275	0.635095	-0.464121	Bacteroidetes	Sphingobacteriia	Sphingobacteriales	Saprospiraceae	Lewinella	Unannotated
ASV13836	97.3354	0.0285609	-0.27524	1.17877	Proteobacteria	Unannotated	Unannotated	Unannotated	Unannotated	Unannotated
ASV15028	97.7188	0.0286818	0.8298	-0.739277	Verrucomicrobia	Verrucomicrobiae	Verrucomicrobiales	Verrucomicrobiaceae	Unannotated	Unannotated
ASV27578	97.9018	0.0287439	1.55484	-0.354527	Bacteroidetes	Sphingobacteriia	Sphingobacteriales	Saprospiraceae	Unannotated	Unannotated
ASV14803	98.2541	0.0288558	0.733506	-1.38673	Verrucomicrobia	Unannotated	Unannotated	Unannotated	Unannotated	Unannotated
ASV25445	98.461	0.0289251	-0.125391	1.57263	Proteobacteria	Gammaproteobacteria	Unannotated	Unannotated	Unannotated	Unannotated
ASV23725	98.4445	0.0289287	1.41947	-0.516883	Bacteroidetes	Unannotated	Unannotated	Unannotated	Unannotated	Unannotated
ASV20988	98.4171	0.0289292	-0.412287	1.07582	Proteobacteria	Alphaproteobacteria	Rhodospirillales	Unannotated	Unannotated	Unannotated
ASV15511	98.4567	0.0289493	0.921471	-1.2557	Proteobacteria	Unannotated	Unannotated	Unannotated	Unannotated	Unannotated
ASV13580	98.4669	0.0289608	0.858143	-0.596827	Proteobacteria	Alphaproteobacteria	Unannotated	Unannotated	Unannotated	Unannotated
ASV14054	98.5633	0.0289977	-0.153096	1.7223	Proteobacteria	Deltaproteobacteria	Bdellovibrionales	Bacteriovoracaceae	Halobacteriovorax	Unannotated
ASV33312	98.8993	0.0291052	-0.605484	1.18485	Proteobacteria	Gammaproteobacteria	Unannotated	Unannotated	Unannotated	Unannotated
ASV22084	98.8981	0.0291134	1.01407	-1.06665	Proteobacteria	Alphaproteobacteria	Rhodobacterales	Rhodobacteraceae	Unannotated	Unannotated
ASV13077	99.0832	0.0291764	0.741875	-0.704494	Proteobacteria	Alphaproteobacteria	Unannotated	Unannotated	Unannotated	Unannotated
ASV20352	99.1869	0.0292156	-0.216058	0.990789	Proteobacteria	Alphaproteobacteria	Unannotated	Unannotated	Unannotated	Unannotated
ASV30649	99.3039	0.0292587	1.1765	-0.324929	Bacteroidetes	Cytophagia	Cytophagales	Unannotated	Unannotated	Unannotated
ASV28910	99.3968	0.0292947	1.45388	-0.251731	Bacteroidetes	Unannotated	Unannotated	Unannotated	Unannotated	Unannotated
ASV01719	99.7385	0.029404	1.24541	-0.16439	Planctomycetes	Planctomycetia	Planctomycetales	Planctomycetaceae	Pirellula	Unannotated
ASV23625	100.136	0.0295298	0.999878	-0.423195	Bacteroidetes	Unannotated	Unannotated	Unannotated	Unannotated	Unannotated
ASV19466	100.497	0.0296452	-0.556744	0.95712	Bacteroidetes	Unannotated	Unannotated	Unannotated	Unannotated	Unannotated
ASV29472	100.486	0.0296506	0.695013	-0.567065	Bacteroidetes	Unannotated	Unannotated	Unannotated	Unannotated	Unannotated
ASV30860	100.615	0.0296975	0.896237	-0.363623	Bacteroidetes	Cytophagia	Cytophagales	Flammeovirgaceae	Reichenbachiella	Unannotated
ASV27563	101.332	0.0299179	-0.0395152	-1.37816	Bacteroidetes	Unannotated	Unannotated	Unannotated	Unannotated	Unannotated
ASV24456	101.778	0.0300584	1.54891	-0.396299	Proteobacteria	Deltaproteobacteria	Myxococcales	Nannocystaceae	Unannotated	Unannotated
ASV18547	101.819	0.0300796	0.995581	-0.51906	Bacteroidetes	Flavobacteriia	Flavobacteriales	Flavobacteriaceae	Winogradskyella	Unannotated
ASV16721	102.001	0.0301421	-0.626207	1.10354	Proteobacteria	Unannotated	Unannotated	Unannotated	Unannotated	Unannotated
ASV33046	102.371	0.0302603	0.968861	-0.601626	Proteobacteria	Gammaproteobacteria	Unannotated	Unannotated	Unannotated	Unannotated
ASV25576	103.069	0.0304759	1.23998	-0.0930567	Proteobacteria	Gammaproteobacteria	Unannotated	Unannotated	Unannotated	Unannotated
ASV26773	103.136	0.0305045	0.787992	-1.02145	Proteobacteria	Gammaproteobacteria	Unannotated	Unannotated	Unannotated	Unannotated
ASV24023	103.137	0.0305139	-0.328496	1.0091	Proteobacteria	Gammaproteobacteria	Unannotated	Unannotated	Unannotated	Unannotated
ASV38742	103.694	0.0306878	0.989327	-0.443399	Candidatus_Saccharibacteria	Unannotated	Unannotated	Unannotated	Unannotated	Unannotated
ASV29166	103.775	0.0307208	0.311477	-0.66069	Bacteroidetes	Cytophagia	Cytophagales	Unannotated	Unannotated	Unannotated
ASV32863	103.868	0.0307574	0.560967	-0.667568	Proteobacteria	Gammaproteobacteria	Unannotated	Unannotated	Unannotated	Unannotated
ASV06040	104.092	0.0308329	0.72667	-0.663457	Actinobacteria	Actinobacteria	Unannotated	Unannotated	Unannotated	Unannotated
ASV13776	104.279	0.0308975	0.95516	-0.517301	Proteobacteria	Deltaproteobacteria	Bdellovibrionales	Bacteriovoracaceae	Halobacteriovorax	Unannotated
ASV19997	104.533	0.030982	0.0349205	1.29387	Proteobacteria	Alphaproteobacteria	Sphingomonadales	Sphingomonadaceae	Sphingorhabdus	Unannotated
ASV13249	104.561	0.0309995	1.74271	0.348917	Proteobacteria	Alphaproteobacteria	Unannotated	Unannotated	Unannotated	Unannotated
ASV25997	105.642	0.0313293	-0.0983846	1.70156	Proteobacteria	Gammaproteobacteria	Alteromonadales	Alteromonadaceae	Haliea	Unannotated
ASV29600	105.688	0.031352	-0.256962	1.26157	Bacteroidetes	Unannotated	Unannotated	Unannotated	Unannotated	Unannotated
ASV23685	105.937	0.0314352	1.60441	-0.107644	Bacteroidetes	Unannotated	Unannotated	Unannotated	Unannotated	Unannotated
ASV28812	105.958	0.0314508	-0.0214254	1.36918	Bacteroidetes	Unannotated	Unannotated	Unannotated	Unannotated	Unannotated
ASV11496	106.047	0.0314865	0.512993	-0.860698	Proteobacteria	Alphaproteobacteria	Caulobacterales	Hyphomonadaceae	Unannotated	Unannotated
ASV30636	106.485	0.031626	1.24592	-0.512959	Bacteroidetes	Cytophagia	Cytophagales	Flammeovirgaceae	Unannotated	Unannotated
ASV25959	106.547	0.031654	-0.21767	1.1979	Proteobacteria	Gammaproteobacteria	Unannotated	Unannotated	Unannotated	Unannotated
ASV32334	106.793	0.0317363	1.75048	0.314627	Proteobacteria	Gammaproteobacteria	Unannotated	Unannotated	Unannotated	Unannotated
ASV04022	107.069	0.0318279	1.1846	-0.186713	Planctomycetes	Planctomycetia	Planctomycetales	Planctomycetaceae	Rhodopirellula	Unannotated
ASV32725	107.371	0.0319271	1.76855	0.430708	Proteobacteria	Gammaproteobacteria	Unannotated	Unannotated	Unannotated	Unannotated
ASV28615	107.473	0.0319669	0.894083	-0.575889	Bacteroidetes	Sphingobacteriia	Sphingobacteriales	Saprospiraceae	Unannotated	Unannotated
ASV11083	107.695	0.0320424	0.926135	-0.625681	Planctomycetes	Planctomycetia	Planctomycetales	Planctomycetaceae	Unannotated	Unannotated
ASV25026	108.048	0.0321572	-0.473041	1.3515	Proteobacteria	Gammaproteobacteria	Unannotated	Unannotated	Unannotated	Unannotated
ASV25088	108.147	0.0321961	-0.544314	0.991069	Proteobacteria	Gammaproteobacteria	Unannotated	Unannotated	Unannotated	Unannotated
ASV25209	108.355	0.0322678	-0.285688	1.17106	Proteobacteria	Gammaproteobacteria	Unannotated	Unannotated	Unannotated	Unannotated
ASV20695	108.414	0.032295	-0.648021	0.96679	Acidobacteria	Acidobacteria_Gp10	Gp10	Unannotated	Unannotated	Unannotated
ASV04860	108.578	0.0323533	1.414	-0.533767	Proteobacteria	Alphaproteobacteria	Unannotated	Unannotated	Unannotated	Unannotated
ASV32548	108.725	0.0324068	0.910715	-0.707779	Proteobacteria	Gammaproteobacteria	Vibrionales	Vibrionaceae	Vibrio	pectenicida
ASV12335	108.927	0.0324768	1.0928	-0.521784	Proteobacteria	Alphaproteobacteria	Unannotated	Unannotated	Unannotated	Unannotated
ASV22895	109.367	0.0326176	0.485167	-0.92904	Proteobacteria	Alphaproteobacteria	Rhodobacterales	Rhodobacteraceae	Unannotated	Unannotated
ASV30564	109.481	0.0326613	-0.756203	1.3845	Bacteroidetes	Cytophagia	Cytophagales	Flammeovirgaceae	Unannotated	Unannotated
ASV22264	109.646	0.0327203	-0.509589	0.5287	Proteobacteria	Alphaproteobacteria	Unannotated	Unannotated	Unannotated	Unannotated
ASV27396	109.625	0.0327239	-0.580192	0.733446	Bacteroidetes	Sphingobacteriia	Sphingobacteriales	Saprospiraceae	Unannotated	Unannotated
ASV30130	109.626	0.0327339	0.473503	-0.743438	Bacteroidetes	Cytophagia	Cytophagales	Flammeovirgaceae	Unannotated	Unannotated
ASV30075	109.65	0.0327509	1.16722	-1.09726	Bacteroidetes	Sphingobacteriia	Sphingobacteriales	Chitinophagaceae	Gracilimonas	Unannotated
ASV22861	109.769	0.0327963	0.884659	-0.475547	Proteobacteria	Alphaproteobacteria	Rhodobacterales	Rhodobacteraceae	Unannotated	Unannotated
ASV22888	109.894	0.0328435	1.01787	-0.528245	Proteobacteria	Alphaproteobacteria	Rhodobacterales	Rhodobacteraceae	Unannotated	Unannotated
ASV25788	110.506	0.0330362	-0.574831	1.31372	Proteobacteria	Gammaproteobacteria	Chromatiales	Thioalkalispiraceae	Thioprofundum	Unannotated
ASV29491	110.627	0.0330822	0.731521	-0.950862	Bacteroidetes	Cytophagia	Cytophagales	Unannotated	Unannotated	Unannotated
ASV20353	110.655	0.0331005	-0.390886	1.47228	Proteobacteria	Alphaproteobacteria	Unannotated	Unannotated	Unannotated	Unannotated
ASV33728	110.691	0.0331212	0.568804	1.08795	Bacteroidetes	Cytophagia	Cytophagales	Unannotated	Unannotated	Unannotated
ASV10695	111.024	0.0332309	0.0332151	1.30924	Proteobacteria	Alphaproteobacteria	Parvularculales	Parvularculaceae	Parvularcula	Unannotated
ASV26102	111.274	0.0333156	-0.0541389	1.5013	Proteobacteria	Gammaproteobacteria	Unannotated	Unannotated	Unannotated	Unannotated
ASV25568	112.028	0.0335513	1.0194	-0.577222	Proteobacteria	Gammaproteobacteria	Unannotated	Unannotated	Unannotated	Unannotated
ASV22777	112.062	0.0335716	1.29541	0.537673	Proteobacteria	Alphaproteobacteria	Rhodobacterales	Rhodobacteraceae	Unannotated	Unannotated
ASV22428	112.094	0.0335913	1.18985	-0.00895478	Proteobacteria	Alphaproteobacteria	Rhodospirillales	Rhodospirillaceae	Unannotated	Unannotated
ASV17856	112.231	0.0336424	1.58539	-0.466223	Verrucomicrobia	Opitutae	Puniceicoccales	Puniceicoccaceae	Unannotated	Unannotated
ASV39550	112.702	0.0337938	-0.622236	2.21901	Firmicutes	Clostridia	Clostridiales	Unannotated	Unannotated	Unannotated
ASV15892	112.978	0.0338867	1.24901	-0.229867	Proteobacteria	Unannotated	Unannotated	Unannotated	Unannotated	Unannotated
ASV14917	113.063	0.0339223	-0.174515	1.41141	Verrucomicrobia	Verrucomicrobiae	Verrucomicrobiales	Rubritaleaceae	Rubritalea	Unannotated
ASV32551	113.314	0.0340079	0.920515	-0.341843	Proteobacteria	Gammaproteobacteria	Vibrionales	Vibrionaceae	Unannotated	Unannotated
ASV20840	113.611	0.0341071	-1.28718	0.780038	Proteobacteria	Alphaproteobacteria	Rhodospirillales	Unannotated	Unannotated	Unannotated
ASV25642	113.605	0.0341155	1.81116	0.208263	Proteobacteria	Gammaproteobacteria	Unannotated	Unannotated	Unannotated	Unannotated
ASV31030	113.661	0.0341427	-0.230889	1.34172	Proteobacteria	Deltaproteobacteria	Unannotated	Unannotated	Unannotated	Unannotated
ASV32829	113.676	0.0341573	-0.321449	1.27504	Proteobacteria	Gammaproteobacteria	Unannotated	Unannotated	Unannotated	Unannotated
ASV26154	113.668	0.0341652	-0.597743	0.825184	Proteobacteria	Gammaproteobacteria	Chromatiales	Granulosicoccaceae	Granulosicoccus	Unannotated
ASV19934	113.928	0.0342538	0.556989	-0.602939	Proteobacteria	Alphaproteobacteria	Sphingomonadales	Erythrobacteraceae	Erythrobacter	Unannotated
ASV02254	113.96	0.0342737	-0.113339	1.41565	Actinobacteria	Actinobacteria	Acidimicrobiales	Acidimicrobiaceae	Ilumatobacter	Unannotated
ASV24005	114.124	0.0343333	-0.523972	1.48124	Proteobacteria	Gammaproteobacteria	Alteromonadales	Alteromonadaceae	Unannotated	Unannotated
ASV28200	115.021	0.0346135	-0.0148378	1.35323	Bacteroidetes	Sphingobacteriia	Sphingobacteriales	Saprospiraceae	Unannotated	Unannotated
ASV32732	115.066	0.0346375	-0.353729	1.01688	Proteobacteria	Gammaproteobacteria	Chromatiales	Unannotated	Unannotated	Unannotated
ASV22787	115.344	0.0347318	-0.57014	0.776186	Proteobacteria	Alphaproteobacteria	Rhodobacterales	Rhodobacteraceae	Unannotated	Unannotated
ASV23107	115.672	0.0348408	1.38132	-0.159125	Proteobacteria	Alphaproteobacteria	Rhodobacterales	Rhodobacteraceae	Unannotated	Unannotated
ASV35816	116.153	0.0349964	0.800027	-0.82427	Proteobacteria	Gammaproteobacteria	Unannotated	Unannotated	Unannotated	Unannotated
ASV30164	116.681	0.035166	-0.57547	0.980693	Bacteroidetes	Unannotated	Unannotated	Unannotated	Unannotated	Unannotated
ASV32338	116.679	0.0351761	0.950579	-0.553744	Proteobacteria	Gammaproteobacteria	Unannotated	Unannotated	Unannotated	Unannotated
ASV27723	116.812	0.0352268	-0.647213	0.876917	Bacteroidetes	Sphingobacteriia	Sphingobacteriales	Saprospiraceae	Unannotated	Unannotated
ASV25298	116.818	0.0352391	0.377686	2.10984	Proteobacteria	Gammaproteobacteria	Unannotated	Unannotated	Unannotated	Unannotated
ASV20892	116.788	0.0352407	1.10467	1.61195	Proteobacteria	Alphaproteobacteria	Rhizobiales	Rhodobiaceae	Anderseniella	baltica
ASV40179	117.21	0.0353788	-0.33567	1.58341	Proteobacteria	Gammaproteobacteria	Pseudomonadales	Pseudomonadales_incertae_sedis	Dasania	Unannotated
ASV28483	117.545	0.0354908	-0.59281	0.797711	Bacteroidetes	Sphingobacteriia	Sphingobacteriales	Saprospiraceae	Unannotated	Unannotated
ASV24472	117.692	0.0355457	0.912447	-0.667352	Proteobacteria	Deltaproteobacteria	Myxococcales	Nannocystaceae	Unannotated	Unannotated
ASV25937	118.061	0.035668	-0.563566	0.883581	Proteobacteria	Gammaproteobacteria	Unannotated	Unannotated	Unannotated	Unannotated
ASV26355	118.082	0.0356852	0.708505	-0.659686	Proteobacteria	Gammaproteobacteria	Alteromonadales	Alteromonadaceae	Unannotated	Unannotated
ASV23574	118.08	0.0356954	1.32224	0.058611	Bacteroidetes	Unannotated	Unannotated	Unannotated	Unannotated	Unannotated
ASV27399	118.092	0.0357098	-0.362249	0.709583	Bacteroidetes	Sphingobacteriia	Sphingobacteriales	Saprospiraceae	Portibacter	Unannotated
ASV17449	118.111	0.0357262	-0.547565	0.021141	Proteobacteria	Gammaproteobacteria	Unannotated	Unannotated	Unannotated	Unannotated
ASV19995	118.399	0.0358242	-0.136486	-1.52951	Proteobacteria	Alphaproteobacteria	Sphingomonadales	Erythrobacteraceae	Erythrobacter	longus
ASV31159	118.458	0.0358529	-0.243166	1.33054	Proteobacteria	Deltaproteobacteria	Unannotated	Unannotated	Unannotated	Unannotated
ASV13085	118.72	0.035943	1.19403	-0.495993	Proteobacteria	Alphaproteobacteria	Unannotated	Unannotated	Unannotated	Unannotated
ASV24074	119.137	0.0360803	-0.0261991	1.71513	Proteobacteria	Gammaproteobacteria	Alteromonadales	Colwelliaceae	Thalassotalea	Unannotated
ASV24166	119.118	0.0360854	0.323786	-0.603466	Bacteroidetes	Flavobacteriia	Flavobacteriales	Flavobacteriaceae	Aureicoccus	marinus
ASV22311	119.469	0.0362028	1.15167	-0.403136	Proteobacteria	Alphaproteobacteria	Caulobacterales	Hyphomonadaceae	Unannotated	Unannotated
ASV29453	119.47	0.0362141	0.489402	-1.31727	Bacteroidetes	Flavobacteriia	Flavobacteriales	Cryomorphaceae	Cryomorpha	Unannotated
ASV32016	119.443	0.0362169	1.08677	0.212935	Proteobacteria	Deltaproteobacteria	Bdellovibrionales	Bacteriovoracaceae	Halobacteriovorax	Unannotated
ASV26220	119.78	0.0363301	0.650075	-0.238886	Proteobacteria	Gammaproteobacteria	Unannotated	Unannotated	Unannotated	Unannotated
ASV26791	119.836	0.0363582	0.960684	-0.548131	Proteobacteria	Gammaproteobacteria	Oceanospirillales	Hahellaceae	Endozoicomonas	Unannotated
ASV33773	120.196	0.0364782	1.63998	-0.00460807	Bacteroidetes	Cytophagia	Cytophagales	Cyclobacteriaceae	Unannotated	Unannotated
ASV30712	120.361	0.0365396	1.14933	-0.365167	Bacteroidetes	Cytophagia	Cytophagales	Unannotated	Unannotated	Unannotated
ASV14793	120.348	0.0365465	-0.57208	1.38944	Verrucomicrobia	Verrucomicrobiae	Verrucomicrobiales	Verrucomicrobiaceae	Unannotated	Unannotated
ASV15000	121.105	0.0367876	1.37422	-0.333287	Verrucomicrobia	Verrucomicrobiae	Verrucomicrobiales	Verrucomicrobiaceae	Unannotated	Unannotated
ASV30754	121.411	0.0368918	0.0199667	-1.47461	Bacteroidetes	Cytophagia	Cytophagales	Flammeovirgaceae	Fulvivirga	Unannotated
ASV40248	121.62	0.0369665	0.00215895	1.35045	Proteobacteria	Gammaproteobacteria	Chromatiales	Unannotated	Unannotated	Unannotated
ASV13357	121.747	0.0370166	-0.927941	-0.115843	Proteobacteria	Alphaproteobacteria	Unannotated	Unannotated	Unannotated	Unannotated
ASV20998	121.9	0.0370741	0.843993	-0.444746	Proteobacteria	Alphaproteobacteria	Rhodospirillales	Unannotated	Unannotated	Unannotated
ASV21389	122.027	0.0371242	0.716834	1.63975	Proteobacteria	Alphaproteobacteria	Unannotated	Unannotated	Unannotated	Unannotated
ASV26474	122.105	0.037159	0.999759	-0.536621	Proteobacteria	Gammaproteobacteria	Gammaproteobacteria_incertae_sedis	Unannotated	Unannotated	Unannotated
ASV10996	123.11	0.0374763	0.370168	-0.875308	Planctomycetes	Planctomycetia	Planctomycetales	Planctomycetaceae	Unannotated	Unannotated
ASV11488	123.36	0.037564	0.144603	1.54734	Proteobacteria	Alphaproteobacteria	Unannotated	Unannotated	Unannotated	Unannotated
ASV12409	123.435	0.0375981	1.2885	-0.533536	Proteobacteria	Alphaproteobacteria	Rhodobacterales	Rhodobacteraceae	Unannotated	Unannotated
ASV22887	123.441	0.0376116	1.21197	-0.424246	Proteobacteria	Alphaproteobacteria	Rhodobacterales	Rhodobacteraceae	Unannotated	Unannotated
ASV21687	123.537	0.0376523	-0.0996119	1.46234	Proteobacteria	Alphaproteobacteria	Unannotated	Unannotated	Unannotated	Unannotated
ASV01892	123.583	0.0376778	-0.11784	1.40707	Verrucomicrobia	Verrucomicrobiae	Verrucomicrobiales	Unannotated	Unannotated	Unannotated
ASV22391	124.236	0.0378885	-0.0169091	1.59031	Proteobacteria	Alphaproteobacteria	Unannotated	Unannotated	Unannotated	Unannotated
ASV29878	124.569	0.0380015	1.41852	-0.370025	Proteobacteria	Unannotated	Unannotated	Unannotated	Unannotated	Unannotated
ASV14370	124.68	0.0380471	1.67552	0.189049	Proteobacteria	Alphaproteobacteria	Rhodospirillales	Rhodospirillaceae	Unannotated	Unannotated
ASV21060	124.804	0.0380964	-0.030097	1.47164	Proteobacteria	Alphaproteobacteria	Rhodospirillales	Rhodospirillaceae	Unannotated	Unannotated
ASV13813	125.317	0.0382646	1.14058	-0.300098	Proteobacteria	Deltaproteobacteria	Bdellovibrionales	Bacteriovoracaceae	Unannotated	Unannotated
ASV27882	125.437	0.0383132	0.57245	-0.721092	Bacteroidetes	Sphingobacteriia	Sphingobacteriales	Saprospiraceae	Lewinella	Unannotated
ASV11425	125.488	0.0383405	-0.0524394	1.25888	Proteobacteria	Alphaproteobacteria	Rhizobiales	Hyphomicrobiaceae	Unannotated	Unannotated
ASV30579	125.744	0.0384303	0.610856	-0.936689	Bacteroidetes	Cytophagia	Cytophagales	Unannotated	Unannotated	Unannotated
ASV27739	125.986	0.0385162	-0.139832	1.3786	Bacteroidetes	Sphingobacteriia	Sphingobacteriales	Saprospiraceae	Portibacter	Unannotated
ASV22160	127.066	0.0388581	0.960892	-0.573271	Proteobacteria	Alphaproteobacteria	Rhodobacterales	Rhodobacteraceae	Unannotated	Unannotated
ASV32109	127.049	0.0388648	0.930997	-0.503506	Proteobacteria	Gammaproteobacteria	Unannotated	Unannotated	Unannotated	Unannotated
ASV25931	127.052	0.0388775	-0.685862	0.613323	Proteobacteria	Gammaproteobacteria	Unannotated	Unannotated	Unannotated	Unannotated
ASV12840	127.094	0.0389023	0.951067	-0.535964	Proteobacteria	Alphaproteobacteria	Unannotated	Unannotated	Unannotated	Unannotated
ASV40163	127.302	0.038978	-0.25869	1.56124	Proteobacteria	Gammaproteobacteria	Unannotated	Unannotated	Unannotated	Unannotated
ASV22179	127.423	0.039027	0.619626	-0.861462	Proteobacteria	Alphaproteobacteria	Rhodobacterales	Rhodobacteraceae	Unannotated	Unannotated
ASV33166	127.486	0.0390581	0.760587	1.55047	Proteobacteria	Gammaproteobacteria	Unannotated	Unannotated	Unannotated	Unannotated
ASV22190	127.702	0.0391364	1.23756	0.116751	Proteobacteria	Alphaproteobacteria	Rhodobacterales	Rhodobacteraceae	Unannotated	Unannotated
ASV14916	127.906	0.039211	1.15332	-0.618652	Verrucomicrobia	Verrucomicrobiae	Verrucomicrobiales	Rubritaleaceae	Rubritalea	marina
ASV12490	128.065	0.0392718	-0.235056	1.33755	Proteobacteria	Alphaproteobacteria	Rhizobiales	Unannotated	Unannotated	Unannotated
ASV14607	128.027	0.0392721	0.816391	-0.573662	Verrucomicrobia	Verrucomicrobiae	Verrucomicrobiales	Verrucomicrobiaceae	Unannotated	Unannotated
ASV04512	128.096	0.0393054	0.0420962	-1.1453	Cyanobacteria/Chloroplast	Cyanobacteria	Family_IV	GpIV	Unannotated	Unannotated
ASV02402	128.125	0.0393264	-0.372668	1.08703	Actinobacteria	Actinobacteria	Acidimicrobiales	Iamiaceae	Unannotated	Unannotated
ASV19930	128.382	0.0394172	0.818399	-0.721705	Proteobacteria	Alphaproteobacteria	Sphingomonadales	Erythrobacteraceae	Erythrobacter	Unannotated
ASV22571	128.532	0.0394753	1.35581	-0.154577	Proteobacteria	Alphaproteobacteria	Rhodobacterales	Rhodobacteraceae	Unannotated	Unannotated
ASV22913	128.573	0.0395	0.554739	-0.646383	Proteobacteria	Alphaproteobacteria	Rhodobacterales	Rhodobacteraceae	Ruegeria	Unannotated
ASV17916	128.54	0.0395023	-0.999837	-0.0504228	Verrucomicrobia	Opitutae	Puniceicoccales	Puniceicoccaceae	Coraliomargarita	Unannotated
ASV19100	129.094	0.0396847	-0.50015	1.46478	Bacteroidetes	Flavobacteriia	Flavobacteriales	Flavobacteriaceae	Unannotated	Unannotated
ASV02306	129.365	0.03978	-0.662086	0.846856	Actinobacteria	Actinobacteria	Unannotated	Unannotated	Unannotated	Unannotated
ASV23222	129.498	0.0398333	0.89786	-1.12442	Proteobacteria	Alphaproteobacteria	Rhodobacterales	Rhodobacteraceae	Unannotated	Unannotated
ASV17515	129.595	0.0398755	-0.735878	-0.1609	Proteobacteria	Gammaproteobacteria	Unannotated	Unannotated	Unannotated	Unannotated
ASV29277	129.75	0.0399355	-0.368625	1.114	Bacteroidetes	Sphingobacteriia	Sphingobacteriales	Chitinophagaceae	Unannotated	Unannotated
ASV20112	129.727	0.0399407	1.01377	-0.488859	Proteobacteria	Gammaproteobacteria	Unannotated	Unannotated	Unannotated	Unannotated
ASV37961	130	0.040037	1.52401	-0.481618	Proteobacteria	Betaproteobacteria	Burkholderiales	Alcaligenaceae	Unannotated	Unannotated
ASV30406	130.159	0.0400983	-0.142296	1.22259	Bacteroidetes	Cytophagia	Cytophagales	Flammeovirgaceae	Unannotated	Unannotated
ASV22821	130.151	0.0401081	1.34978	-0.52937	Proteobacteria	Alphaproteobacteria	Rhodobacterales	Rhodobacteraceae	Unannotated	Unannotated
ASV21952	130.557	0.0402456	0.888902	-0.546197	Proteobacteria	Alphaproteobacteria	Unannotated	Unannotated	Unannotated	Unannotated
ASV25275	130.565	0.0402605	-0.375282	0.966725	Proteobacteria	Gammaproteobacteria	Unannotated	Unannotated	Unannotated	Unannotated
ASV20942	131.342	0.0405128	-0.841142	0.643107	Proteobacteria	Alphaproteobacteria	Unannotated	Unannotated	Unannotated	Unannotated
ASV26531	131.441	0.0405557	0.803143	2.02482	Proteobacteria	Gammaproteobacteria	Unannotated	Unannotated	Unannotated	Unannotated
ASV24078	131.439	0.0405677	0.626702	2.49936	Proteobacteria	Gammaproteobacteria	Alteromonadales	Colwelliaceae	Thalassotalea	Unannotated
ASV26650	132.302	0.0408465	0.818714	1.73018	Proteobacteria	Gammaproteobacteria	Alteromonadales	Alteromonadaceae	Unannotated	Unannotated
ASV18312	132.865	0.0410331	-1.23105	-0.380112	Bacteroidetes	Flavobacteriia	Flavobacteriales	Flavobacteriaceae	Unannotated	Unannotated
ASV11211	133.308	0.0411827	-0.929909	-0.232594	Proteobacteria	Alphaproteobacteria	SAR11	Candidatus_Pelagibacter	Unannotated	Unannotated
ASV23103	133.505	0.0412562	1.43566	-0.278516	Proteobacteria	Alphaproteobacteria	Rhodobacterales	Rhodobacteraceae	Litoreibacter	Unannotated
ASV06076	133.779	0.0413536	0.0887885	1.43641	Actinobacteria	Actinobacteria	Unannotated	Unannotated	Unannotated	Unannotated
ASV35483	134.123	0.0414727	-0.204255	1.41071	Cyanobacteria/Chloroplast	Cyanobacteria	Family_IV	GpIV	Unannotated	Unannotated
ASV13108	134.313	0.0415443	1.22455	-0.484102	Proteobacteria	Alphaproteobacteria	Unannotated	Unannotated	Unannotated	Unannotated
ASV13839	134.372	0.0415754	-0.471646	0.63769	Proteobacteria	Alphaproteobacteria	Unannotated	Unannotated	Unannotated	Unannotated
ASV23019	134.495	0.0416264	1.01638	-0.215827	Proteobacteria	Alphaproteobacteria	Rhodobacterales	Rhodobacteraceae	Unannotated	Unannotated
ASV13767	135.132	0.0418364	-0.0663516	1.38104	Proteobacteria	Deltaproteobacteria	Bdellovibrionales	Bacteriovoracaceae	Halobacteriovorax	Unannotated
ASV12857	135.496	0.0419623	0.544919	-0.566838	Proteobacteria	Alphaproteobacteria	Caulobacterales	Hyphomonadaceae	Hyphomonas	Unannotated
ASV23862	135.575	0.0419997	0.0170152	1.35581	Bacteroidetes	Unannotated	Unannotated	Unannotated	Unannotated	Unannotated
ASV14733	136.181	0.0422006	-0.508608	1.04972	Verrucomicrobia	Verrucomicrobiae	Verrucomicrobiales	Verrucomicrobiaceae	Haloferula	Unannotated
ASV22356	136.537	0.0423238	-0.208106	1.26862	Proteobacteria	Alphaproteobacteria	Caulobacterales	Hyphomonadaceae	Fretibacter	Unannotated
ASV12758	137.224	0.0425499	0.646201	-1.03631	Proteobacteria	Alphaproteobacteria	Caulobacterales	Hyphomonadaceae	Hyphomonas	Unannotated
ASV22875	137.769	0.0427324	0.400441	-1.58875	Proteobacteria	Alphaproteobacteria	Rhodobacterales	Rhodobacteraceae	Unannotated	Unannotated
ASV22754	137.907	0.0427884	0.78647	-0.605911	Proteobacteria	Alphaproteobacteria	Rhodobacterales	Rhodobacteraceae	Unannotated	Unannotated
ASV23022	138.152	0.0428778	0.582593	-0.740098	Proteobacteria	Alphaproteobacteria	Rhodobacterales	Rhodobacteraceae	Unannotated	Unannotated
ASV20394	138.246	0.0429203	0.924297	-0.417388	Proteobacteria	Alphaproteobacteria	Rhodobacterales	Rhodobacteraceae	Unannotated	Unannotated
ASV15309	138.325	0.0429581	0.758821	-0.335098	Proteobacteria	Alphaproteobacteria	Unannotated	Unannotated	Unannotated	Unannotated
ASV32927	138.329	0.0429726	0.0737466	1.14865	Proteobacteria	Gammaproteobacteria	Alteromonadales	Alteromonadaceae	Haliea	Unannotated
ASV13587	138.892	0.043161	0.113652	-0.647254	Proteobacteria	Alphaproteobacteria	Unannotated	Unannotated	Unannotated	Unannotated
ASV26143	139.058	0.0432259	1.16848	-0.515095	Proteobacteria	Gammaproteobacteria	Unannotated	Unannotated	Unannotated	Unannotated
ASV33162	139.482	0.0433712	1.47004	-0.483341	Proteobacteria	Gammaproteobacteria	Alteromonadales	Colwelliaceae	Thalassotalea	agariperforans
ASV25339	139.505	0.0433918	0.892896	-0.483288	Proteobacteria	Gammaproteobacteria	Unannotated	Unannotated	Unannotated	Unannotated
ASV26572	139.565	0.043424	1.42089	-0.72362	Proteobacteria	Gammaproteobacteria	Unannotated	Unannotated	Unannotated	Unannotated
ASV27309	139.815	0.0435153	1.07645	-0.566726	Bacteroidetes	Unannotated	Unannotated	Unannotated	Unannotated	Unannotated
ASV30857	139.961	0.0435745	-0.0966691	1.23289	Bacteroidetes	Cytophagia	Cytophagales	Flammeovirgaceae	Reichenbachiella	Unannotated
ASV18327	140.031	0.0436098	-1.22822	-0.311893	Bacteroidetes	Flavobacteriia	Flavobacteriales	Flavobacteriaceae	Unannotated	Unannotated
ASV20366	140.076	0.0436374	0.869651	-0.519918	Proteobacteria	Alphaproteobacteria	Rhodobacterales	Rhodobacteraceae	Unannotated	Unannotated
ASV25028	140.146	0.0436727	-0.395143	1.4657	Proteobacteria	Gammaproteobacteria	Unannotated	Unannotated	Unannotated	Unannotated
ASV13172	141.746	0.0441851	0.600275	-0.517308	Proteobacteria	Alphaproteobacteria	Caulobacterales	Hyphomonadaceae	Hyphomonas	Unannotated
ASV29157	141.891	0.0442442	-0.304636	2.54878	Bacteroidetes	Unannotated	Unannotated	Unannotated	Unannotated	Unannotated
ASV23169	142.466	0.0444373	0.445292	1.39341	Proteobacteria	Alphaproteobacteria	Rhodobacterales	Rhodobacteraceae	Roseovarius	aestuarii
ASV09869	142.43	0.04444	1.26534	-0.526139	Verrucomicrobia	Unannotated	Unannotated	Unannotated	Unannotated	Unannotated
ASV23056	142.625	0.0445147	0.301449	1.93922	Proteobacteria	Alphaproteobacteria	Rhodobacterales	Rhodobacteraceae	Unannotated	Unannotated
ASV32535	143.145	0.0446908	0.226563	-1.36723	Proteobacteria	Gammaproteobacteria	Vibrionales	Vibrionaceae	Unannotated	Unannotated
ASV33154	143.132	0.0447008	-1.09146	-0.139008	Proteobacteria	Gammaproteobacteria	Alteromonadales	Shewanellaceae	Shewanella	Unannotated
ASV11431	143.144	0.0447185	1.26499	-0.456334	Proteobacteria	Alphaproteobacteria	Unannotated	Unannotated	Unannotated	Unannotated
ASV02260	143.875	0.044961	1.12164	0.294657	Actinobacteria	Actinobacteria	Unannotated	Unannotated	Unannotated	Unannotated
ASV30752	143.931	0.0449924	0.558854	-0.290273	Bacteroidetes	Cytophagia	Cytophagales	Flammeovirgaceae	Unannotated	Unannotated
ASV33361	144.288	0.0451183	0.165426	1.77013	Proteobacteria	Gammaproteobacteria	Gammaproteobacteria_incertae_sedis	Marinicella	Unannotated	Unannotated
ASV40281	144.656	0.0452475	-0.528836	0.665973	Proteobacteria	Gammaproteobacteria	Unannotated	Unannotated	Unannotated	Unannotated
ASV32783	145.104	0.0454016	0.954674	-0.35445	Proteobacteria	Gammaproteobacteria	Unannotated	Unannotated	Unannotated	Unannotated
ASV11428	145.355	0.0454947	1.1353	-0.314996	Proteobacteria	Alphaproteobacteria	Unannotated	Unannotated	Unannotated	Unannotated
ASV27600	145.889	0.0456759	-0.254027	1.15816	Bacteroidetes	Sphingobacteriia	Sphingobacteriales	Saprospiraceae	Unannotated	Unannotated
ASV24017	145.946	0.0457081	-0.609764	0.828371	Proteobacteria	Gammaproteobacteria	Unannotated	Unannotated	Unannotated	Unannotated
ASV27264	145.91	0.0457112	1.10597	-0.0124765	Bacteroidetes	Cytophagia	Cytophagales	Unannotated	Unannotated	Unannotated
ASV12920	146.532	0.0459203	-0.108898	1.40469	Proteobacteria	Alphaproteobacteria	Unannotated	Unannotated	Unannotated	Unannotated
ASV33717	147.7	0.0463011	0.566472	-0.389457	Bacteroidetes	Cytophagia	Cytophagales	Flammeovirgaceae	Unannotated	Unannotated
ASV22611	147.982	0.0464039	1.07548	-0.502279	Proteobacteria	Alphaproteobacteria	Rhodobacterales	Rhodobacteraceae	Unannotated	Unannotated
ASV23389	148.119	0.0464615	-0.807111	-0.196332	Proteobacteria	Gammaproteobacteria	Unannotated	Unannotated	Unannotated	Unannotated
ASV29414	148.083	0.0464646	0.367728	-0.360691	Bacteroidetes	Flavobacteriia	Flavobacteriales	Flavobacteriaceae	Unannotated	Unannotated
ASV14595	148.181	0.0465102	1.35516	0.0334656	Verrucomicrobia	Verrucomicrobiae	Verrucomicrobiales	Verrucomicrobiaceae	Unannotated	Unannotated
ASV17899	148.935	0.0467613	-0.271523	1.03397	Verrucomicrobia	Opitutae	Unannotated	Unannotated	Unannotated	Unannotated
ASV05994	149.194	0.0468575	-0.574643	0.561707	Actinobacteria	Actinobacteria	Unannotated	Unannotated	Unannotated	Unannotated
ASV27956	149.468	0.0469581	-0.304842	0.995434	Bacteroidetes	Sphingobacteriia	Sphingobacteriales	Unannotated	Unannotated	Unannotated
ASV24537	150.63	0.0473383	0.674443	-0.816837	Proteobacteria	Deltaproteobacteria	Myxococcales	Unannotated	Unannotated	Unannotated
ASV23345	150.827	0.0474148	1.04475	-0.349451	Proteobacteria	Gammaproteobacteria	Unannotated	Unannotated	Unannotated	Unannotated
ASV02259	150.896	0.0474517	1.44642	0.209414	Actinobacteria	Actinobacteria	Unannotated	Unannotated	Unannotated	Unannotated
ASV25691	151.284	0.0475884	0.721182	-1.02801	Proteobacteria	Gammaproteobacteria	Chromatiales	Granulosicoccaceae	Granulosicoccus	Unannotated
ASV23120	151.29	0.0476054	-0.620079	1.04204	Proteobacteria	Alphaproteobacteria	Rhodobacterales	Rhodobacteraceae	Sulfitobacter	Unannotated
ASV12605	151.301	0.0476239	-0.999996	-0.08722	Proteobacteria	Alphaproteobacteria	Unannotated	Unannotated	Unannotated	Unannotated
ASV22988	151.414	0.0476744	0.599074	-0.877477	Proteobacteria	Alphaproteobacteria	Rhodobacterales	Rhodobacteraceae	Unannotated	Unannotated
ASV21784	151.513	0.0477207	-0.637635	0.93999	Proteobacteria	Alphaproteobacteria	Unannotated	Unannotated	Unannotated	Unannotated
ASV33108	152.108	0.047923	0.00133337	2.12209	Proteobacteria	Gammaproteobacteria	Alteromonadales	Pseudoalteromonadaceae	Unannotated	Unannotated
ASV17461	152.132	0.0479456	-0.69611	-0.248482	Proteobacteria	Unannotated	Unannotated	Unannotated	Unannotated	Unannotated
ASV32579	152.198	0.0479817	0.216528	-1.15161	Proteobacteria	Gammaproteobacteria	Vibrionales	Vibrionaceae	Vibrio	Unannotated
ASV25854	152.43	0.0480701	-0.131818	1.38445	Proteobacteria	Gammaproteobacteria	Unannotated	Unannotated	Unannotated	Unannotated
ASV05713	152.762	0.04819	0.0701721	-0.493508	Proteobacteria	Alphaproteobacteria	Unannotated	Unannotated	Unannotated	Unannotated
ASV21942	152.749	0.0482009	1.08058	-0.519141	Proteobacteria	Alphaproteobacteria	Unannotated	Unannotated	Unannotated	Unannotated
ASV30262	153.013	0.0482996	-0.222981	1.18609	Bacteroidetes	Cytophagia	Cytophagales	Unannotated	Unannotated	Unannotated
ASV22197	152.977	0.0483035	0.758137	-0.766514	Proteobacteria	Alphaproteobacteria	Rhodobacterales	Rhodobacteraceae	Unannotated	Unannotated
ASV25638	153.064	0.0483462	-0.26637	1.13683	Proteobacteria	Gammaproteobacteria	Unannotated	Unannotated	Unannotated	Unannotated
ASV26619	153.054	0.0483583	0.668623	1.49681	Proteobacteria	Gammaproteobacteria	Arenicellales	Arenicellaceae	Arenicella	Unannotated
ASV33016	153.146	0.0484026	-0.111849	1.11538	Proteobacteria	Gammaproteobacteria	Unannotated	Unannotated	Unannotated	Unannotated
ASV05134	153.156	0.0484212	0.310045	1.76274	Proteobacteria	Alphaproteobacteria	Unannotated	Unannotated	Unannotated	Unannotated
ASV24164	153.256	0.0484679	1.29801	0.358406	Bacteroidetes	Flavobacteriia	Flavobacteriales	Flavobacteriaceae	Unannotated	Unannotated
ASV19916	153.783	0.04865	0.641084	1.39446	Proteobacteria	Alphaproteobacteria	Sphingomonadales	Sphingomonadaceae	Sphingorhabdus	marina
ASV32158	154.132	0.0487759	1.05523	-0.186464	Proteobacteria	Gammaproteobacteria	Unannotated	Unannotated	Unannotated	Unannotated
ASV22569	154.091	0.0487785	0.866751	-0.300937	Proteobacteria	Alphaproteobacteria	Rhodobacterales	Rhodobacteraceae	Unannotated	Unannotated
ASV26925	154.341	0.0488729	-0.248411	1.09514	Proteobacteria	Gammaproteobacteria	Unannotated	Unannotated	Unannotated	Unannotated
ASV07617	155.007	0.0490994	1.30058	-0.169312	Proteobacteria	Deltaproteobacteria	Unannotated	Unannotated	Unannotated	Unannotated
ASV15026	154.96	0.0491	1.14892	-0.416952	Verrucomicrobia	Verrucomicrobiae	Verrucomicrobiales	Verrucomicrobiaceae	Unannotated	Unannotated
ASV23790	155.031	0.0491383	-0.914303	0.0780044	Bacteroidetes	Unannotated	Unannotated	Unannotated	Unannotated	Unannotated
ASV31715	155.02	0.0491503	-0.20763	1.3437	Proteobacteria	Deltaproteobacteria	Unannotated	Unannotated	Unannotated	Unannotated
ASV11049	155.701	0.0493818	1.20897	-0.506712	Planctomycetes	Planctomycetia	Planctomycetales	Planctomycetaceae	Unannotated	Unannotated
ASV25619	156.118	0.0495299	-0.0128127	1.25711	Proteobacteria	Gammaproteobacteria	Pseudomonadales	Pseudomonadales_incertae_sedis	Dasania	Unannotated
ASV30062	156.598	0.049698	-0.0348349	0.979966	Bacteroidetes	Sphingobacteriia	Sphingobacteriales	Rhodothermaceae	Unannotated	Unannotated
ASV18682	157.092	0.0498704	-1.01003	-0.342583	Bacteroidetes	Flavobacteriia	Flavobacteriales	Flavobacteriaceae	Unannotated	Unannotated
ASV03979	157.273	0.0499439	-0.519509	1.11593	Planctomycetes	Planctomycetia	Planctomycetales	Planctomycetaceae	Unannotated	Unannotated
ASV24309	157.281	0.0499622	0.128831	1.40172	Bacteroidetes	Cytophagia	Cytophagales	Unannotated	Unannotated	Unannotated
ASV32852	157.451	0.0500322	-0.111872	1.22863	Proteobacteria	Gammaproteobacteria	Unannotated	Unannotated	Unannotated	Unannotated
ASV12129	157.615	0.0501003	-1.3382	-0.0789249	Proteobacteria	Alphaproteobacteria	Rhodospirillales	Rhodospirillaceae	Unannotated	Unannotated
ASV22132	157.74	0.0501559	-0.538643	1.13171	Proteobacteria	Alphaproteobacteria	Unannotated	Unannotated	Unannotated	Unannotated
ASV18335	157.897	0.0502216	1.02462	-0.208357	Bacteroidetes	Flavobacteriia	Flavobacteriales	Flavobacteriaceae	Kordia	jejudonensis
ASV11165	157.945	0.0502528	0.86515	-0.316954	Proteobacteria	Alphaproteobacteria	Rhizobiales	Methylocystaceae	Terasakiella	Unannotated
ASV18677	158.255	0.0503676	-0.647175	0.294386	Bacteroidetes	Flavobacteriia	Flavobacteriales	Flavobacteriaceae	Unannotated	Unannotated
ASV01782	158.301	0.0503981	0.784031	-0.328438	Planctomycetes	Planctomycetia	Planctomycetales	Planctomycetaceae	Unannotated	Unannotated
ASV15649	158.327	0.0504225	0.821455	-0.647802	Proteobacteria	Alphaproteobacteria	Unannotated	Unannotated	Unannotated	Unannotated
ASV22007	158.332	0.0504403	0.363607	-0.859556	Proteobacteria	Alphaproteobacteria	Rhodobacterales	Rhodobacteraceae	Unannotated	Unannotated
ASV27843	158.603	0.0505426	0.605538	-0.728422	Bacteroidetes	Sphingobacteriia	Sphingobacteriales	Unannotated	Unannotated	Unannotated
ASV11084	159.866	0.0509613	0.608424	-0.560579	Planctomycetes	Planctomycetia	Planctomycetales	Planctomycetaceae	Unannotated	Unannotated
ASV26293	159.855	0.0509743	1.27916	0.00831019	Proteobacteria	Gammaproteobacteria	Unannotated	Unannotated	Unannotated	Unannotated
ASV18692	159.956	0.0510226	-0.94403	-0.0403031	Bacteroidetes	Flavobacteriia	Flavobacteriales	Flavobacteriaceae	Unannotated	Unannotated
ASV32373	160.299	0.0511485	1.10903	-0.470637	Proteobacteria	Gammaproteobacteria	Alteromonadales	Alteromonadaceae	Unannotated	Unannotated
ASV26178	160.332	0.0511753	-0.364209	1.01135	Proteobacteria	Gammaproteobacteria	Chromatiales	Unannotated	Unannotated	Unannotated
ASV30314	160.941	0.051386	1.04558	-0.482311	Bacteroidetes	Unannotated	Unannotated	Unannotated	Unannotated	Unannotated
ASV37738	161.591	0.0516102	-0.158729	1.13319	Ignavibacteriae	Ignavibacteria	Ignavibacteriales	Ignavibacteriaceae	Unannotated	Unannotated
ASV11527	162.048	0.0517726	-0.347364	1.23284	Proteobacteria	Alphaproteobacteria	Rhodobacterales	Rhodobacteraceae	Unannotated	Unannotated
ASV12302	162.704	0.0519986	-0.378124	-1.07289	Proteobacteria	Alphaproteobacteria	Rhizobiales	Unannotated	Unannotated	Unannotated
ASV32447	163.1	0.0521419	1.28387	2.17134	Proteobacteria	Gammaproteobacteria	Alteromonadales	Alteromonadaceae	Paraglaciecola	Unannotated
ASV27442	163.157	0.0521769	0.0915198	1.01772	Bacteroidetes	Sphingobacteriia	Sphingobacteriales	Saprospiraceae	Lewinella	Unannotated
ASV28228	163.563	0.0523233	-0.244398	0.973243	Bacteroidetes	Flavobacteriia	Flavobacteriales	Cryomorphaceae	Unannotated	Unannotated
ASV36176	163.792	0.0524135	-0.148718	1.09483	Proteobacteria	Gammaproteobacteria	Unannotated	Unannotated	Unannotated	Unannotated
ASV25455	163.909	0.0524675	-0.454666	1.22576	Proteobacteria	Gammaproteobacteria	Unannotated	Unannotated	Unannotated	Unannotated
ASV35492	165.052	0.0528503	0.0501256	-1.1613	Cyanobacteria/Chloroplast	Cyanobacteria	Unannotated	Unannotated	Unannotated	Unannotated
ASV22715	165.587	0.0530387	-0.0957673	1.30514	Proteobacteria	Alphaproteobacteria	Rhodobacterales	Rhodobacteraceae	Unannotated	Unannotated
ASV10888	165.544	0.0530418	-0.29127	1.24458	Proteobacteria	Deltaproteobacteria	Bdellovibrionales	Pseudobacteriovoracaceae	Pseudobacteriovorax	Unannotated
ASV33163	166.049	0.0532209	1.06311	-0.555759	Proteobacteria	Gammaproteobacteria	Alteromonadales	Colwelliaceae	Unannotated	Unannotated
ASV18313	165.997	0.0532214	-0.851748	-0.253682	Bacteroidetes	Flavobacteriia	Flavobacteriales	Flavobacteriaceae	Unannotated	Unannotated
ASV28034	166.003	0.0532403	-0.473066	1.14085	Bacteroidetes	Sphingobacteriia	Sphingobacteriales	Saprospiraceae	Unannotated	Unannotated
ASV30656	166.2	0.0533206	-0.154734	1.11364	Bacteroidetes	Unannotated	Unannotated	Unannotated	Unannotated	Unannotated
ASV40165	166.216	0.0533426	-0.0405753	1.27886	Proteobacteria	Gammaproteobacteria	Pseudomonadales	Pseudomonadales_incertae_sedis	Dasania	Unannotated
ASV23029	166.517	0.0534564	-1.06038	-0.287325	Proteobacteria	Alphaproteobacteria	Rhodobacterales	Rhodobacteraceae	Unannotated	Unannotated
ASV23679	166.538	0.0534804	-0.578036	0.49037	Bacteroidetes	Unannotated	Unannotated	Unannotated	Unannotated	Unannotated
ASV29347	168.547	0.0541429	0.898122	-0.28695	Bacteroidetes	Unannotated	Unannotated	Unannotated	Unannotated	Unannotated
ASV16846	168.546	0.05416	0.270522	1.65083	Proteobacteria	Gammaproteobacteria	Alteromonadales	Colwelliaceae	Colwellia	Unannotated
ASV26697	168.689	0.0542235	-0.300488	1.12012	Proteobacteria	Gammaproteobacteria	Chromatiales	Unannotated	Unannotated	Unannotated
ASV18680	168.81	0.0542798	-0.941878	-0.335941	Bacteroidetes	Flavobacteriia	Flavobacteriales	Flavobacteriaceae	Unannotated	Unannotated
ASV33114	169.752	0.0546003	1.61188	0.121782	Proteobacteria	Gammaproteobacteria	Alteromonadales	Pseudoalteromonadaceae	Pseudoalteromonas	Unannotated
ASV24271	169.929	0.0546749	0.0956761	1.35182	Bacteroidetes	Flavobacteriia	Flavobacteriales	Flavobacteriaceae	Unannotated	Unannotated
ASV25944	171.328	0.0551426	0.124811	1.41985	Proteobacteria	Gammaproteobacteria	Alteromonadales	Alteromonadales_incertae_sedis	Teredinibacter	Unannotated
ASV25325	171.461	0.0552032	0.244466	1.31226	Proteobacteria	Gammaproteobacteria	Unannotated	Unannotated	Unannotated	Unannotated
ASV34213	171.497	0.0552326	1.18808	-0.202361	Proteobacteria	Deltaproteobacteria	Myxococcales	Nannocystaceae	Unannotated	Unannotated
ASV22319	171.529	0.0552606	1.05453	-0.373175	Proteobacteria	Alphaproteobacteria	Unannotated	Unannotated	Unannotated	Unannotated
ASV19965	172.084	0.0554572	0.315728	-1.22341	Proteobacteria	Alphaproteobacteria	Sphingomonadales	Erythrobacteraceae	Erythrobacter	Unannotated
ASV26145	172.767	0.0556954	-0.146885	1.02846	Proteobacteria	Gammaproteobacteria	Chromatiales	Granulosicoccaceae	Granulosicoccus	Unannotated
ASV33204	173.287	0.0558809	-0.343778	1.20385	Proteobacteria	Gammaproteobacteria	Alteromonadales	Colwelliaceae	Unannotated	Unannotated
ASV26213	173.337	0.0559153	1.17652	1.84809	Proteobacteria	Gammaproteobacteria	Oceanospirillales	Oceanospirillales_incertae_sedis	Pseudohongiella	Unannotated
ASV32040	173.645	0.0560327	0.227116	-0.421654	Proteobacteria	Deltaproteobacteria	Bdellovibrionales	Bacteriovoracaceae	Halobacteriovorax	Unannotated
ASV28011	173.606	0.0560382	-0.0448208	-0.522529	Bacteroidetes	Sphingobacteriia	Sphingobacteriales	Saprospiraceae	Unannotated	Unannotated
ASV18569	173.664	0.0560749	-0.322591	0.758469	Bacteroidetes	Flavobacteriia	Flavobacteriales	Flavobacteriaceae	Unannotated	Unannotated
ASV14873	173.712	0.0561085	0.856634	-1.68025	Verrucomicrobia	Verrucomicrobiae	Verrucomicrobiales	Unannotated	Unannotated	Unannotated
ASV11194	174.183	0.056279	-0.839438	0.229279	Proteobacteria	Alphaproteobacteria	SAR11	Candidatus_Pelagibacter	Unannotated	Unannotated
ASV16843	174.154	0.0562877	-0.229969	1.19835	Proteobacteria	Gammaproteobacteria	Alteromonadales	Colwelliaceae	Colwellia	Unannotated
ASV30880	174.125	0.0562966	1.54443	-0.0577355	Bacteroidetes	Cytophagia	Cytophagales	Flammeovirgaceae	Unannotated	Unannotated
ASV13597	174.377	0.0563963	-0.187098	-1.23682	Proteobacteria	Alphaproteobacteria	Unannotated	Unannotated	Unannotated	Unannotated
ASV30607	174.54	0.056467	0.421643	-0.510666	Bacteroidetes	Cytophagia	Cytophagales	Unannotated	Unannotated	Unannotated
ASV18769	174.682	0.0565313	-0.461308	0.578254	Bacteroidetes	Unannotated	Unannotated	Unannotated	Unannotated	Unannotated
ASV11051	174.971	0.0566433	1.6723	0.185498	Planctomycetes	Planctomycetia	Planctomycetales	Planctomycetaceae	Unannotated	Unannotated
ASV32938	175.186	0.0567311	0.70898	-0.74366	Proteobacteria	Gammaproteobacteria	Alteromonadales	Alteromonadaceae	Haliea	Unannotated
ASV12996	175.241	0.0567674	0.483648	-0.542658	Proteobacteria	Alphaproteobacteria	Caulobacterales	Hyphomonadaceae	Hyphomonas	Unannotated
ASV26495	175.6	0.0569021	-0.295842	1.08642	Proteobacteria	Gammaproteobacteria	Arenicellales	Arenicellaceae	Arenicella	Unannotated
ASV26196	175.918	0.0570236	0.451218	1.98359	Proteobacteria	Gammaproteobacteria	Oceanospirillales	Oceanospirillales_incertae_sedis	Pseudohongiella	Unannotated
ASV26018	176.109	0.057104	1.1624	-0.0514563	Proteobacteria	Gammaproteobacteria	Unannotated	Unannotated	Unannotated	Unannotated
ASV36186	176.385	0.0572122	-0.0313274	1.36204	Proteobacteria	Gammaproteobacteria	Unannotated	Unannotated	Unannotated	Unannotated
ASV28166	176.52	0.0572746	0.906148	-0.711274	Bacteroidetes	Sphingobacteriia	Sphingobacteriales	Saprospiraceae	Lewinella	Unannotated
ASV18474	177.228	0.057523	-1.13747	-0.198238	Bacteroidetes	Flavobacteriia	Flavobacteriales	Flavobacteriaceae	Unannotated	Unannotated
ASV20127	177.521	0.0576366	0.142672	1.38404	Proteobacteria	Gammaproteobacteria	Unannotated	Unannotated	Unannotated	Unannotated
ASV10815	177.615	0.0576859	0.18449	-0.655667	Proteobacteria	Alphaproteobacteria	Parvularculales	Parvularculaceae	Parvularcula	Unannotated
ASV26078	177.979	0.0578229	-0.907703	1.18589	Proteobacteria	Gammaproteobacteria	Unannotated	Unannotated	Unannotated	Unannotated
ASV12601	177.982	0.0578426	-0.521857	-1.28858	Proteobacteria	Unannotated	Unannotated	Unannotated	Unannotated	Unannotated
ASV20930	177.952	0.0578519	0.201284	1.30949	Proteobacteria	Alphaproteobacteria	Rhodospirillales	Rhodospirillaceae	Unannotated	Unannotated
ASV14639	178.079	0.0579119	1.07917	-0.344345	Verrucomicrobia	Verrucomicrobiae	Verrucomicrobiales	Verrucomicrobiaceae	Roseibacillus	Unannotated
ASV22430	178.109	0.0579406	1.19988	-0.182256	Proteobacteria	Alphaproteobacteria	Rhodospirillales	Rhodospirillaceae	Unannotated	Unannotated
ASV01671	178.192	0.0579865	-0.325037	0.940726	Planctomycetes	Planctomycetia	Planctomycetales	Planctomycetaceae	Pirellula	Unannotated
ASV10812	178.645	0.0581525	0.121181	-1.20037	Proteobacteria	Alphaproteobacteria	Parvularculales	Parvularculaceae	Parvularcula	Unannotated
ASV19653	178.753	0.0582067	-0.0848026	1.03555	Proteobacteria	Deltaproteobacteria	Unannotated	Unannotated	Unannotated	Unannotated
ASV22024	178.76	0.058228	0.558858	-0.45719	Proteobacteria	Alphaproteobacteria	Rhodobacterales	Rhodobacteraceae	Unannotated	Unannotated
ASV22768	178.768	0.0582495	-0.0199397	1.45707	Proteobacteria	Alphaproteobacteria	Rhodobacterales	Rhodobacteraceae	Celeribacter	Unannotated
ASV38185	179.733	0.0585833	0.385199	-0.621483	Bacteroidetes	Unannotated	Unannotated	Unannotated	Unannotated	Unannotated
ASV02437	179.861	0.0586441	0.9618	-0.43196	Bacteroidetes	Unannotated	Unannotated	Unannotated	Unannotated	Unannotated
ASV26189	180.101	0.0587412	0.401581	-0.56357	Proteobacteria	Gammaproteobacteria	Unannotated	Unannotated	Unannotated	Unannotated
ASV27693	180.102	0.0587608	1.06284	-0.292621	Bacteroidetes	Sphingobacteriia	Sphingobacteriales	Saprospiraceae	Phaeodactylibacter	Unannotated
ASV26500	180.72	0.0589818	-0.490717	0.894302	Proteobacteria	Gammaproteobacteria	Unannotated	Unannotated	Unannotated	Unannotated
ASV29117	181.03	0.0591023	-0.433129	1.19641	Bacteroidetes	Sphingobacteriia	Sphingobacteriales	Unannotated	Unannotated	Unannotated
ASV30470	181.024	0.0591195	1.64559	0.0882353	Bacteroidetes	Cytophagia	Cytophagales	Unannotated	Unannotated	Unannotated
ASV22182	181.73	0.0593694	0.686242	-0.359807	Proteobacteria	Alphaproteobacteria	Rhodobacterales	Rhodobacteraceae	Unannotated	Unannotated
ASV22350	181.701	0.0593795	0.719144	-0.648132	Proteobacteria	Alphaproteobacteria	Caulobacterales	Hyphomonadaceae	Litorimonas	taeanensis
ASV33706	181.651	0.0593824	0.501925	-0.521987	Bacteroidetes	Unannotated	Unannotated	Unannotated	Unannotated	Unannotated
ASV05752	181.808	0.0594533	0.572717	-0.729823	Proteobacteria	Alphaproteobacteria	Unannotated	Unannotated	Unannotated	Unannotated
ASV22941	182.091	0.0595652	0.639448	1.36491	Proteobacteria	Alphaproteobacteria	Rhodobacterales	Rhodobacteraceae	Unannotated	Unannotated
ASV27814	182.18	0.0596139	-0.410625	1.20346	Bacteroidetes	Sphingobacteriia	Sphingobacteriales	Saprospiraceae	Unannotated	Unannotated
ASV28396	182.937	0.0598813	1.18803	0.182725	Bacteroidetes	Flavobacteriia	Flavobacteriales	Flavobacteriaceae	Unannotated	Unannotated
ASV14203	183.108	0.0599568	-0.334221	1.38309	Proteobacteria	Alphaproteobacteria	Kiloniellales	Kiloniellaceae	Kiloniella	spongiae
ASV30102	183.231	0.0600168	1.75458	0.635096	Bacteroidetes	Cytophagia	Cytophagales	Flammeovirgaceae	Unannotated	Unannotated
ASV14852	183.543	0.0601385	-0.252103	1.29082	Verrucomicrobia	Verrucomicrobiae	Verrucomicrobiales	Verrucomicrobiaceae	Unannotated	Unannotated
ASV25316	183.567	0.0601663	0.688441	-0.54136	Proteobacteria	Gammaproteobacteria	Unannotated	Unannotated	Unannotated	Unannotated
ASV04959	183.749	0.0602456	0.871336	-0.548203	Proteobacteria	Alphaproteobacteria	Unannotated	Unannotated	Unannotated	Unannotated
ASV22637	183.909	0.0603178	-0.296626	0.859517	Proteobacteria	Alphaproteobacteria	Rhodobacterales	Rhodobacteraceae	Unannotated	Unannotated
ASV14779	183.953	0.060352	0.995894	-0.558448	Verrucomicrobia	Verrucomicrobiae	Verrucomicrobiales	Verrucomicrobiaceae	Unannotated	Unannotated
ASV32030	184.186	0.0604482	0.00387675	1.29314	Proteobacteria	Deltaproteobacteria	Bdellovibrionales	Bacteriovoracaceae	Unannotated	Unannotated
ASV25752	184.886	0.0606979	-0.726931	1.0347	Proteobacteria	Gammaproteobacteria	Unannotated	Unannotated	Unannotated	Unannotated
ASV08876	185.69	0.0609818	-0.641242	0.751918	Proteobacteria	Gammaproteobacteria	Chromatiales	Unannotated	Unannotated	Unannotated
ASV36237	185.975	0.0610955	1.19985	-0.213992	Proteobacteria	Epsilonproteobacteria	Unannotated	Unannotated	Unannotated	Unannotated
ASV22967	186.045	0.0611385	0.43821	-0.862617	Proteobacteria	Alphaproteobacteria	Rhodobacterales	Rhodobacteraceae	Unannotated	Unannotated
ASV19107	186.029	0.0611534	-0.280728	1.30691	Bacteroidetes	Flavobacteriia	Flavobacteriales	Flavobacteriaceae	Unannotated	Unannotated
ASV22864	186.056	0.0611824	0.510442	-0.563213	Proteobacteria	Alphaproteobacteria	Rhodobacterales	Rhodobacteraceae	Unannotated	Unannotated
ASV28064	186.01	0.0611875	-0.0306555	0.89394	Bacteroidetes	Sphingobacteriia	Sphingobacteriales	Saprospiraceae	Unannotated	Unannotated
ASV02311	186.075	0.0612292	0.679355	-0.484225	Actinobacteria	Actinobacteria	Unannotated	Unannotated	Unannotated	Unannotated
ASV12103	186.117	0.0612631	-0.67833	-0.0270972	Proteobacteria	Alphaproteobacteria	Unannotated	Unannotated	Unannotated	Unannotated
ASV25081	186.547	0.0614249	-0.565159	0.99225	Proteobacteria	Gammaproteobacteria	Unannotated	Unannotated	Unannotated	Unannotated
ASV25570	186.577	0.061455	-0.240138	1.27841	Proteobacteria	Gammaproteobacteria	Unannotated	Unannotated	Unannotated	Unannotated
ASV03941	186.613	0.0614871	-0.551397	0.915189	Planctomycetes	Planctomycetia	Planctomycetales	Planctomycetaceae	Unannotated	Unannotated
ASV05768	186.986	0.0616303	0.683043	-0.513324	Proteobacteria	Alphaproteobacteria	Unannotated	Unannotated	Unannotated	Unannotated
ASV22761	187.154	0.061706	-0.505882	0.788017	Proteobacteria	Alphaproteobacteria	Rhodobacterales	Rhodobacteraceae	Unannotated	Unannotated
ASV28906	187.461	0.0618275	0.893868	-0.224604	Bacteroidetes	Unannotated	Unannotated	Unannotated	Unannotated	Unannotated
ASV25741	187.769	0.0619495	0.840564	-0.622084	Proteobacteria	Gammaproteobacteria	Oceanospirillales	Unannotated	Unannotated	Unannotated
ASV27928	187.974	0.0620376	0.457015	-0.62379	Bacteroidetes	Sphingobacteriia	Sphingobacteriales	Saprospiraceae	Lewinella	Unannotated
ASV28459	188.026	0.0620754	-0.193959	0.847194	Bacteroidetes	Sphingobacteriia	Sphingobacteriales	Saprospiraceae	Unannotated	Unannotated
ASV23334	188.178	0.062146	-0.457885	0.986798	Proteobacteria	Gammaproteobacteria	Unannotated	Unannotated	Unannotated	Unannotated
ASV22123	188.217	0.0621794	0.613586	-0.510109	Proteobacteria	Alphaproteobacteria	Unannotated	Unannotated	Unannotated	Unannotated
ASV23694	188.338	0.06224	1.31915	0.114706	Bacteroidetes	Unannotated	Unannotated	Unannotated	Unannotated	Unannotated
ASV35222	188.294	0.062246	-0.727837	-0.351716	Cyanobacteria/Chloroplast	Cyanobacteria	Family_II	GpIIa	Unannotated	Unannotated
ASV29486	188.294	0.0622667	0.296691	1.64891	Bacteroidetes	Unannotated	Unannotated	Unannotated	Unannotated	Unannotated
ASV32233	188.492	0.0623525	-0.147207	1.80264	Proteobacteria	Gammaproteobacteria	Unannotated	Unannotated	Unannotated	Unannotated
ASV33208	188.984	0.0625362	0.200176	0.837307	Proteobacteria	Gammaproteobacteria	Alteromonadales	Colwelliaceae	Unannotated	Unannotated
ASV25725	188.968	0.0625515	-0.00412276	1.19119	Proteobacteria	Gammaproteobacteria	Unannotated	Unannotated	Unannotated	Unannotated
ASV24319	189.166	0.0626376	0.302693	1.69482	Proteobacteria	Gammaproteobacteria	Unannotated	Unannotated	Unannotated	Unannotated
ASV22436	189.343	0.062717	-0.276032	1.18425	Proteobacteria	Alphaproteobacteria	Unannotated	Unannotated	Unannotated	Unannotated
ASV22851	189.472	0.0627807	1.03108	-0.694828	Proteobacteria	Alphaproteobacteria	Rhodobacterales	Rhodobacteraceae	Tropicibacter	Unannotated
ASV36267	189.495	0.0628091	-0.395581	1.06822	Proteobacteria	Deltaproteobacteria	Desulfobacterales	Desulfobacteraceae	Desulfosarcina	Unannotated
ASV14930	189.532	0.0628422	1.21203	-0.226527	Verrucomicrobia	Verrucomicrobiae	Verrucomicrobiales	Unannotated	Unannotated	Unannotated
ASV22955	190.04	0.0630316	0.583937	-0.814187	Proteobacteria	Alphaproteobacteria	Rhodobacterales	Rhodobacteraceae	Roseovarius	indicus
ASV25880	190.168	0.063095	0.124624	1.16604	Proteobacteria	Gammaproteobacteria	Unannotated	Unannotated	Unannotated	Unannotated
ASV14512	190.242	0.0631405	0.99692	-0.481625	Verrucomicrobia	Verrucomicrobiae	Verrucomicrobiales	Unannotated	Unannotated	Unannotated
ASV33206	190.321	0.0631877	-0.51124	1.01846	Proteobacteria	Gammaproteobacteria	Unannotated	Unannotated	Unannotated	Unannotated
ASV28576	190.52	0.0632747	1.36703	-0.143436	Bacteroidetes	Sphingobacteriia	Sphingobacteriales	Unannotated	Unannotated	Unannotated
ASV13593	190.822	0.063396	0.679793	-0.629708	Proteobacteria	Alphaproteobacteria	Unannotated	Unannotated	Unannotated	Unannotated
ASV29278	190.794	0.0634076	-0.545586	1.07271	Bacteroidetes	Sphingobacteriia	Sphingobacteriales	Chitinophagaceae	Unannotated	Unannotated
ASV14796	191.354	0.0636151	0.814137	-0.561548	Verrucomicrobia	Verrucomicrobiae	Verrucomicrobiales	Verrucomicrobiaceae	Unannotated	Unannotated
ASV22939	191.526	0.0636935	-0.0045426	1.56602	Proteobacteria	Alphaproteobacteria	Rhodobacterales	Rhodobacteraceae	Unannotated	Unannotated
ASV30866	191.504	0.0637073	0.0225397	1.39429	Bacteroidetes	Cytophagia	Cytophagales	Flammeovirgaceae	Reichenbachiella	Unannotated
ASV26741	192.014	0.0638981	0.993803	-0.464451	Proteobacteria	Gammaproteobacteria	Unannotated	Unannotated	Unannotated	Unannotated
ASV25678	192.081	0.0639418	-0.610153	1.76956	Proteobacteria	Gammaproteobacteria	Unannotated	Unannotated	Unannotated	Unannotated
ASV27404	192.099	0.0639691	-0.566998	0.777115	Bacteroidetes	Sphingobacteriia	Sphingobacteriales	Saprospiraceae	Unannotated	Unannotated
ASV32602	192.049	0.0639737	0.720473	-0.467366	Proteobacteria	Gammaproteobacteria	Vibrionales	Vibrionaceae	Vibrio	sinaloensis
ASV14926	192.123	0.0640198	-0.523908	0.628679	Verrucomicrobia	Verrucomicrobiae	Verrucomicrobiales	Rubritaleaceae	Rubritalea	Unannotated
ASV22871	192.348	0.064116	0.166884	-0.622316	Proteobacteria	Alphaproteobacteria	Rhodobacterales	Rhodobacteraceae	Unannotated	Unannotated
ASV17911	192.395	0.0641529	0.806747	-0.58427	Verrucomicrobia	Opitutae	Puniceicoccales	Puniceicoccaceae	Coraliomargarita	Unannotated
ASV26033	192.659	0.0642624	1.18737	-0.111075	Proteobacteria	Gammaproteobacteria	Unannotated	Unannotated	Unannotated	Unannotated
ASV11174	192.862	0.0643518	1.31793	-0.239297	Proteobacteria	Alphaproteobacteria	Rhizobiales	Methylocystaceae	Terasakiella	Unannotated
ASV32884	193.373	0.0645436	0.666112	-0.53702	Proteobacteria	Gammaproteobacteria	Unannotated	Unannotated	Unannotated	Unannotated
ASV32440	193.375	0.0645659	0.879328	-0.669616	Proteobacteria	Gammaproteobacteria	Alteromonadales	Alteromonadaceae	Unannotated	Unannotated
ASV21423	193.591	0.0646597	0.0866612	1.17141	Proteobacteria	Alphaproteobacteria	Rhodospirillales	Rhodospirillaceae	Unannotated	Unannotated
ASV38179	193.741	0.0647313	0.708276	-0.413003	Bacteroidetes	Unannotated	Unannotated	Unannotated	Unannotated	Unannotated
ASV22172	194.462	0.0649941	0.508408	1.32168	Proteobacteria	Alphaproteobacteria	Unannotated	Unannotated	Unannotated	Unannotated
ASV07744	194.41	0.0649983	0.0247089	1.43987	Proteobacteria	Deltaproteobacteria	Myxococcales	Unannotated	Unannotated	Unannotated
ASV03922	194.896	0.0651825	-0.634405	0.651179	Planctomycetes	Planctomycetia	Planctomycetales	Planctomycetaceae	Unannotated	Unannotated
ASV02433	195.247	0.0653217	-0.459487	0.671666	Actinobacteria	Actinobacteria	Unannotated	Unannotated	Unannotated	Unannotated
ASV21006	195.368	0.0653843	-0.890699	0.855626	Proteobacteria	Alphaproteobacteria	Unannotated	Unannotated	Unannotated	Unannotated
ASV40181	195.932	0.065595	0.207323	1.51836	Proteobacteria	Gammaproteobacteria	Unannotated	Unannotated	Unannotated	Unannotated
ASV06008	196.655	0.0658591	0.680995	-0.571069	Actinobacteria	Actinobacteria	Unannotated	Unannotated	Unannotated	Unannotated
ASV12291	196.744	0.065911	0.0794054	1.18374	Proteobacteria	Alphaproteobacteria	Rhizobiales	Phyllobacteriaceae	Unannotated	Unannotated
ASV18242	196.941	0.065999	0.258823	-0.493088	Cyanobacteria/Chloroplast	Cyanobacteria	Family_XIII	GpXIII	Unannotated	Unannotated
ASV21415	197.475	0.0662002	0.623982	1.80255	Proteobacteria	Alphaproteobacteria	Rhodospirillales	Rhodospirillaceae	Unannotated	Unannotated
ASV32982	197.571	0.0662544	1.25634	-0.157202	Proteobacteria	Gammaproteobacteria	Unannotated	Unannotated	Unannotated	Unannotated
ASV26000	197.62	0.0662931	0.165873	1.49202	Proteobacteria	Gammaproteobacteria	Unannotated	Unannotated	Unannotated	Unannotated
ASV19967	198.136	0.0664886	0.87402	1.50727	Proteobacteria	Alphaproteobacteria	Sphingomonadales	Unannotated	Unannotated	Unannotated
ASV03999	198.204	0.0665337	0.957837	-0.52081	Planctomycetes	Planctomycetia	Planctomycetales	Planctomycetaceae	Unannotated	Unannotated
ASV31863	198.596	0.0666878	1.09096	-0.607171	Proteobacteria	Deltaproteobacteria	Bdellovibrionales	Bacteriovoracaceae	Unannotated	Unannotated
ASV30337	198.548	0.0666939	0.981549	-0.0257309	Bacteroidetes	Cytophagia	Cytophagales	Cytophagaceae	Ekhidna	Unannotated
ASV22140	198.608	0.0667367	0.218321	1.56191	Proteobacteria	Alphaproteobacteria	Unannotated	Unannotated	Unannotated	Unannotated
ASV23435	198.895	0.0668554	-0.178668	1.01765	Bacteroidetes	Flavobacteriia	Flavobacteriales	Flavobacteriaceae	Lutimonas	Unannotated
ASV12138	199.064	0.0669347	-0.911477	-0.00569403	Proteobacteria	Alphaproteobacteria	Rhodospirillales	Unannotated	Unannotated	Unannotated
ASV23421	199.335	0.0670484	1.23062	-0.172012	Bacteroidetes	Flavobacteriia	Flavobacteriales	Flavobacteriaceae	Polaribacter	Unannotated
ASV29724	199.828	0.0672368	0.0104775	-0.474686	Proteobacteria	Unannotated	Unannotated	Unannotated	Unannotated	Unannotated
ASV33222	200.069	0.0673406	-0.142425	1.28131	Proteobacteria	Gammaproteobacteria	Alteromonadales	Colwelliaceae	Unannotated	Unannotated
ASV22655	200.077	0.067366	1.59754	-0.0538457	Proteobacteria	Alphaproteobacteria	Rhodobacterales	Rhodobacteraceae	Unannotated	Unannotated
ASV22074	200.152	0.067414	-0.0519391	0.955255	Proteobacteria	Alphaproteobacteria	Rhizobiales	Unannotated	Unannotated	Unannotated
ASV07009	200.123	0.0674271	0.75338	1.49426	Verrucomicrobia	Opitutae	Puniceicoccales	Puniceicoccaceae	Pelagicoccus	litoralis
ASV33726	200.402	0.0675436	0.550032	-0.574475	Bacteroidetes	Cytophagia	Cytophagales	Flammeovirgaceae	Unannotated	Unannotated
ASV30194	200.361	0.0675524	0.851551	-0.306991	Bacteroidetes	Cytophagia	Cytophagales	Unannotated	Unannotated	Unannotated
ASV24193	201.078	0.0678171	0.636759	-0.611359	Bacteroidetes	Flavobacteriia	Flavobacteriales	Flavobacteriaceae	Robiginitalea	Unannotated
ASV13155	201.45	0.0679654	0.852837	-0.533106	Proteobacteria	Unannotated	Unannotated	Unannotated	Unannotated	Unannotated
ASV09363	201.514	0.06801	0.703299	-0.513224	Verrucomicrobia	Unannotated	Unannotated	Unannotated	Unannotated	Unannotated
ASV08025	202.811	0.0684709	-0.777942	0.340637	Proteobacteria	Gammaproteobacteria	Gammaproteobacteria_incertae_sedis	Cocleimonas	Unannotated	Unannotated
ASV26114	203.536	0.0687391	0.302189	2.0561	Proteobacteria	Gammaproteobacteria	Oceanospirillales	Oceanospirillales_incertae_sedis	Pseudohongiella	Unannotated
ASV38574	203.581	0.0687774	-0.915903	0.105616	Actinobacteria	Actinobacteria	Actinomycetales	Propionibacteriaceae	Propionibacterium	acnes
ASV22368	203.56	0.0687935	-0.339572	0.861956	Proteobacteria	Alphaproteobacteria	Caulobacterales	Hyphomonadaceae	Unannotated	Unannotated
ASV05698	203.943	0.0689463	-0.396363	0.956639	Proteobacteria	Alphaproteobacteria	Unannotated	Unannotated	Unannotated	Unannotated
ASV19734	204.312	0.0690945	0.0706229	1.28278	Proteobacteria	Gammaproteobacteria	Unannotated	Unannotated	Unannotated	Unannotated
ASV33926	204.528	0.0691908	0.680378	-0.55486	Proteobacteria	Deltaproteobacteria	Bdellovibrionales	Bacteriovoracaceae	Unannotated	Unannotated
ASV26095	204.503	0.0692057	1.13138	0.152061	Proteobacteria	Gammaproteobacteria	Gammaproteobacteria_incertae_sedis	Unannotated	Unannotated	Unannotated
ASV28156	204.718	0.0693019	0.161457	-0.839336	Bacteroidetes	Sphingobacteriia	Sphingobacteriales	Saprospiraceae	Lewinella	Unannotated
ASV19956	204.695	0.0693178	0.766316	-0.469575	Proteobacteria	Alphaproteobacteria	Kordiimonadales	Kordiimonadaceae	Kordiimonas	Unannotated
ASV35230	204.637	0.0693214	-0.228358	-0.576408	Cyanobacteria/Chloroplast	Cyanobacteria	Family_II	GpIIa	Unannotated	Unannotated
ASV22960	204.935	0.0694461	0.1511	-0.783111	Proteobacteria	Alphaproteobacteria	Rhodobacterales	Rhodobacteraceae	Unannotated	Unannotated
ASV23537	204.927	0.0694668	1.51727	-0.225647	Bacteroidetes	Flavobacteriia	Flavobacteriales	Flavobacteriaceae	Wenyingzhuangia	Unannotated
ASV13003	204.882	0.0694751	1.10935	-0.437902	Proteobacteria	Alphaproteobacteria	Unannotated	Unannotated	Unannotated	Unannotated
ASV23055	204.905	0.0695064	1.12135	-0.281183	Proteobacteria	Alphaproteobacteria	Rhodobacterales	Rhodobacteraceae	Unannotated	Unannotated
ASV11216	204.901	0.0695287	-0.68181	-0.0587332	Proteobacteria	Alphaproteobacteria	SAR11	Candidatus_Pelagibacter	Unannotated	Unannotated
ASV25213	204.853	0.069536	1.42345	-0.0411492	Proteobacteria	Gammaproteobacteria	Unannotated	Unannotated	Unannotated	Unannotated
ASV32346	205.172	0.0696679	-0.109463	0.878883	Proteobacteria	Gammaproteobacteria	Unannotated	Unannotated	Unannotated	Unannotated
ASV21949	205.162	0.0696881	1.0745	0.0909136	Proteobacteria	Alphaproteobacteria	Unannotated	Unannotated	Unannotated	Unannotated
ASV02268	205.213	0.0697291	-0.220811	1.17453	Actinobacteria	Actinobacteria	Unannotated	Unannotated	Unannotated	Unannotated
ASV24482	205.168	0.0697376	0.248701	1.44903	Proteobacteria	Deltaproteobacteria	Myxococcales	Nannocystaceae	Unannotated	Unannotated
ASV18324	205.46	0.0698606	-1.09809	-0.486209	Bacteroidetes	Flavobacteriia	Flavobacteriales	Flavobacteriaceae	Unannotated	Unannotated
ASV19736	206.079	0.0700949	-0.101412	1.07226	Proteobacteria	Gammaproteobacteria	Unannotated	Unannotated	Unannotated	Unannotated
ASV28819	206.112	0.0701298	0.979397	-0.499375	Bacteroidetes	Unannotated	Unannotated	Unannotated	Unannotated	Unannotated
ASV02265	206.213	0.0701884	0.764428	-0.73043	Actinobacteria	Actinobacteria	Unannotated	Unannotated	Unannotated	Unannotated
ASV10704	206.231	0.0702183	-0.703455	0.631751	Proteobacteria	Alphaproteobacteria	Parvularculales	Parvularculaceae	Parvularcula	Unannotated
ASV27603	206.308	0.0702683	0.980705	-0.482524	Bacteroidetes	Sphingobacteriia	Sphingobacteriales	Saprospiraceae	Unannotated	Unannotated
ASV33092	206.246	0.070271	0.164655	0.943112	Proteobacteria	Gammaproteobacteria	Unannotated	Unannotated	Unannotated	Unannotated
ASV12413	206.603	0.0704169	0.427947	-0.421681	Proteobacteria	Alphaproteobacteria	Unannotated	Unannotated	Unannotated	Unannotated
ASV27781	207.97	0.0709068	-0.189058	0.766514	Bacteroidetes	Sphingobacteriia	Sphingobacteriales	Saprospiraceae	Unannotated	Unannotated
ASV33422	208.406	0.0710799	0.624633	-0.636301	Proteobacteria	Gammaproteobacteria	Thiotrichales	Thiotrichales_incertae_sedis	Fangia	Unannotated
ASV18987	208.492	0.0711335	0.913179	-0.487644	Cyanobacteria/Chloroplast	Cyanobacteria	Family_I	GpI	Unannotated	Unannotated
ASV21353	208.8	0.0712629	-0.214535	1.14277	Proteobacteria	Unannotated	Unannotated	Unannotated	Unannotated	Unannotated
ASV15560	208.992	0.0713528	-0.0292595	-0.531266	Proteobacteria	Unannotated	Unannotated	Unannotated	Unannotated	Unannotated
ASV38576	209.355	0.0715009	-0.326273	0.679203	Bacteroidetes	Cytophagia	Cytophagales	Unannotated	Unannotated	Unannotated
ASV19731	209.86	0.0716981	1.29928	0.247826	Proteobacteria	Gammaproteobacteria	Unannotated	Unannotated	Unannotated	Unannotated
ASV26652	209.902	0.0717369	-0.121176	1.11309	Proteobacteria	Gammaproteobacteria	Unannotated	Unannotated	Unannotated	Unannotated
ASV31417	210.242	0.0718776	0.205602	-0.979653	Proteobacteria	Deltaproteobacteria	Desulfobacterales	Desulfobulbaceae	Unannotated	Unannotated
ASV33071	210.569	0.0720139	-0.549161	1.47102	Proteobacteria	Gammaproteobacteria	Unannotated	Unannotated	Unannotated	Unannotated
ASV23898	210.684	0.0720779	-0.40331	0.843134	Bacteroidetes	Cytophagia	Cytophagales	Unannotated	Unannotated	Unannotated
ASV23865	211.389	0.0723438	0.466896	-0.723219	Bacteroidetes	Unannotated	Unannotated	Unannotated	Unannotated	Unannotated
ASV25469	211.996	0.0725763	-0.27668	1.01	Proteobacteria	Gammaproteobacteria	Unannotated	Unannotated	Unannotated	Unannotated
ASV09819	212.378	0.0727324	0.736393	-0.29204	Proteobacteria	Unannotated	Unannotated	Unannotated	Unannotated	Unannotated
ASV22604	212.396	0.0727633	1.08405	-0.163381	Proteobacteria	Alphaproteobacteria	Rhodobacterales	Rhodobacteraceae	Unannotated	Unannotated
ASV05019	212.557	0.0728435	1.08693	-0.402414	Proteobacteria	Alphaproteobacteria	Unannotated	Unannotated	Unannotated	Unannotated
ASV32507	212.551	0.0728663	0.19462	1.20697	Proteobacteria	Gammaproteobacteria	Unannotated	Unannotated	Unannotated	Unannotated
ASV28264	212.534	0.0728856	0.847277	-0.743205	Bacteroidetes	Flavobacteriia	Flavobacteriales	Flavobacteriaceae	Unannotated	Unannotated
ASV26375	212.634	0.0729447	-0.140438	1.15158	Proteobacteria	Gammaproteobacteria	Chromatiales	Granulosicoccaceae	Granulosicoccus	Unannotated
ASV04017	213.017	0.0731013	1.14118	0.424389	Planctomycetes	Planctomycetia	Planctomycetales	Planctomycetaceae	Rhodopirellula	Unannotated
ASV27838	213.063	0.0731423	-0.034688	1.0933	Bacteroidetes	Sphingobacteriia	Sphingobacteriales	Saprospiraceae	Lewinella	Unannotated
ASV23110	213.079	0.0731728	0.585429	-0.532866	Proteobacteria	Alphaproteobacteria	Rhodobacterales	Rhodobacteraceae	Unannotated	Unannotated
ASV20189	213.832	0.0734566	0.696903	-0.377483	Proteobacteria	Unannotated	Unannotated	Unannotated	Unannotated	Unannotated
ASV30322	213.83	0.073481	0.501451	-0.557099	Bacteroidetes	Cytophagia	Cytophagales	Cytophagaceae	Ekhidna	Unannotated
ASV15689	213.965	0.0735528	0.941759	-0.505252	Proteobacteria	Unannotated	Unannotated	Unannotated	Unannotated	Unannotated
ASV23359	214.139	0.0736379	0.0261053	1.01994	Proteobacteria	Deltaproteobacteria	Myxococcales	Unannotated	Unannotated	Unannotated
ASV21696	214.247	0.0737005	1.03577	0.060818	Proteobacteria	Alphaproteobacteria	Unannotated	Unannotated	Unannotated	Unannotated
ASV19935	214.623	0.0738552	-0.280406	0.870934	Proteobacteria	Alphaproteobacteria	Kordiimonadales	Unannotated	Unannotated	Unannotated
ASV33727	214.975	0.0740016	0.382152	1.38506	Bacteroidetes	Cytophagia	Cytophagales	Flammeovirgaceae	Unannotated	Unannotated
ASV36150	214.906	0.0740034	0.809703	-0.502639	Proteobacteria	Unannotated	Unannotated	Unannotated	Unannotated	Unannotated
ASV32347	214.988	0.0740572	-0.027662	1.22457	Proteobacteria	Gammaproteobacteria	Unannotated	Unannotated	Unannotated	Unannotated
ASV15323	215.596	0.0742923	0.767745	-0.457018	Proteobacteria	Unannotated	Unannotated	Unannotated	Unannotated	Unannotated
ASV35906	215.803	0.0743891	-0.19254	1.05275	Acidobacteria	Acidobacteria_Gp10	Gp10	Unannotated	Unannotated	Unannotated
ASV02280	215.952	0.0744663	1.16146	0.0957604	Actinobacteria	Actinobacteria	Unannotated	Unannotated	Unannotated	Unannotated
ASV23078	215.986	0.0745037	-0.49709	0.411757	Proteobacteria	Alphaproteobacteria	Rhodobacterales	Rhodobacteraceae	Unannotated	Unannotated
ASV23575	216.26	0.0746238	0.672089	-0.498294	Bacteroidetes	Unannotated	Unannotated	Unannotated	Unannotated	Unannotated
ASV28382	216.302	0.074664	-0.45967	0.771874	Bacteroidetes	Flavobacteriia	Flavobacteriales	Flavobacteriaceae	Unannotated	Unannotated
ASV14521	216.359	0.0747094	1.37411	-0.225965	Verrucomicrobia	Verrucomicrobiae	Verrucomicrobiales	Unannotated	Unannotated	Unannotated
ASV23196	216.364	0.074737	0.563654	-0.139927	Proteobacteria	Alphaproteobacteria	Rhodobacterales	Rhodobacteraceae	Unannotated	Unannotated
ASV03668	216.59	0.0748412	1.18435	0.520034	Proteobacteria	Unannotated	Unannotated	Unannotated	Unannotated	Unannotated
ASV19882	216.66	0.074891	0.584185	-0.488946	Proteobacteria	Alphaproteobacteria	Unannotated	Unannotated	Unannotated	Unannotated
ASV22850	217.129	0.075079	0.00277441	0.93869	Proteobacteria	Alphaproteobacteria	Rhodobacterales	Rhodobacteraceae	Unannotated	Unannotated
ASV33557	217.08	0.075088	0.0723284	-0.995743	Bacteroidetes	Unannotated	Unannotated	Unannotated	Unannotated	Unannotated
ASV30192	217.078	0.0751134	0.866443	-0.536222	Bacteroidetes	Unannotated	Unannotated	Unannotated	Unannotated	Unannotated
ASV12959	217.107	0.0751497	0.372233	-0.670648	Proteobacteria	Alphaproteobacteria	Caulobacterales	Hyphomonadaceae	Hyphomonas	Unannotated
ASV19779	217.042	0.0751529	1.46101	0.0611697	Proteobacteria	Alphaproteobacteria	Kordiimonadales	Temperatibacteraceae	Temperatibacter	Unannotated
ASV32516	217.254	0.0752525	1.53492	0.168108	Proteobacteria	Gammaproteobacteria	Vibrionales	Vibrionaceae	Photobacterium	Unannotated
ASV33571	217.454	0.0753479	-1.11272	-0.229877	Bacteroidetes	Unannotated	Unannotated	Unannotated	Unannotated	Unannotated
ASV33169	217.99	0.0755597	0.322577	1.25038	Proteobacteria	Gammaproteobacteria	Unannotated	Unannotated	Unannotated	Unannotated
ASV12864	218.102	0.0756249	0.57041	-0.580704	Proteobacteria	Alphaproteobacteria	Unannotated	Unannotated	Unannotated	Unannotated
ASV18674	218.306	0.0757219	-1.07538	-0.0596189	Bacteroidetes	Flavobacteriia	Flavobacteriales	Flavobacteriaceae	Unannotated	Unannotated
ASV22836	218.595	0.0758485	0.588642	-0.52849	Proteobacteria	Alphaproteobacteria	Unannotated	Unannotated	Unannotated	Unannotated
ASV27081	218.831	0.0759568	-0.162922	1.06219	Proteobacteria	Gammaproteobacteria	Chromatiales	Thioalkalispiraceae	Thioprofundum	Unannotated
ASV27324	219.343	0.0761607	0.468683	-0.582539	Bacteroidetes	Sphingobacteriia	Sphingobacteriales	Saprospiraceae	Unannotated	Unannotated
ASV25082	219.836	0.0763584	0.35842	1.28156	Proteobacteria	Gammaproteobacteria	Unannotated	Unannotated	Unannotated	Unannotated
ASV14940	220.239	0.0765249	0.937877	-0.527565	Verrucomicrobia	Verrucomicrobiae	Verrucomicrobiales	Verrucomicrobiaceae	Haloferula	Unannotated
ASV23220	220.238	0.0765514	0.745211	-0.197035	Proteobacteria	Alphaproteobacteria	Rhodobacterales	Rhodobacteraceae	Unannotated	Unannotated
ASV16915	220.254	0.0765833	1.0008	-0.321129	Proteobacteria	Deltaproteobacteria	Unannotated	Unannotated	Unannotated	Unannotated
ASV32946	220.365	0.0766489	-0.00268564	1.39345	Proteobacteria	Gammaproteobacteria	Unannotated	Unannotated	Unannotated	Unannotated
ASV11206	221.684	0.0771341	-0.774319	-0.155888	Proteobacteria	Alphaproteobacteria	SAR11	Candidatus_Pelagibacter	Unannotated	Unannotated
ASV02486	221.934	0.077248	-1.03411	0.390191	Spirochaetes	Spirochaetia	Spirochaetales	Spirochaetaceae	Unannotated	Unannotated
ASV20947	222.329	0.0774126	-2.27402	-0.716455	Proteobacteria	Alphaproteobacteria	Rhodospirillales	Rhodospirillaceae	Unannotated	Unannotated
ASV26482	222.321	0.077437	-1.1111	-0.313535	Proteobacteria	Gammaproteobacteria	Gammaproteobacteria_incertae_sedis	Unannotated	Unannotated	Unannotated
ASV19971	223.085	0.0777301	0.362183	-0.889934	Proteobacteria	Alphaproteobacteria	Sphingomonadales	Erythrobacteraceae	Unannotated	Unannotated
ASV26534	223.244	0.0778124	-0.577057	1.01124	Proteobacteria	Gammaproteobacteria	Arenicellales	Arenicellaceae	Arenicella	Unannotated
ASV11489	223.197	0.0778231	0.751853	-0.537735	Proteobacteria	Alphaproteobacteria	Rhodobacterales	Rhodobacteraceae	Unannotated	Unannotated
ASV18683	223.564	0.0779784	-0.950694	-0.314538	Bacteroidetes	Flavobacteriia	Flavobacteriales	Flavobacteriaceae	Unannotated	Unannotated
ASV13656	223.661	0.0780393	-0.11003	-1.35589	Proteobacteria	Alphaproteobacteria	Unannotated	Unannotated	Unannotated	Unannotated
ASV20108	223.603	0.0780464	-0.493639	0.724267	Proteobacteria	Gammaproteobacteria	Unannotated	Unannotated	Unannotated	Unannotated
ASV39118	223.914	0.0781823	0.699386	-0.500882	Firmicutes	Clostridia	Clostridiales	Clostridiaceae_1	Unannotated	Unannotated
ASV07887	224.545	0.0784299	-0.74635	0.363429	Proteobacteria	Gammaproteobacteria	Pseudomonadales	Moraxellaceae	Psychrobacter	marincola
ASV35960	224.735	0.0785238	0.005126	1.36849	Acidobacteria	Acidobacteria_Gp9	Gp9	Unannotated	Unannotated	Unannotated
ASV26735	224.834	0.078586	0.0643001	1.219	Proteobacteria	Gammaproteobacteria	Unannotated	Unannotated	Unannotated	Unannotated
ASV23563	224.888	0.0786321	0.644636	-0.413993	Bacteroidetes	Flavobacteriia	Flavobacteriales	Unannotated	Unannotated	Unannotated
ASV26091	224.975	0.0786902	0.0502268	1.42463	Proteobacteria	Gammaproteobacteria	Unannotated	Unannotated	Unannotated	Unannotated
ASV19581	225.177	0.0787883	-1.01631	-0.292691	Bacteroidetes	Flavobacteriia	Flavobacteriales	Flavobacteriaceae	Unannotated	Unannotated
ASV30449	225.107	0.0787915	-0.102591	1.11648	Bacteroidetes	Cytophagia	Cytophagales	Flammeovirgaceae	Reichenbachiella	Unannotated
ASV14882	225.239	0.0788651	-0.427422	0.584603	Verrucomicrobia	Verrucomicrobiae	Verrucomicrobiales	Rubritaleaceae	Rubritalea	Unannotated
ASV21788	225.721	0.0790616	0.962079	-0.253906	Acidobacteria	Acidobacteria_Gp26	Gp26	Unannotated	Unannotated	Unannotated
ASV22639	226.13	0.0792327	0.39897	-0.433076	Proteobacteria	Alphaproteobacteria	Unannotated	Unannotated	Unannotated	Unannotated
ASV02415	226.528	0.0794	0.224154	1.17298	Actinobacteria	Actinobacteria	Acidimicrobiales	Unannotated	Unannotated	Unannotated
ASV24296	226.535	0.0794304	0.97637	-0.526358	Bacteroidetes	Cytophagia	Cytophagales	Unannotated	Unannotated	Unannotated
ASV22828	226.909	0.0795892	-0.100832	1.26778	Proteobacteria	Alphaproteobacteria	Rhodobacterales	Rhodobacteraceae	Unannotated	Unannotated
ASV25929	226.969	0.0796382	0.667776	1.55507	Proteobacteria	Gammaproteobacteria	Alteromonadales	Alteromonadaceae	Microbulbifer	Unannotated
ASV30329	227.36	0.0798035	-0.0772305	0.984355	Bacteroidetes	Cytophagia	Cytophagales	Cytophagaceae	Ekhidna	Unannotated
ASV12845	227.482	0.0798743	-0.264923	-0.610502	Proteobacteria	Alphaproteobacteria	Rhizobiales	Unannotated	Unannotated	Unannotated
ASV22714	228.428	0.0802348	-0.246856	0.948732	Proteobacteria	Alphaproteobacteria	Rhodobacterales	Rhodobacteraceae	Unannotated	Unannotated
ASV28037	228.376	0.0802447	1.21295	0.214511	Bacteroidetes	Sphingobacteriia	Sphingobacteriales	Saprospiraceae	Unannotated	Unannotated
ASV31513	228.5	0.0803165	0.121503	1.56965	Proteobacteria	Deltaproteobacteria	Desulfobacterales	Desulfobulbaceae	Desulforhopalus	Unannotated
ASV32670	228.746	0.0804312	-0.560823	0.91241	Proteobacteria	Gammaproteobacteria	Unannotated	Unannotated	Unannotated	Unannotated
ASV40258	229.535	0.0807368	0.0909505	1.20194	Proteobacteria	Gammaproteobacteria	Unannotated	Unannotated	Unannotated	Unannotated
ASV27248	230.567	0.0811283	1.33056	-0.0986781	Proteobacteria	Unannotated	Unannotated	Unannotated	Unannotated	Unannotated
ASV10778	230.821	0.0812465	0.038279	-0.466569	Proteobacteria	Alphaproteobacteria	Parvularculales	Parvularculaceae	Parvularcula	Unannotated
ASV30775	231.063	0.0813602	-0.229658	0.636641	Bacteroidetes	Cytophagia	Cytophagales	Flammeovirgaceae	Unannotated	Unannotated
ASV11861	231.453	0.0815263	0.289175	-0.646019	Proteobacteria	Unannotated	Unannotated	Unannotated	Unannotated	Unannotated
ASV21025	232.167	0.0818065	0.852948	-0.560156	Proteobacteria	Alphaproteobacteria	Rhodospirillales	Rhodospirillaceae	Nisaea	nitritireducens
ASV05770	232.231	0.0818578	0.742448	-0.52419	Proteobacteria	Alphaproteobacteria	Unannotated	Unannotated	Unannotated	Unannotated
ASV32709	232.737	0.0820652	1.13563	-0.60801	Proteobacteria	Gammaproteobacteria	Unannotated	Unannotated	Unannotated	Unannotated
ASV11526	232.69	0.0820774	0.786431	-0.173798	Proteobacteria	Alphaproteobacteria	Rhodobacterales	Rhodobacteraceae	Unannotated	Unannotated
ASV21908	232.837	0.0821585	0.672815	-0.491129	Proteobacteria	Alphaproteobacteria	Rhizobiales	Phyllobacteriaceae	Unannotated	Unannotated
ASV14675	232.826	0.0821837	0.166784	1.67924	Verrucomicrobia	Verrucomicrobiae	Verrucomicrobiales	Verrucomicrobiaceae	Unannotated	Unannotated
ASV30658	232.896	0.0822373	0.470619	-0.521224	Bacteroidetes	Cytophagia	Cytophagales	Unannotated	Unannotated	Unannotated
ASV26068	233.072	0.0823285	-0.0786469	1.08887	Proteobacteria	Gammaproteobacteria	Alteromonadales	Unannotated	Unannotated	Unannotated
ASV05746	233.225	0.0824117	0.00734839	1.26049	Proteobacteria	Unannotated	Unannotated	Unannotated	Unannotated	Unannotated
ASV21774	233.331	0.0824784	-0.0756684	1.61283	Proteobacteria	Alphaproteobacteria	Unannotated	Unannotated	Unannotated	Unannotated
ASV12784	233.603	0.0826035	0.710524	-0.0233401	Proteobacteria	Alphaproteobacteria	Caulobacterales	Hyphomonadaceae	Hyphomonas	Unannotated
ASV01724	233.899	0.0827374	0.668719	-0.514772	Planctomycetes	Planctomycetia	Planctomycetales	Planctomycetaceae	Unannotated	Unannotated
ASV11200	233.908	0.0827701	-0.53209	0.340038	Proteobacteria	Alphaproteobacteria	SAR11	Candidatus_Pelagibacter	Unannotated	Unannotated
ASV23538	233.83	0.0827716	0.257432	1.31491	Bacteroidetes	Flavobacteriia	Flavobacteriales	Flavobacteriaceae	Wenyingzhuangia	Unannotated
ASV12954	234.386	0.082998	-0.521713	-1.23888	Proteobacteria	Alphaproteobacteria	Caulobacterales	Hyphomonadaceae	Hyphomonas	Unannotated
ASV20923	234.369	0.0830214	-0.375037	1.16462	Proteobacteria	Alphaproteobacteria	Rhodospirillales	Rhodospirillaceae	Pelagibius	litoralis
ASV38256	234.496	0.0830956	0.634499	-0.276309	Bacteroidetes	Unannotated	Unannotated	Unannotated	Unannotated	Unannotated
ASV22114	235.286	0.0834052	0.751631	-0.620965	Proteobacteria	Alphaproteobacteria	Kordiimonadales	Kordiimonadaceae	Kordiimonas	Unannotated
ASV18421	236.042	0.0837028	-0.315526	0.46788	Bacteroidetes	Flavobacteriia	Flavobacteriales	Flavobacteriaceae	Aquimarina	Unannotated
ASV11219	236.025	0.0837266	-0.745924	-0.223654	Proteobacteria	Alphaproteobacteria	SAR11	Candidatus_Pelagibacter	Unannotated	Unannotated
ASV19895	236.25	0.0838361	-0.106287	1.26161	Proteobacteria	Alphaproteobacteria	Kordiimonadales	Unannotated	Unannotated	Unannotated
ASV32577	236.401	0.0839194	1.32469	-1.19132	Proteobacteria	Gammaproteobacteria	Vibrionales	Vibrionaceae	Vibrio	ostreicida
ASV10982	236.52	0.0839915	0.534133	-0.505747	Planctomycetes	Planctomycetia	Planctomycetales	Planctomycetaceae	Unannotated	Unannotated
ASV30681	236.586	0.0840446	-0.194938	1.26992	Bacteroidetes	Cytophagia	Cytophagales	Flammeovirgaceae	Marinoscillum	Unannotated
ASV02291	236.845	0.0841667	0.589529	1.81703	Actinobacteria	Actinobacteria	Unannotated	Unannotated	Unannotated	Unannotated
ASV19722	236.944	0.0842316	-0.347388	0.744977	Proteobacteria	Gammaproteobacteria	Unannotated	Unannotated	Unannotated	Unannotated
ASV23134	236.996	0.0842803	0.665525	-0.727189	Proteobacteria	Alphaproteobacteria	Rhodobacterales	Rhodobacteraceae	Unannotated	Unannotated
ASV18643	237.087	0.0843426	0.492772	-0.451433	Bacteroidetes	Flavobacteriia	Flavobacteriales	Flavobacteriaceae	Unannotated	Unannotated
ASV19963	237.263	0.0844351	0.72584	-0.556675	Proteobacteria	Alphaproteobacteria	Sphingomonadales	Erythrobacteraceae	Erythrobacter	Unannotated
ASV25858	237.201	0.0844433	-0.172232	1.13275	Proteobacteria	Gammaproteobacteria	Unannotated	Unannotated	Unannotated	Unannotated
ASV33666	237.294	0.0845064	-0.543804	0.724888	Bacteroidetes	Cytophagia	Cytophagales	Unannotated	Unannotated	Unannotated
ASV30334	237.437	0.0845876	-0.21143	0.611476	Bacteroidetes	Cytophagia	Cytophagales	Cytophagaceae	Ekhidna	Unannotated
ASV15446	237.448	0.0846215	0.62924	-0.555157	Proteobacteria	Alphaproteobacteria	Unannotated	Unannotated	Unannotated	Unannotated
ASV31971	237.889	0.084809	-0.245566	0.844486	Proteobacteria	Unannotated	Unannotated	Unannotated	Unannotated	Unannotated
ASV21476	238.097	0.0849133	-0.517666	0.506115	Proteobacteria	Alphaproteobacteria	Rhodospirillales	Rhodospirillaceae	Unannotated	Unannotated
ASV11189	239.371	0.0853981	-0.785225	-0.231052	Proteobacteria	Alphaproteobacteria	SAR11	Candidatus_Pelagibacter	Unannotated	Unannotated
ASV22999	239.34	0.0854175	0.383274	-0.463805	Proteobacteria	Alphaproteobacteria	Rhodobacterales	Rhodobacteraceae	Loktanella	Unannotated
ASV30181	239.409	0.0854727	0.199705	-0.965333	Bacteroidetes	Cytophagia	Cytophagales	Flammeovirgaceae	Unannotated	Unannotated
ASV25582	240.521	0.0859005	0.870566	1.42013	Proteobacteria	Gammaproteobacteria	Unannotated	Unannotated	Unannotated	Unannotated
ASV32132	240.476	0.0859149	0.74234	1.86287	Proteobacteria	Gammaproteobacteria	Unannotated	Unannotated	Unannotated	Unannotated
ASV24026	240.85	0.0860795	-0.481899	0.650918	Proteobacteria	Gammaproteobacteria	Unannotated	Unannotated	Unannotated	Unannotated
ASV17431	240.815	0.0860977	-0.0633068	1.40783	Proteobacteria	Alphaproteobacteria	Rhodospirillales	Rhodospirillaceae	Unannotated	Unannotated
ASV11181	241.307	0.0863043	-0.952328	-0.22452	Proteobacteria	Unannotated	Unannotated	Unannotated	Unannotated	Unannotated
ASV26298	241.237	0.0863104	1.32186	0.0590852	Proteobacteria	Gammaproteobacteria	Unannotated	Unannotated	Unannotated	Unannotated
ASV05165	241.388	0.086395	-0.476504	0.976407	Proteobacteria	Alphaproteobacteria	Unannotated	Unannotated	Unannotated	Unannotated
ASV26839	241.643	0.0865174	-0.142132	1.14978	Proteobacteria	Gammaproteobacteria	Alteromonadales	Colwelliaceae	Unannotated	Unannotated
ASV14379	241.57	0.0865222	0.376073	-0.419036	Proteobacteria	Alphaproteobacteria	Unannotated	Unannotated	Unannotated	Unannotated
ASV30457	241.75	0.0866175	0.45496	1.08919	Bacteroidetes	Cytophagia	Cytophagales	Flammeovirgaceae	Reichenbachiella	Unannotated
ASV25005	241.773	0.0866569	-0.748066	0.824969	Proteobacteria	Gammaproteobacteria	Unannotated	Unannotated	Unannotated	Unannotated
ASV26326	241.727	0.0866714	1.11385	-0.0985832	Proteobacteria	Gammaproteobacteria	Alteromonadales	Alteromonadaceae	Haliea	Unannotated
ASV23438	241.957	0.0867853	0.725009	1.41808	Bacteroidetes	Flavobacteriia	Flavobacteriales	Flavobacteriaceae	Lutimonas	Unannotated
ASV32677	242.295	0.0869374	0.242051	-0.467802	Proteobacteria	Gammaproteobacteria	Gammaproteobacteria_incertae_sedis	Unannotated	Unannotated	Unannotated
ASV32303	242.861	0.087172	-0.0687404	1.08556	Proteobacteria	Gammaproteobacteria	Unannotated	Unannotated	Unannotated	Unannotated
ASV26629	243.245	0.087341	-0.846502	0.324835	Proteobacteria	Gammaproteobacteria	Arenicellales	Arenicellaceae	Arenicella	Unannotated
ASV25074	243.552	0.0874829	-0.384623	0.609744	Proteobacteria	Gammaproteobacteria	Unannotated	Unannotated	Unannotated	Unannotated
ASV11164	243.472	0.0874854	1.3003	-0.759733	Proteobacteria	Alphaproteobacteria	Rhizobiales	Methylocystaceae	Terasakiella	Unannotated
ASV24234	244.319	0.0878213	0.0179585	1.57587	Bacteroidetes	Flavobacteriia	Flavobacteriales	Flavobacteriaceae	Maribacter	Unannotated
ASV13104	244.737	0.0880032	-0.0391267	1.58926	Proteobacteria	Alphaproteobacteria	Unannotated	Unannotated	Unannotated	Unannotated
ASV20966	244.741	0.0880362	-0.412233	0.848707	Proteobacteria	Alphaproteobacteria	Rhodospirillales	Rhodospirillaceae	Unannotated	Unannotated
ASV30129	244.72	0.0880604	0.449984	-0.802335	Bacteroidetes	Unannotated	Unannotated	Unannotated	Unannotated	Unannotated
ASV36890	245.005	0.0881946	-0.295621	1.13807	Spirochaetes	Spirochaetia	Spirochaetales	Spirochaetaceae	Spirochaeta	Unannotated
ASV31995	245.109	0.0882639	-0.407841	0.965702	Proteobacteria	Deltaproteobacteria	Bdellovibrionales	Bacteriovoracaceae	Unannotated	Unannotated
ASV30685	245.308	0.0883673	0.442193	-0.676278	Bacteroidetes	Cytophagia	Cytophagales	Flammeovirgaceae	Unannotated	Unannotated
ASV14489	245.71	0.0885443	0.431264	-0.540823	Verrucomicrobia	Verrucomicrobiae	Verrucomicrobiales	Unannotated	Unannotated	Unannotated
ASV11475	245.883	0.0886383	-0.254277	0.674711	Proteobacteria	Alphaproteobacteria	Rhodobacterales	Rhodobacteraceae	Unannotated	Unannotated
ASV28559	245.822	0.0886486	-0.298017	0.9584	Bacteroidetes	Sphingobacteriia	Sphingobacteriales	Saprospiraceae	Unannotated	Unannotated
ASV17448	245.762	0.0886587	-0.599726	-0.146512	Proteobacteria	Unannotated	Unannotated	Unannotated	Unannotated	Unannotated
ASV25548	246.855	0.0890853	-0.197276	0.838801	Proteobacteria	Gammaproteobacteria	Unannotated	Unannotated	Unannotated	Unannotated
ASV16797	248.473	0.0897013	-0.62293	0.651197	Proteobacteria	Gammaproteobacteria	Alteromonadales	Alteromonadales_incertae_sedis	Neiella	Unannotated
ASV20157	249.337	0.0900459	-0.758546	-0.00969712	Proteobacteria	Alphaproteobacteria	Unannotated	Unannotated	Unannotated	Unannotated
ASV28913	250.603	0.0905358	-0.179314	1.00423	Bacteroidetes	Unannotated	Unannotated	Unannotated	Unannotated	Unannotated
ASV22619	250.68	0.0905964	0.210925	-0.553014	Proteobacteria	Alphaproteobacteria	Rhodobacterales	Rhodobacteraceae	Celeribacter	Unannotated
ASV30665	250.633	0.090612	1.60884	0.354869	Bacteroidetes	Unannotated	Unannotated	Unannotated	Unannotated	Unannotated
ASV27854	250.8	0.0907053	-0.186835	-1.59312	Bacteroidetes	Sphingobacteriia	Sphingobacteriales	Saprospiraceae	Unannotated	Unannotated
ASV25835	250.99	0.0908068	0.882925	-0.139445	Proteobacteria	Gammaproteobacteria	Unannotated	Unannotated	Unannotated	Unannotated
ASV25718	251.784	0.091127	0.0650519	1.22373	Proteobacteria	Gammaproteobacteria	Unannotated	Unannotated	Unannotated	Unannotated
ASV22312	251.838	0.0911794	0.623142	-0.158049	Proteobacteria	Alphaproteobacteria	Caulobacterales	Hyphomonadaceae	Unannotated	Unannotated
ASV26270	252.746	0.0915415	-0.191273	1.33042	Proteobacteria	Gammaproteobacteria	Unannotated	Unannotated	Unannotated	Unannotated
ASV26207	252.656	0.0915422	-0.166818	0.853944	Proteobacteria	Gammaproteobacteria	Unannotated	Unannotated	Unannotated	Unannotated
ASV24410	253.055	0.0917199	-0.373462	0.952584	Proteobacteria	Deltaproteobacteria	Myxococcales	Unannotated	Unannotated	Unannotated
ASV32714	253.406	0.0918802	1.26635	-0.0889948	Proteobacteria	Gammaproteobacteria	Unannotated	Unannotated	Unannotated	Unannotated
ASV17587	253.593	0.0919816	0.338048	-0.547926	Bacteroidetes	Sphingobacteriia	Sphingobacteriales	Saprospiraceae	Unannotated	Unannotated
ASV33927	253.641	0.0920322	0.845118	-0.584037	Proteobacteria	Deltaproteobacteria	Bdellovibrionales	Bacteriovoracaceae	Unannotated	Unannotated
ASV28410	253.766	0.092111	-0.575912	0.634699	Bacteroidetes	Flavobacteriia	Flavobacteriales	Flavobacteriaceae	Maritimimonas	Unannotated
ASV22942	254.16	0.0922876	0.277291	-1.00455	Proteobacteria	Alphaproteobacteria	Rhodobacterales	Rhodobacteraceae	Unannotated	Unannotated
ASV25727	254.168	0.0923238	-0.246806	1.13474	Proteobacteria	Gammaproteobacteria	Unannotated	Unannotated	Unannotated	Unannotated
ASV30183	254.204	0.0923707	-0.233346	0.770161	Bacteroidetes	Cytophagia	Cytophagales	Unannotated	Unannotated	Unannotated
ASV13550	254.132	0.0923779	1.45881	0.180648	Proteobacteria	Deltaproteobacteria	Bdellovibrionales	Bacteriovoracaceae	Halobacteriovorax	Unannotated
ASV10745	254.39	0.0925054	1.50109	-0.715316	Proteobacteria	Alphaproteobacteria	Rhodospirillales	Rhodospirillaceae	Thalassospira	Unannotated
ASV32181	254.9	0.0927248	-0.17519	0.799551	Proteobacteria	Deltaproteobacteria	Myxococcales	Nannocystaceae	Unannotated	Unannotated
ASV27890	255.151	0.0928495	0.248572	1.486	Bacteroidetes	Sphingobacteriia	Sphingobacteriales	Saprospiraceae	Unannotated	Unannotated
ASV11057	255.1	0.092865	0.0369517	1.19924	Planctomycetes	Planctomycetia	Planctomycetales	Planctomycetaceae	Unannotated	Unannotated
ASV26386	255.157	0.0929194	0.00862201	0.823767	Proteobacteria	Gammaproteobacteria	Unannotated	Unannotated	Unannotated	Unannotated
ASV23493	255.234	0.0929813	-0.0622382	1.06561	Bacteroidetes	Flavobacteriia	Flavobacteriales	Cryomorphaceae	Crocinitomix	Unannotated
ASV22736	255.695	0.0931834	0.507816	-0.472568	Proteobacteria	Alphaproteobacteria	Rhodobacterales	Rhodobacteraceae	Loktanella	Unannotated
ASV26544	256.268	0.093426	-0.955104	0.537424	Proteobacteria	Gammaproteobacteria	Arenicellales	Arenicellaceae	Arenicella	Unannotated
ASV22472	256.446	0.0935253	-0.209903	0.365289	Proteobacteria	Alphaproteobacteria	Unannotated	Unannotated	Unannotated	Unannotated
ASV32813	256.505	0.0935809	1.23771	-0.439887	Proteobacteria	Gammaproteobacteria	Alteromonadales	Alteromonadales_incertae_sedis	Teredinibacter	Unannotated
ASV26371	256.567	0.0936375	0.0352963	1.20339	Proteobacteria	Gammaproteobacteria	Oceanospirillales	Oceanospirillaceae	Reinekea	Unannotated
ASV08886	257.048	0.0938475	1.00358	0.0657968	Proteobacteria	Gammaproteobacteria	Chromatiales	Unannotated	Unannotated	Unannotated
ASV02424	256.984	0.0938584	0.722262	-0.55612	Actinobacteria	Actinobacteria	Acidimicrobiales	Unannotated	Unannotated	Unannotated
ASV31992	256.928	0.093872	1.17726	-0.210764	Proteobacteria	Deltaproteobacteria	Bdellovibrionales	Bacteriovoracaceae	Unannotated	Unannotated
ASV14757	257.069	0.0939581	0.548805	-0.601394	Verrucomicrobia	Verrucomicrobiae	Verrucomicrobiales	Verrucomicrobiaceae	Unannotated	Unannotated
ASV30525	257.786	0.0942545	-0.247662	0.99711	Bacteroidetes	Cytophagia	Cytophagales	Flammeovirgaceae	Roseivirga	Unannotated
ASV30558	258.059	0.0943888	0.26951	-0.467421	Bacteroidetes	Unannotated	Unannotated	Unannotated	Unannotated	Unannotated
ASV14641	258.053	0.094421	0.723537	-0.44904	Verrucomicrobia	Verrucomicrobiae	Verrucomicrobiales	Verrucomicrobiaceae	Unannotated	Unannotated
ASV20005	258.806	0.0947315	0.640443	-0.56991	Proteobacteria	Alphaproteobacteria	Sphingomonadales	Erythrobacteraceae	Unannotated	Unannotated
ASV15532	258.755	0.0947473	0.844188	-0.142849	Proteobacteria	Unannotated	Unannotated	Unannotated	Unannotated	Unannotated
ASV15894	259.369	0.095007	0.482779	-0.472558	Proteobacteria	Alphaproteobacteria	Unannotated	Unannotated	Unannotated	Unannotated
ASV32642	259.498	0.095089	-0.0691445	1.16863	Proteobacteria	Gammaproteobacteria	Unannotated	Unannotated	Unannotated	Unannotated
ASV32932	259.442	0.0951032	-0.125387	1.00844	Proteobacteria	Gammaproteobacteria	Alteromonadales	Alteromonadaceae	Haliea	Unannotated
ASV22621	259.662	0.0952188	0.415561	-0.508263	Proteobacteria	Alphaproteobacteria	Rhodobacterales	Rhodobacteraceae	Unannotated	Unannotated
ASV02461	259.696	0.0952665	-0.571711	0.755695	Chloroflexi	Unannotated	Unannotated	Unannotated	Unannotated	Unannotated
ASV15335	260.991	0.0957766	1.2132	-0.39079	Proteobacteria	Unannotated	Unannotated	Unannotated	Unannotated	Unannotated
ASV14540	261.015	0.0958206	0.432453	-0.604553	SR1	Unannotated	Unannotated	Unannotated	Unannotated	Unannotated
ASV11465	261.719	0.0961143	-0.299052	0.702706	Proteobacteria	Alphaproteobacteria	Unannotated	Unannotated	Unannotated	Unannotated
ASV32737	262.047	0.0962699	1.44421	0.185748	Proteobacteria	Gammaproteobacteria	Unannotated	Unannotated	Unannotated	Unannotated
ASV26878	261.98	0.0962808	0.773878	-0.820987	Proteobacteria	Gammaproteobacteria	Unannotated	Unannotated	Unannotated	Unannotated
ASV32344	262.13	0.0963712	-0.159526	0.713396	Proteobacteria	Gammaproteobacteria	Unannotated	Unannotated	Unannotated	Unannotated
ASV27454	262.175	0.0964234	0.151013	1.59788	Bacteroidetes	Sphingobacteriia	Sphingobacteriales	Saprospiraceae	Unannotated	Unannotated
ASV26340	262.097	0.0964301	1.88467	0.196642	Proteobacteria	Gammaproteobacteria	Unannotated	Unannotated	Unannotated	Unannotated
ASV09868	262.521	0.0966215	1.31124	0.0166614	Verrucomicrobia	Spartobacteria	Unannotated	Unannotated	Unannotated	Unannotated
ASV32950	262.706	0.0967255	1.03061	-0.121073	Proteobacteria	Gammaproteobacteria	Unannotated	Unannotated	Unannotated	Unannotated
ASV18269	262.686	0.0967535	-0.616312	0.588909	Cyanobacteria/Chloroplast	Cyanobacteria	Family_XIII	GpXIII	Unannotated	Unannotated
ASV26683	263.279	0.0970077	0.996356	0.0253766	Proteobacteria	Gammaproteobacteria	Oceanospirillales	Oceanospirillaceae	Oleibacter	Unannotated
ASV25662	263.525	0.0971341	0.176144	1.33726	Proteobacteria	Gammaproteobacteria	Chromatiales	Granulosicoccaceae	Granulosicoccus	Unannotated
ASV04503	263.706	0.0972368	0.531197	-0.423533	Cyanobacteria/Chloroplast	Cyanobacteria	Family_IV	GpIV	Unannotated	Unannotated
ASV04011	264.219	0.0974617	1.24139	0.203059	Planctomycetes	Planctomycetia	Planctomycetales	Planctomycetaceae	Rhodopirellula	Unannotated
ASV24163	264.136	0.0974671	-0.0477309	1.01153	Bacteroidetes	Flavobacteriia	Flavobacteriales	Flavobacteriaceae	Unannotated	Unannotated
ASV31407	264.273	0.0975538	1.59148	0.291908	Proteobacteria	Deltaproteobacteria	Desulfobacterales	Desulfobulbaceae	Desulfopila	Unannotated
ASV14772	264.421	0.0976445	0.29362	1.37529	Verrucomicrobia	Verrucomicrobiae	Verrucomicrobiales	Verrucomicrobiaceae	Unannotated	Unannotated
ASV27403	265.043	0.0979103	-0.198754	-0.903174	Bacteroidetes	Sphingobacteriia	Sphingobacteriales	Saprospiraceae	Unannotated	Unannotated
ASV15312	265.162	0.0979902	0.993209	-0.175073	Proteobacteria	Alphaproteobacteria	Unannotated	Unannotated	Unannotated	Unannotated
ASV28490	265.158	0.0980253	-0.335387	0.731433	Bacteroidetes	Unannotated	Unannotated	Unannotated	Unannotated	Unannotated
ASV12998	265.125	0.0980492	0.12905	1.28497	Proteobacteria	Alphaproteobacteria	Rhizobiales	Unannotated	Unannotated	Unannotated
ASV22658	265.714	0.0983035	1.06349	-0.200612	Proteobacteria	Alphaproteobacteria	Rhodobacterales	Rhodobacteraceae	Unannotated	Unannotated
ASV22498	265.675	0.0983253	0.00571695	1.28511	Proteobacteria	Alphaproteobacteria	Unannotated	Unannotated	Unannotated	Unannotated
ASV12962	265.85	0.0984264	-0.423852	-0.681957	Proteobacteria	Alphaproteobacteria	Caulobacterales	Hyphomonadaceae	Unannotated	Unannotated
ASV28186	266.158	0.0985771	-0.450532	0.698616	Bacteroidetes	Sphingobacteriia	Sphingobacteriales	Saprospiraceae	Lewinella	Unannotated
ASV31426	266.389	0.0986992	0.127764	-0.786758	Proteobacteria	Deltaproteobacteria	Desulfobacterales	Desulfobulbaceae	Desulfopila	Unannotated
ASV26637	267.323	0.0990819	0.910288	-0.277701	Proteobacteria	Gammaproteobacteria	Gammaproteobacteria_incertae_sedis	Unannotated	Unannotated	Unannotated
ASV25236	267.373	0.0991371	0.544543	-0.470729	Proteobacteria	Gammaproteobacteria	Alteromonadales	Alteromonadaceae	Unannotated	Unannotated
ASV09303	268.412	0.0995595	0.363381	1.6045	Verrucomicrobia	Unannotated	Unannotated	Unannotated	Unannotated	Unannotated
ASV31892	268.937	0.0997912	1.0225	-0.318518	Proteobacteria	Deltaproteobacteria	Bdellovibrionales	Bacteriovoracaceae	Unannotated	Unannotated
ASV26394	269.261	0.0999484	0.68776	-0.580284	Proteobacteria	Gammaproteobacteria	Chromatiales	Unannotated	Unannotated	Unannotated
ASV40103	269.48	0.100067	0.972903	-0.0749696	Proteobacteria	Gammaproteobacteria	Unannotated	Unannotated	Unannotated	Unannotated
ASV13137	270.296	0.100407	1.22582	-0.130566	Proteobacteria	Alphaproteobacteria	Unannotated	Unannotated	Unannotated	Unannotated
ASV34086	271.481	0.100885	0.736897	-0.620144	Proteobacteria	Unannotated	Unannotated	Unannotated	Unannotated	Unannotated
ASV31968	271.561	0.100952	-0.33968	0.875327	Proteobacteria	Deltaproteobacteria	Unannotated	Unannotated	Unannotated	Unannotated
ASV13653	272.024	0.101162	-0.0259969	-0.801695	Proteobacteria	Alphaproteobacteria	Unannotated	Unannotated	Unannotated	Unannotated
ASV01742	272.577	0.101405	0.452915	-0.642967	Planctomycetes	Planctomycetia	Planctomycetales	Planctomycetaceae	Rhodopirellula	Unannotated
ASV23665	272.499	0.101414	-0.00260758	1.08685	Bacteroidetes	Unannotated	Unannotated	Unannotated	Unannotated	Unannotated
ASV32981	272.483	0.101446	1.94865	0.252133	Proteobacteria	Gammaproteobacteria	Unannotated	Unannotated	Unannotated	Unannotated
ASV25874	272.687	0.101559	-0.379824	0.823138	Proteobacteria	Gammaproteobacteria	Alteromonadales	Unannotated	Unannotated	Unannotated
ASV05777	272.736	0.101616	1.01876	-0.210937	Proteobacteria	Alphaproteobacteria	Alphaproteobacteria_incertae_sedis	Geminicoccus	Unannotated	Unannotated
ASV36182	273.197	0.101825	-0.0280738	0.951387	Proteobacteria	Gammaproteobacteria	Unannotated	Unannotated	Unannotated	Unannotated
ASV07004	273.282	0.101895	0.607729	1.74079	Verrucomicrobia	Opitutae	Puniceicoccales	Puniceicoccaceae	Pelagicoccus	Unannotated
ASV21746	273.526	0.102024	-0.357245	0.617605	Proteobacteria	Alphaproteobacteria	Unannotated	Unannotated	Unannotated	Unannotated
ASV17928	273.481	0.102045	0.717259	-0.397915	Verrucomicrobia	Opitutae	Puniceicoccales	Puniceicoccaceae	Coraliomargarita	Unannotated
ASV30162	273.751	0.102184	0.910334	-0.12009	Bacteroidetes	Unannotated	Unannotated	Unannotated	Unannotated	Unannotated
ASV19715	273.778	0.102232	-0.554054	0.754785	Proteobacteria	Gammaproteobacteria	Vibrionales	Vibrionaceae	Unannotated	Unannotated
ASV22508	274.32	0.102473	-0.136998	1.26059	Proteobacteria	Alphaproteobacteria	Rhodospirillales	Rhodospirillaceae	Unannotated	Unannotated
ASV33106	274.399	0.102541	0.764747	1.75155	Proteobacteria	Gammaproteobacteria	Alteromonadales	Pseudoalteromonadaceae	Psychrosphaera	Unannotated
ASV25398	274.629	0.102665	-0.580146	0.271551	Proteobacteria	Gammaproteobacteria	Unannotated	Unannotated	Unannotated	Unannotated
ASV20404	274.945	0.102822	0.307621	-0.611025	Proteobacteria	Alphaproteobacteria	Rhodobacterales	Rhodobacteraceae	Unannotated	Unannotated
ASV26863	274.938	0.102857	-0.444536	0.934662	Proteobacteria	Gammaproteobacteria	Unannotated	Unannotated	Unannotated	Unannotated
ASV33102	275.612	0.103148	0.796847	-0.230711	Proteobacteria	Gammaproteobacteria	Gammaproteobacteria_incertae_sedis	Halioglobus	Unannotated	Unannotated
ASV30794	275.868	0.103282	0.973039	-0.199172	Bacteroidetes	Cytophagia	Cytophagales	Flammeovirgaceae	Unannotated	Unannotated
ASV24179	276.213	0.10345	0.24586	1.04992	Bacteroidetes	Flavobacteriia	Flavobacteriales	Flavobacteriaceae	Flavicella	Unannotated
ASV32625	276.452	0.103579	0.636768	1.09998	Proteobacteria	Gammaproteobacteria	Unannotated	Unannotated	Unannotated	Unannotated
ASV12295	276.457	0.103619	1.02169	-0.214811	Proteobacteria	Alphaproteobacteria	Unannotated	Unannotated	Unannotated	Unannotated
ASV18238	276.866	0.103812	1.03228	-0.323785	Cyanobacteria/Chloroplast	Cyanobacteria	Family_XIII	GpXIII	Unannotated	Unannotated
ASV00984	276.819	0.103833	-0.445175	0.538976	Chloroflexi	Anaerolineae	Anaerolineales	Anaerolineaceae	Unannotated	Unannotated
ASV02370	277.232	0.104027	-0.343805	0.798291	Actinobacteria	Actinobacteria	Acidimicrobiales	Unannotated	Unannotated	Unannotated
ASV40157	277.518	0.104173	-0.364372	0.8498	Proteobacteria	Gammaproteobacteria	Chromatiales	Unannotated	Unannotated	Unannotated
ASV32576	277.462	0.104192	0.629355	-0.179844	Proteobacteria	Gammaproteobacteria	Vibrionales	Vibrionaceae	Vibrio	Unannotated
ASV32636	277.528	0.104255	0.215774	1.13223	Proteobacteria	Gammaproteobacteria	Unannotated	Unannotated	Unannotated	Unannotated
ASV05518	277.448	0.104264	-0.0996618	1.18554	Bacteroidetes	Unannotated	Unannotated	Unannotated	Unannotated	Unannotated
ASV26479	277.604	0.104362	0.225481	0.780845	Proteobacteria	Gammaproteobacteria	Unannotated	Unannotated	Unannotated	Unannotated
ASV04509	278.581	0.104769	0.251459	-0.557083	Cyanobacteria/Chloroplast	Cyanobacteria	Family_IV	GpIV	Unannotated	Unannotated
ASV07982	278.559	0.1048	-0.343618	1.23601	Proteobacteria	Gammaproteobacteria	Unannotated	Unannotated	Unannotated	Unannotated
ASV25798	278.644	0.104872	-0.994354	0.0628497	Proteobacteria	Gammaproteobacteria	Unannotated	Unannotated	Unannotated	Unannotated
ASV35305	279.444	0.105212	-0.364782	0.787797	Cyanobacteria/Chloroplast	Unannotated	Unannotated	Unannotated	Unannotated	Unannotated
ASV08074	279.747	0.105366	-1.7277	-0.579732	Proteobacteria	Gammaproteobacteria	Pseudomonadales	Pseudomonadaceae	Pseudomonas	Unannotated
ASV08087	279.76	0.105411	-0.270244	0.852791	Proteobacteria	Gammaproteobacteria	Oceanospirillales	Oceanospirillaceae	Marinomonas	Unannotated
ASV26253	279.736	0.105441	-0.0208177	1.34847	Proteobacteria	Gammaproteobacteria	Unannotated	Unannotated	Unannotated	Unannotated
ASV27866	280.158	0.10564	0.0811164	1.48899	Bacteroidetes	Sphingobacteriia	Sphingobacteriales	Unannotated	Unannotated	Unannotated
ASV33546	280.147	0.105676	-0.480725	0.618281	Bacteroidetes	Sphingobacteriia	Sphingobacteriales	Saprospiraceae	Unannotated	Unannotated
ASV19138	280.174	0.105726	-0.637407	0.144628	Bacteroidetes	Flavobacteriia	Flavobacteriales	Flavobacteriaceae	Unannotated	Unannotated
ASV19899	280.481	0.105882	1.02496	-0.1841	Proteobacteria	Alphaproteobacteria	Sphingomonadales	Erythrobacteraceae	Erythrobacter	Unannotated
ASV14869	280.726	0.106014	-0.209253	-1.71748	Verrucomicrobia	Verrucomicrobiae	Verrucomicrobiales	Unannotated	Unannotated	Unannotated
ASV16583	280.661	0.10603	0.362486	1.72861	Proteobacteria	Gammaproteobacteria	Alteromonadales	Shewanellaceae	Shewanella	Unannotated
ASV21880	281.064	0.106222	0.998416	-0.314672	Proteobacteria	Alphaproteobacteria	Rhodobacterales	Rhodobacteraceae	Unannotated	Unannotated
ASV29068	281.085	0.10627	0.0650953	-0.656416	Bacteroidetes	Unannotated	Unannotated	Unannotated	Unannotated	Unannotated
ASV12602	281.102	0.106317	-0.941151	-0.169285	Proteobacteria	Alphaproteobacteria	Unannotated	Unannotated	Unannotated	Unannotated
ASV20132	281.893	0.106656	0.0769522	1.11378	Proteobacteria	Gammaproteobacteria	Unannotated	Unannotated	Unannotated	Unannotated
ASV33047	283.05	0.107135	-0.776261	-0.154674	Proteobacteria	Gammaproteobacteria	Unannotated	Unannotated	Unannotated	Unannotated
ASV21933	282.955	0.107139	0.553564	-0.363718	Proteobacteria	Alphaproteobacteria	Rhodobacterales	Rhodobacteraceae	Unannotated	Unannotated
ASV30925	282.876	0.10715	-0.0047253	1.21482	Bacteroidetes	Cytophagia	Cytophagales	Flammeovirgaceae	Unannotated	Unannotated
ASV05118	282.776	0.107153	0.0125675	1.39595	Proteobacteria	Alphaproteobacteria	Unannotated	Unannotated	Unannotated	Unannotated
ASV02476	282.732	0.107177	-0.0862785	1.1763	Spirochaetes	Spirochaetia	Spirochaetales	Spirochaetaceae	Salinispira	Unannotated
ASV26921	283.173	0.107385	-0.0210379	0.769894	Proteobacteria	Gammaproteobacteria	Unannotated	Unannotated	Unannotated	Unannotated
ASV22497	283.128	0.107408	0.453795	1.07719	Proteobacteria	Alphaproteobacteria	Unannotated	Unannotated	Unannotated	Unannotated
ASV05696	283.255	0.107497	0.446504	1.87541	Proteobacteria	Alphaproteobacteria	Unannotated	Unannotated	Unannotated	Unannotated
ASV02371	283.893	0.10778	0.135977	0.931909	Actinobacteria	Actinobacteria	Acidimicrobiales	Unannotated	Unannotated	Unannotated
ASV14656	283.824	0.107795	-0.156038	0.965085	Verrucomicrobia	Verrucomicrobiae	Verrucomicrobiales	Unannotated	Unannotated	Unannotated
ASV22808	284.664	0.108155	0.347971	-0.55159	Proteobacteria	Alphaproteobacteria	Rhodobacterales	Rhodobacteraceae	Unannotated	Unannotated
ASV38178	284.862	0.108271	-0.130315	1.00249	Bacteroidetes	Unannotated	Unannotated	Unannotated	Unannotated	Unannotated
ASV25361	284.992	0.108362	0.297472	0.993391	Proteobacteria	Gammaproteobacteria	Unannotated	Unannotated	Unannotated	Unannotated
ASV07976	285.336	0.108534	0.81051	-0.506224	Proteobacteria	Gammaproteobacteria	Unannotated	Unannotated	Unannotated	Unannotated
ASV24293	285.438	0.108614	0.531834	-0.35587	Bacteroidetes	Unannotated	Unannotated	Unannotated	Unannotated	Unannotated
ASV25280	285.361	0.108626	-0.57142	0.369121	Proteobacteria	Gammaproteobacteria	Unannotated	Unannotated	Unannotated	Unannotated
ASV30447	285.414	0.108688	-0.148112	1.01088	Bacteroidetes	Cytophagia	Cytophagales	Flammeovirgaceae	Reichenbachiella	faecimaris
ASV05130	285.5	0.108762	-0.497499	0.476295	Proteobacteria	Alphaproteobacteria	Unannotated	Unannotated	Unannotated	Unannotated
ASV26345	285.464	0.108789	-0.0843789	1.00674	Proteobacteria	Gammaproteobacteria	Pseudomonadales	Unannotated	Unannotated	Unannotated
ASV27282	286.537	0.10924	0.722094	-0.492009	Bacteroidetes	Unannotated	Unannotated	Unannotated	Unannotated	Unannotated
ASV19119	286.429	0.10924	1.49878	0.212929	Bacteroidetes	Flavobacteriia	Flavobacteriales	Flavobacteriaceae	Unannotated	Unannotated
ASV19947	286.765	0.10941	0.0217944	1.20646	Proteobacteria	Alphaproteobacteria	Kordiimonadales	Kordiimonadaceae	Kordiimonas	Unannotated
ASV26368	286.855	0.109487	-0.298634	1.03634	Proteobacteria	Gammaproteobacteria	Oceanospirillales	Unannotated	Unannotated	Unannotated
ASV04140	287.5	0.109775	1.31069	0.291301	Planctomycetes	Planctomycetia	Unannotated	Unannotated	Unannotated	Unannotated
ASV36214	287.618	0.109862	-0.823784	1.0429	Proteobacteria	Epsilonproteobacteria	Campylobacterales	Campylobacteraceae	Arcobacter	Unannotated
ASV13000	288.282	0.110157	-0.582897	0.384324	Proteobacteria	Alphaproteobacteria	Caulobacterales	Hyphomonadaceae	Unannotated	Unannotated
ASV15328	288.454	0.110265	0.310306	-0.607526	Proteobacteria	Unannotated	Unannotated	Unannotated	Unannotated	Unannotated
ASV13355	289.206	0.110595	0.264998	-0.201997	Proteobacteria	Alphaproteobacteria	Unannotated	Unannotated	Unannotated	Unannotated
ASV18924	289.666	0.110813	-0.206161	0.903153	Bacteroidetes	Unannotated	Unannotated	Unannotated	Unannotated	Unannotated
ASV22202	289.589	0.110826	0.15372	1.321	Proteobacteria	Alphaproteobacteria	Rhodobacterales	Rhodobacteraceae	Unannotated	Unannotated
ASV16701	290.285	0.111135	0.871287	-0.274728	Proteobacteria	Unannotated	Unannotated	Unannotated	Unannotated	Unannotated
ASV12434	290.715	0.111343	0.931774	-0.198842	Proteobacteria	Alphaproteobacteria	Rhodobacterales	Rhodobacteraceae	Unannotated	Unannotated
ASV22699	290.792	0.111414	0.460527	1.41909	Proteobacteria	Alphaproteobacteria	Rhodobacterales	Rhodobacteraceae	Unannotated	Unannotated
ASV39183	291.295	0.11165	0.417547	-0.452402	Firmicutes	Bacilli	Bacillales	Bacillales_Incertae_Sedis_XII	Exiguobacterium	Unannotated
ASV05721	291.577	0.111801	0.444332	-0.411148	Proteobacteria	Unannotated	Unannotated	Unannotated	Unannotated	Unannotated
ASV10879	291.657	0.111875	-0.90094	-0.381328	Proteobacteria	Gammaproteobacteria	Unannotated	Unannotated	Unannotated	Unannotated
ASV11214	292.102	0.112088	-0.849543	-0.221092	Proteobacteria	Alphaproteobacteria	SAR11	Candidatus_Pelagibacter	Unannotated	Unannotated
ASV09342	292.238	0.112184	0.885603	-0.297534	Verrucomicrobia	Verrucomicrobiae	Verrucomicrobiales	Unannotated	Unannotated	Unannotated
ASV37441	292.307	0.112253	0.0407832	1.20236	Actinobacteria	Actinobacteria	Acidimicrobiales	Unannotated	Unannotated	Unannotated
ASV11184	292.249	0.112274	-0.207349	-0.788743	Proteobacteria	Alphaproteobacteria	SAR11	Candidatus_Pelagibacter	Unannotated	Unannotated
ASV33022	292.346	0.112355	0.99259	-0.522388	Proteobacteria	Gammaproteobacteria	Alteromonadales	Psychromonadaceae	Psychromonas	profunda
ASV22624	292.579	0.112487	0.0718021	-0.703647	Proteobacteria	Alphaproteobacteria	Rhodobacterales	Rhodobacteraceae	Unannotated	Unannotated
ASV13235	292.6	0.112539	0.367002	-0.756365	Proteobacteria	Alphaproteobacteria	Unannotated	Unannotated	Unannotated	Unannotated
ASV25925	292.825	0.112668	-0.265311	0.806865	Proteobacteria	Gammaproteobacteria	Unannotated	Unannotated	Unannotated	Unannotated
ASV22352	293.529	0.112983	-0.981759	0.16446	Proteobacteria	Alphaproteobacteria	Caulobacterales	Hyphomonadaceae	Unannotated	Unannotated
ASV23440	294.875	0.113544	1.70049	1.05645	Bacteroidetes	Flavobacteriia	Flavobacteriales	Flavobacteriaceae	Actibacter	Unannotated
ASV12294	295.047	0.113654	0.29327	1.17949	Proteobacteria	Alphaproteobacteria	Rhizobiales	Phyllobacteriaceae	Pseudahrensia	Unannotated
ASV12529	295.135	0.113732	0.35911	1.55045	Proteobacteria	Alphaproteobacteria	Rhizobiales	Unannotated	Unannotated	Unannotated
ASV11213	295.095	0.11376	-0.827531	-0.273186	Proteobacteria	Alphaproteobacteria	SAR11	Candidatus_Pelagibacter	Unannotated	Unannotated
ASV13816	295.242	0.113861	1.62126	0.696886	Proteobacteria	Deltaproteobacteria	Bdellovibrionales	Bacteriovoracaceae	Unannotated	Unannotated
ASV12124	295.203	0.11389	-0.791685	-0.361904	Proteobacteria	Alphaproteobacteria	Rhodospirillales	Rhodospirillaceae	Unannotated	Unannotated
ASV22355	295.21	0.113937	0.729024	-0.250497	Proteobacteria	Alphaproteobacteria	Caulobacterales	Hyphomonadaceae	Hellea	Unannotated
ASV26035	295.508	0.114096	-0.0443269	1.02139	Proteobacteria	Gammaproteobacteria	Unannotated	Unannotated	Unannotated	Unannotated
ASV25393	295.914	0.114297	0.790923	1.67735	Proteobacteria	Gammaproteobacteria	Unannotated	Unannotated	Unannotated	Unannotated
ASV13340	296.602	0.114607	-0.030182	-0.844099	Proteobacteria	Alphaproteobacteria	Unannotated	Unannotated	Unannotated	Unannotated
ASV32986	296.546	0.114629	0.00682993	0.910295	Proteobacteria	Gammaproteobacteria	Unannotated	Unannotated	Unannotated	Unannotated
ASV13339	296.994	0.114847	0.228673	-0.608827	Proteobacteria	Alphaproteobacteria	Unannotated	Unannotated	Unannotated	Unannotated
ASV29465	297.642	0.115142	-0.14894	0.57135	Bacteroidetes	Flavobacteriia	Flavobacteriales	Cryomorphaceae	Unannotated	Unannotated
ASV19896	297.545	0.115149	1.09423	-0.117746	Proteobacteria	Alphaproteobacteria	Kordiimonadales	Unannotated	Unannotated	Unannotated
ASV12130	297.464	0.115162	-0.649577	-0.259706	Proteobacteria	Alphaproteobacteria	Rhodospirillales	Rhodospirillaceae	Unannotated	Unannotated
ASV22306	298.001	0.115415	0.16234	1.61058	Proteobacteria	Alphaproteobacteria	Caulobacterales	Hyphomonadaceae	Unannotated	Unannotated
ASV23387	298.56	0.115676	0.164004	1.36335	Proteobacteria	Gammaproteobacteria	Gammaproteobacteria_incertae_sedis	Unannotated	Unannotated	Unannotated
ASV23183	299.476	0.116076	0.921597	-0.495145	Proteobacteria	Alphaproteobacteria	Rhodobacterales	Rhodobacteraceae	Unannotated	Unannotated
ASV10792	300.438	0.116494	0.340119	-0.674235	Proteobacteria	Alphaproteobacteria	Parvularculales	Parvularculaceae	Parvularcula	Unannotated
ASV30639	300.331	0.116498	0.501003	1.4714	Bacteroidetes	Cytophagia	Cytophagales	Unannotated	Unannotated	Unannotated
ASV28028	301.299	0.116919	0.307281	-0.476215	Bacteroidetes	Unannotated	Unannotated	Unannotated	Unannotated	Unannotated
ASV23920	301.518	0.117049	-0.144579	1.19712	Bacteroidetes	Sphingobacteriia	Sphingobacteriales	Rhodothermaceae	Unannotated	Unannotated
ASV28645	301.548	0.117106	-0.287994	0.892692	Bacteroidetes	Sphingobacteriia	Sphingobacteriales	Unannotated	Unannotated	Unannotated
ASV28853	301.75	0.11723	1.09878	-0.170166	Bacteroidetes	Flavobacteriia	Flavobacteriales	Unannotated	Unannotated	Unannotated
ASV21393	302.048	0.117391	0.117451	0.939104	Proteobacteria	Alphaproteobacteria	Unannotated	Unannotated	Unannotated	Unannotated
ASV27189	302.55	0.117632	-0.0653762	1.16731	Proteobacteria	Epsilonproteobacteria	Campylobacterales	Campylobacteraceae	Arcobacter	Unannotated
ASV27985	302.575	0.117688	0.0803744	1.09389	Bacteroidetes	Sphingobacteriia	Sphingobacteriales	Unannotated	Unannotated	Unannotated
ASV23253	302.751	0.117802	-0.22744	0.822797	Proteobacteria	Gammaproteobacteria	Unannotated	Unannotated	Unannotated	Unannotated
ASV01048	303.167	0.11801	-0.570438	0.247879	Chloroflexi	Unannotated	Unannotated	Unannotated	Unannotated	Unannotated
ASV24062	303.241	0.118085	0.244645	1.35295	Proteobacteria	Gammaproteobacteria	Oceanospirillales	Oceanospirillaceae	Spongiispira	Unannotated
ASV12821	303.179	0.118107	0.982813	-0.268922	Proteobacteria	Alphaproteobacteria	Caulobacterales	Hyphomonadaceae	Hyphomonas	Unannotated
ASV40158	303.27	0.118188	0.309323	1.24423	Proteobacteria	Gammaproteobacteria	Pseudomonadales	Pseudomonadales_incertae_sedis	Dasania	Unannotated
ASV27459	303.306	0.118248	0.067691	1.29503	Bacteroidetes	Sphingobacteriia	Sphingobacteriales	Saprospiraceae	Unannotated	Unannotated
ASV14548	303.515	0.118376	1.21832	0.356345	Verrucomicrobia	Verrucomicrobiae	Verrucomicrobiales	Unannotated	Unannotated	Unannotated
ASV18473	303.758	0.118517	-1.03199	-0.286116	Bacteroidetes	Flavobacteriia	Flavobacteriales	Flavobacteriaceae	Unannotated	Unannotated
ASV28452	303.983	0.118651	0.253875	1.49799	Bacteroidetes	Sphingobacteriia	Sphingobacteriales	Saprospiraceae	Unannotated	Unannotated
ASV31745	304.504	0.118901	-0.322205	0.886866	Proteobacteria	Deltaproteobacteria	Myxococcales	Unannotated	Unannotated	Unannotated
ASV22690	305.541	0.119352	-0.657836	0.595641	Proteobacteria	Alphaproteobacteria	Rhodobacterales	Rhodobacteraceae	Unannotated	Unannotated
ASV30342	305.462	0.119368	0.678877	1.30878	Bacteroidetes	Cytophagia	Cytophagales	Cytophagaceae	Ekhidna	Unannotated
ASV23318	305.572	0.119458	-0.259383	0.438616	Proteobacteria	Gammaproteobacteria	Unannotated	Unannotated	Unannotated	Unannotated
ASV19840	305.637	0.119529	-0.303129	0.901892	Proteobacteria	Alphaproteobacteria	Sphingomonadales	Sphingomonadaceae	Unannotated	Unannotated
ASV34102	305.846	0.119658	1.73056	0.664712	Proteobacteria	Alphaproteobacteria	Unannotated	Unannotated	Unannotated	Unannotated
ASV19012	306.056	0.119787	-0.0446996	1.18152	Cyanobacteria/Chloroplast	Unannotated	Unannotated	Unannotated	Unannotated	Unannotated
ASV26153	306.318	0.119937	-0.187073	1.29083	Proteobacteria	Gammaproteobacteria	Unannotated	Unannotated	Unannotated	Unannotated
ASV35227	306.514	0.12006	-0.904363	-0.0225358	Cyanobacteria/Chloroplast	Cyanobacteria	Family_II	GpIIa	Unannotated	Unannotated
ASV33110	306.868	0.120246	1.96117	0.19612	Proteobacteria	Gammaproteobacteria	Alteromonadales	Alteromonadaceae	Agarivorans	Unannotated
ASV27943	307.854	0.12068	-0.0383009	1.32802	Bacteroidetes	Sphingobacteriia	Sphingobacteriales	Saprospiraceae	Unannotated	Unannotated
ASV23927	307.836	0.12072	-0.372289	0.561248	Bacteroidetes	Unannotated	Unannotated	Unannotated	Unannotated	Unannotated
ASV22767	308.151	0.120891	1.42585	0.272648	Proteobacteria	Alphaproteobacteria	Rhodobacterales	Rhodobacteraceae	Unannotated	Unannotated
ASV23492	308.072	0.120907	-0.112377	0.801025	Bacteroidetes	Flavobacteriia	Flavobacteriales	Cryomorphaceae	Crocinitomix	Unannotated
ASV13899	308.538	0.121138	0.335567	1.27587	Proteobacteria	Deltaproteobacteria	Bdellovibrionales	Bacteriovoracaceae	Halobacteriovorax	Unannotated
ASV11925	309.113	0.121411	0.86727	-0.239968	Proteobacteria	Alphaproteobacteria	Rhodospirillales	Rhodospirillaceae	Unannotated	Unannotated
ASV22720	309.287	0.121527	0.182266	1.15432	Proteobacteria	Alphaproteobacteria	Rhodobacterales	Rhodobacteraceae	Loktanella	Unannotated
ASV28201	309.31	0.121584	1.5278	0.554054	Bacteroidetes	Sphingobacteriia	Sphingobacteriales	Saprospiraceae	Unannotated	Unannotated
ASV23392	309.758	0.121808	-0.780068	-0.177487	Proteobacteria	Gammaproteobacteria	Unannotated	Unannotated	Unannotated	Unannotated
ASV13244	309.996	0.12195	-0.386782	0.839422	Proteobacteria	Alphaproteobacteria	Unannotated	Unannotated	Unannotated	Unannotated
ASV28360	310.459	0.12218	0.953969	-0.054974	Bacteroidetes	Flavobacteriia	Flavobacteriales	Flavobacteriaceae	Dokdonia	Unannotated
ASV12120	310.57	0.122272	-0.655208	-0.234594	Proteobacteria	Alphaproteobacteria	Rhodospirillales	Rhodospirillaceae	Unannotated	Unannotated
ASV19830	310.507	0.122295	0.460579	-0.492927	Proteobacteria	Alphaproteobacteria	Sphingomonadales	Erythrobacteraceae	Erythrobacter	Unannotated
ASV11515	310.58	0.122372	0.65049	-0.519725	Proteobacteria	Alphaproteobacteria	Rhizobiales	Unannotated	Unannotated	Unannotated
ASV26903	310.638	0.122443	0.680665	-0.475498	Proteobacteria	Gammaproteobacteria	Unannotated	Unannotated	Unannotated	Unannotated
ASV20928	310.834	0.122568	0.0697285	0.870867	Proteobacteria	Alphaproteobacteria	Rhodospirillales	Rhodospirillaceae	Pelagibius	Unannotated
ASV08796	310.884	0.122637	-0.722838	-0.0538516	Proteobacteria	Gammaproteobacteria	Unannotated	Unannotated	Unannotated	Unannotated
ASV32818	310.878	0.122683	0.682925	-0.368295	Proteobacteria	Gammaproteobacteria	Unannotated	Unannotated	Unannotated	Unannotated
ASV21711	310.9	0.12274	0.588407	1.17044	Proteobacteria	Alphaproteobacteria	Rhodospirillales	Unannotated	Unannotated	Unannotated
ASV38260	310.963	0.122813	0.35818	1.2816	Bacteroidetes	Unannotated	Unannotated	Unannotated	Unannotated	Unannotated
ASV26409	311.165	0.122941	-1.33727	-0.207991	Proteobacteria	Gammaproteobacteria	Unannotated	Unannotated	Unannotated	Unannotated
ASV28852	311.151	0.122985	-0.105288	1.14319	Bacteroidetes	Flavobacteriia	Flavobacteriales	Unannotated	Unannotated	Unannotated
ASV27117	314.583	0.12439	-0.501657	0.589257	Chlamydiae	Chlamydiia	Chlamydiales	Parachlamydiaceae	Parachlamydia	Unannotated
ASV32820	314.546	0.124425	0.904669	-0.485627	Proteobacteria	Gammaproteobacteria	Unannotated	Unannotated	Unannotated	Unannotated
ASV19043	314.572	0.124484	-0.243545	1.13306	Bacteroidetes	Unannotated	Unannotated	Unannotated	Unannotated	Unannotated
ASV22286	314.688	0.12458	-0.413307	0.554164	Proteobacteria	Alphaproteobacteria	Caulobacterales	Hyphomonadaceae	Unannotated	Unannotated
ASV14544	314.572	0.124583	-0.257085	0.901343	Verrucomicrobia	Verrucomicrobiae	Verrucomicrobiales	Verrucomicrobiaceae	Unannotated	Unannotated
ASV23203	314.573	0.124633	1.29883	-0.00142646	Proteobacteria	Alphaproteobacteria	Rhodobacterales	Rhodobacteraceae	Unannotated	Unannotated
ASV22008	314.746	0.124751	0.453767	-0.463777	Proteobacteria	Alphaproteobacteria	Rhodobacterales	Rhodobacteraceae	Unannotated	Unannotated
ASV19871	314.923	0.124871	0.167767	-0.626817	Proteobacteria	Alphaproteobacteria	Sphingomonadales	Erythrobacteraceae	Unannotated	Unannotated
ASV31744	315.068	0.124977	0.284382	1.09791	Proteobacteria	Deltaproteobacteria	Unannotated	Unannotated	Unannotated	Unannotated
ASV11000	314.98	0.124992	0.573165	-0.533203	Planctomycetes	Planctomycetia	Planctomycetales	Planctomycetaceae	Unannotated	Unannotated
ASV02230	314.941	0.125026	1.08655	0.0187235	Actinobacteria	Actinobacteria	Acidimicrobiales	Acidimicrobiaceae	Ilumatobacter	nonamiensis
ASV18678	315.248	0.125198	-1.07657	-0.0384377	Bacteroidetes	Flavobacteriia	Flavobacteriales	Flavobacteriaceae	Unannotated	Unannotated
ASV12441	315.216	0.125235	0.31999	-0.438637	Proteobacteria	Alphaproteobacteria	Rhizobiales	Unannotated	Unannotated	Unannotated
ASV20156	316.176	0.125666	-0.292648	-0.834983	Proteobacteria	Alphaproteobacteria	Unannotated	Unannotated	Unannotated	Unannotated
ASV32945	316.462	0.12583	0.518191	-0.747775	Proteobacteria	Gammaproteobacteria	Gammaproteobacteria_incertae_sedis	Unannotated	Unannotated	Unannotated
ASV32333	316.82	0.126022	0.684897	-0.479412	Proteobacteria	Gammaproteobacteria	Unannotated	Unannotated	Unannotated	Unannotated
ASV17987	317.639	0.126398	0.718875	-0.717171	Verrucomicrobia	Opitutae	Puniceicoccales	Puniceicoccaceae	Unannotated	Unannotated
ASV13242	318.633	0.126845	0.536303	-0.643614	Proteobacteria	Alphaproteobacteria	Unannotated	Unannotated	Unannotated	Unannotated
ASV14586	318.599	0.126881	-0.636233	0.674384	Verrucomicrobia	Verrucomicrobiae	Verrucomicrobiales	Verrucomicrobiaceae	Roseibacillus	Unannotated
ASV34500	318.868	0.127039	-0.756927	-0.186429	Proteobacteria	Unannotated	Unannotated	Unannotated	Unannotated	Unannotated
ASV23335	318.757	0.127045	-0.399007	0.859898	Proteobacteria	Gammaproteobacteria	Unannotated	Unannotated	Unannotated	Unannotated
ASV23221	318.819	0.127121	-0.072951	-0.638893	Proteobacteria	Alphaproteobacteria	Rhodobacterales	Rhodobacteraceae	Unannotated	Unannotated
ASV30789	318.787	0.127159	1.49697	0.62831	Bacteroidetes	Cytophagia	Cytophagales	Flammeovirgaceae	Unannotated	Unannotated
ASV29293	319.203	0.127376	0.860866	-0.281405	Bacteroidetes	Unannotated	Unannotated	Unannotated	Unannotated	Unannotated
ASV01933	320.571	0.127972	0.253978	1.33757	Bacteroidetes	Sphingobacteriia	Sphingobacteriales	Saprospiraceae	Unannotated	Unannotated
ASV33506	321.13	0.128247	-0.223259	0.800022	Bacteroidetes	Sphingobacteriia	Sphingobacteriales	Saprospiraceae	Unannotated	Unannotated
ASV27800	321.119	0.128294	-0.213418	0.978132	Bacteroidetes	Sphingobacteriia	Sphingobacteriales	Unannotated	Unannotated	Unannotated
ASV33314	321.285	0.128411	1.27196	0.289533	Proteobacteria	Gammaproteobacteria	Unannotated	Unannotated	Unannotated	Unannotated
ASV22743	321.158	0.128412	-1.02224	-0.273229	Proteobacteria	Alphaproteobacteria	Rhodobacterales	Rhodobacteraceae	Unannotated	Unannotated
ASV23339	321.683	0.128673	0.0268003	1.00182	Proteobacteria	Unannotated	Unannotated	Unannotated	Unannotated	Unannotated
ASV35740	322.147	0.12891	-0.088361	0.798644	Proteobacteria	Alphaproteobacteria	Kordiimonadales	Temperatibacteraceae	Temperatibacter	Unannotated
ASV25801	322.078	0.128934	1.02895	0.0513375	Proteobacteria	Gammaproteobacteria	Unannotated	Unannotated	Unannotated	Unannotated
ASV32874	321.969	0.128942	0.204691	1.42225	Proteobacteria	Gammaproteobacteria	Chromatiales	Unannotated	Unannotated	Unannotated
ASV25637	321.868	0.128954	-0.174808	0.795031	Proteobacteria	Gammaproteobacteria	Unannotated	Unannotated	Unannotated	Unannotated
ASV22361	322.038	0.129073	0.239713	-0.466356	Proteobacteria	Alphaproteobacteria	Caulobacterales	Hyphomonadaceae	Algimonas	Unannotated
ASV30202	321.988	0.129105	1.02929	-0.507591	Bacteroidetes	Unannotated	Unannotated	Unannotated	Unannotated	Unannotated
ASV24156	322.233	0.129255	0.631553	-0.368726	Bacteroidetes	Flavobacteriia	Flavobacteriales	Flavobacteriaceae	Croceitalea	Unannotated
ASV33160	322.57	0.129442	1.20224	-0.220423	Proteobacteria	Gammaproteobacteria	Alteromonadales	Colwelliaceae	Thalassotalea	Unannotated
ASV31404	323.565	0.129894	1.71167	0.419964	Proteobacteria	Deltaproteobacteria	Desulfobacterales	Desulfobulbaceae	Unannotated	Unannotated
ASV24290	324.25	0.130221	0.641432	1.39419	Bacteroidetes	Unannotated	Unannotated	Unannotated	Unannotated	Unannotated
ASV02174	324.172	0.130242	0.511006	-0.379231	Planctomycetes	Planctomycetia	Planctomycetales	Planctomycetaceae	Unannotated	Unannotated
ASV22666	324.077	0.130256	0.798828	0.474619	Proteobacteria	Alphaproteobacteria	Rhodobacterales	Rhodobacteraceae	Ruegeria	Unannotated
ASV12045	324.069	0.130305	-0.382039	-1.12029	Proteobacteria	Alphaproteobacteria	Unannotated	Unannotated	Unannotated	Unannotated
ASV22032	323.986	0.130324	0.0478212	1.12145	Proteobacteria	Alphaproteobacteria	Rhizobiales	Rhodobiaceae	Methyloceanibacter	Unannotated
ASV03915	324.145	0.130441	0.872473	-0.0296066	Planctomycetes	Planctomycetia	Planctomycetales	Planctomycetaceae	Unannotated	Unannotated
ASV28309	324.031	0.130447	0.224593	1.03767	Bacteroidetes	Flavobacteriia	Flavobacteriales	Flavobacteriaceae	Unannotated	Unannotated
ASV17428	324.382	0.130641	-0.73701	-0.133119	Proteobacteria	Alphaproteobacteria	Rhodospirillales	Rhodospirillaceae	Defluviicoccus	Unannotated
ASV25264	324.512	0.130746	-0.312294	1.04673	Proteobacteria	Gammaproteobacteria	Unannotated	Unannotated	Unannotated	Unannotated
ASV32726	324.939	0.130971	-0.472319	0.470777	Proteobacteria	Gammaproteobacteria	Unannotated	Unannotated	Unannotated	Unannotated
ASV33686	325.904	0.131413	-0.258155	0.933986	Bacteroidetes	Cytophagia	Cytophagales	Unannotated	Unannotated	Unannotated
ASV06971	326.159	0.131569	0.200775	1.1928	Verrucomicrobia	Opitutae	Puniceicoccales	Puniceicoccaceae	Pelagicoccus	Unannotated
ASV14881	326.369	0.131707	-0.533676	0.765633	Verrucomicrobia	Verrucomicrobiae	Verrucomicrobiales	Rubritaleaceae	Rubritalea	Unannotated
ASV13036	326.686	0.131888	0.651337	-0.604213	Proteobacteria	Alphaproteobacteria	Caulobacterales	Hyphomonadaceae	Ponticaulis	Unannotated
ASV25472	326.83	0.131999	0.581564	-0.347116	Proteobacteria	Gammaproteobacteria	Chromatiales	Unannotated	Unannotated	Unannotated
ASV13119	326.741	0.132017	0.902476	-0.18877	Proteobacteria	Alphaproteobacteria	Unannotated	Unannotated	Unannotated	Unannotated
ASV20365	327.33	0.132308	1.28112	0.36623	Proteobacteria	Alphaproteobacteria	Unannotated	Unannotated	Unannotated	Unannotated
ASV22586	327.386	0.132384	0.482461	-0.536614	Proteobacteria	Alphaproteobacteria	Rhodobacterales	Rhodobacteraceae	Unannotated	Unannotated
ASV37885	327.647	0.132543	-0.575081	0.376596	Actinobacteria	Actinobacteria	Unannotated	Unannotated	Unannotated	Unannotated
ASV05590	328.65	0.133003	-0.129419	1.22237	Proteobacteria	Deltaproteobacteria	Syntrophobacterales	Syntrophaceae	Desulfomonile	Unannotated
ASV21040	328.731	0.133089	-0.146886	1.20625	Nitrospinae	Nitrospinia	Nitrospinales	Nitrospinaceae	Nitrospina	Unannotated
ASV17912	328.621	0.133099	0.867532	-0.362499	Verrucomicrobia	Opitutae	Puniceicoccales	Puniceicoccaceae	Coraliomargarita	Unannotated
ASV22149	329.023	0.133316	0.583694	-0.389553	Proteobacteria	Alphaproteobacteria	Rhodobacterales	Rhodobacteraceae	Unannotated	Unannotated
ASV14975	329.213	0.133447	0.896965	-0.131541	Verrucomicrobia	Unannotated	Unannotated	Unannotated	Unannotated	Unannotated
ASV04464	329.183	0.133489	0.0813547	-0.69675	Cyanobacteria/Chloroplast	Cyanobacteria	Family_IV	GpIV	Unannotated	Unannotated
ASV27650	330.404	0.134038	-0.0798666	1.06119	Bacteroidetes	Sphingobacteriia	Sphingobacteriales	Saprospiraceae	Unannotated	Unannotated
ASV26974	331.927	0.134711	0.454606	1.10863	Proteobacteria	Gammaproteobacteria	Unannotated	Unannotated	Unannotated	Unannotated
ASV33551	332.087	0.13483	-0.410373	0.841697	Bacteroidetes	Sphingobacteriia	Sphingobacteriales	Saprospiraceae	Unannotated	Unannotated
ASV25313	332.66	0.135118	1.21647	1.99573	Proteobacteria	Gammaproteobacteria	Unannotated	Unannotated	Unannotated	Unannotated
ASV05751	333.079	0.135343	1.19446	0.0134782	Proteobacteria	Alphaproteobacteria	Unannotated	Unannotated	Unannotated	Unannotated
ASV33217	333.393	0.135526	0.609221	-0.53761	Proteobacteria	Gammaproteobacteria	Alteromonadales	Colwelliaceae	Unannotated	Unannotated
ASV22686	333.297	0.135542	-0.458976	0.771028	Proteobacteria	Alphaproteobacteria	Rhodobacterales	Rhodobacteraceae	Sulfitobacter	Unannotated
ASV19628	333.554	0.135701	0.0445341	0.908114	Proteobacteria	Alphaproteobacteria	Unannotated	Unannotated	Unannotated	Unannotated
ASV03925	333.794	0.135854	0.742369	-0.360266	Planctomycetes	Planctomycetia	Planctomycetales	Planctomycetaceae	Unannotated	Unannotated
ASV18681	335.215	0.136488	-0.929325	-0.36326	Bacteroidetes	Flavobacteriia	Flavobacteriales	Flavobacteriaceae	Unannotated	Unannotated
ASV23122	336.078	0.136895	0.554366	-0.673248	Proteobacteria	Alphaproteobacteria	Rhodobacterales	Rhodobacteraceae	Sulfitobacter	Unannotated
ASV25805	336.046	0.136938	0.188123	1.27926	Proteobacteria	Gammaproteobacteria	Unannotated	Unannotated	Unannotated	Unannotated
ASV13338	335.988	0.13697	0.711108	-0.543359	Proteobacteria	Alphaproteobacteria	Unannotated	Unannotated	Unannotated	Unannotated
ASV26325	335.856	0.136972	-0.184996	0.914225	Proteobacteria	Gammaproteobacteria	Unannotated	Unannotated	Unannotated	Unannotated
ASV32442	336.005	0.137089	1.05924	1.48003	Proteobacteria	Gammaproteobacteria	Alteromonadales	Alteromonadaceae	Unannotated	Unannotated
ASV31504	336.245	0.137243	1.57667	0.32207	Proteobacteria	Deltaproteobacteria	Desulfobacterales	Desulfobulbaceae	Unannotated	Unannotated
ASV12403	337.743	0.137911	1.26699	0.693033	Proteobacteria	Alphaproteobacteria	Rhodobacterales	Rhodobacteraceae	Unannotated	Unannotated
ASV13038	338.533	0.13829	0.123954	-0.488655	Proteobacteria	Alphaproteobacteria	Unannotated	Unannotated	Unannotated	Unannotated
ASV27933	338.862	0.138481	-0.37987	0.570954	Bacteroidetes	Sphingobacteriia	Sphingobacteriales	Saprospiraceae	Portibacter	Unannotated
ASV22892	339.21	0.138679	-0.00018	-1.06997	Proteobacteria	Alphaproteobacteria	Rhodobacterales	Rhodobacteraceae	Unannotated	Unannotated
ASV02050	340.821	0.139395	-0.258994	0.931771	Spirochaetes	Spirochaetia	Spirochaetales	Spirochaetaceae	Spirochaeta	Unannotated
ASV04044	341.279	0.13964	0.731779	-0.138823	Planctomycetes	Planctomycetia	Planctomycetales	Planctomycetaceae	Unannotated	Unannotated
ASV20865	341.977	0.139982	0.240744	1.14466	Proteobacteria	Alphaproteobacteria	Rhodospirillales	Unannotated	Unannotated	Unannotated
ASV29449	343.373	0.140612	-0.552894	0.0646094	Bacteroidetes	Unannotated	Unannotated	Unannotated	Unannotated	Unannotated
ASV14696	343.569	0.140749	0.135595	1.15361	Verrucomicrobia	Verrucomicrobiae	Verrucomicrobiales	Verrucomicrobiaceae	Unannotated	Unannotated
ASV33566	345.026	0.141404	-0.0154207	1.32537	Bacteroidetes	Unannotated	Unannotated	Unannotated	Unannotated	Unannotated
ASV32924	345.224	0.141543	-0.408305	0.591558	Proteobacteria	Gammaproteobacteria	Alteromonadales	Alteromonadaceae	Haliea	Unannotated
ASV19875	345.21	0.141596	0.80852	-0.270448	Proteobacteria	Alphaproteobacteria	Rhodobacterales	Rhodobacteraceae	Unannotated	Unannotated
ASV32454	345.49	0.141769	0.462347	-0.392837	Proteobacteria	Gammaproteobacteria	Alteromonadales	Alteromonadaceae	Alteromonas	Unannotated
ASV12410	345.752	0.141934	-0.281823	0.68033	Proteobacteria	Alphaproteobacteria	Unannotated	Unannotated	Unannotated	Unannotated
ASV22441	345.87	0.142041	-0.278914	0.640684	Proteobacteria	Alphaproteobacteria	Unannotated	Unannotated	Unannotated	Unannotated
ASV27462	346.292	0.142273	0.649494	-0.176099	Bacteroidetes	Unannotated	Unannotated	Unannotated	Unannotated	Unannotated
ASV24015	346.307	0.142338	-0.298561	0.565949	Proteobacteria	Gammaproteobacteria	Unannotated	Unannotated	Unannotated	Unannotated
ASV22504	346.374	0.142424	0.0237164	0.91933	Proteobacteria	Alphaproteobacteria	Rhodospirillales	Rhodospirillaceae	Unannotated	Unannotated
ASV23383	346.367	0.142479	-0.634949	-0.125254	Proteobacteria	Unannotated	Unannotated	Unannotated	Unannotated	Unannotated
ASV24321	346.601	0.142634	0.351466	1.11896	Proteobacteria	Gammaproteobacteria	Unannotated	Unannotated	Unannotated	Unannotated
ASV21904	346.764	0.14276	-0.3572	0.873779	Proteobacteria	Alphaproteobacteria	Rhodobacterales	Rhodobacteraceae	Unannotated	Unannotated
ASV20931	347.293	0.143037	-0.25849	1.08368	Proteobacteria	Alphaproteobacteria	Rhodospirillales	Rhodospirillaceae	Unannotated	Unannotated
ASV32511	347.198	0.143056	1.18798	2.18619	Proteobacteria	Gammaproteobacteria	Alteromonadales	Moritellaceae	Paramoritella	sediminis
ASV31006	347.269	0.143145	0.765608	-0.17827	Proteobacteria	Deltaproteobacteria	Bdellovibrionales	Pseudobacteriovoracaceae	Pseudobacteriovorax	Unannotated
ASV19742	347.729	0.143394	0.562375	-0.587629	Proteobacteria	Gammaproteobacteria	Unannotated	Unannotated	Unannotated	Unannotated
ASV18555	347.73	0.143453	1.03608	-0.153412	Bacteroidetes	Flavobacteriia	Flavobacteriales	Flavobacteriaceae	Unannotated	Unannotated
ASV05381	347.628	0.14347	-0.131124	0.864093	Bacteroidetes	Unannotated	Unannotated	Unannotated	Unannotated	Unannotated
ASV22613	347.93	0.143654	-0.323852	0.974149	Proteobacteria	Alphaproteobacteria	Rhodobacterales	Rhodobacteraceae	Unannotated	Unannotated
ASV22095	347.965	0.143728	-0.0414785	-1.11925	Proteobacteria	Alphaproteobacteria	Rhodobacterales	Rhodobacteraceae	Unannotated	Unannotated
ASV20375	348.72	0.144099	0.265642	1.18023	Proteobacteria	Alphaproteobacteria	Rhodobacterales	Rhodobacteraceae	Unannotated	Unannotated
ASV29665	348.717	0.144158	-0.62557	0.375971	Bacteroidetes	Unannotated	Unannotated	Unannotated	Unannotated	Unannotated
ASV19827	349.057	0.144358	-0.813707	-0.208838	Proteobacteria	Alphaproteobacteria	Unannotated	Unannotated	Unannotated	Unannotated
ASV27740	348.939	0.144369	0.882516	0.0156899	Bacteroidetes	Sphingobacteriia	Sphingobacteriales	Saprospiraceae	Unannotated	Unannotated
ASV26322	349.116	0.144502	1.17813	0.193045	Proteobacteria	Gammaproteobacteria	Alteromonadales	Alteromonadaceae	Haliea	Unannotated
ASV30132	349.4	0.144679	0.486432	-0.413355	Bacteroidetes	Cytophagia	Cytophagales	Unannotated	Unannotated	Unannotated
ASV21968	349.907	0.144949	0.00346848	1.21111	Proteobacteria	Alphaproteobacteria	Unannotated	Unannotated	Unannotated	Unannotated
ASV18321	350.265	0.145158	-1.42299	-0.589082	Bacteroidetes	Flavobacteriia	Flavobacteriales	Flavobacteriaceae	Unannotated	Unannotated
ASV11207	350.285	0.145226	-1.19001	-0.456596	Proteobacteria	Alphaproteobacteria	SAR11	Candidatus_Pelagibacter	Unannotated	Unannotated
ASV17482	350.645	0.145436	-0.388731	0.105201	Proteobacteria	Gammaproteobacteria	Unannotated	Unannotated	Unannotated	Unannotated
ASV12717	351.169	0.145713	-0.219785	0.86615	Proteobacteria	Alphaproteobacteria	Caulobacterales	Hyphomonadaceae	Unannotated	Unannotated
ASV32038	351.174	0.145776	-0.256554	0.948123	Proteobacteria	Deltaproteobacteria	Bdellovibrionales	Bacteriovoracaceae	Unannotated	Unannotated
ASV05756	351.133	0.145819	0.717228	-0.264053	Proteobacteria	Alphaproteobacteria	Unannotated	Unannotated	Unannotated	Unannotated
ASV22147	351.144	0.145885	1.01683	-0.116367	Proteobacteria	Alphaproteobacteria	Unannotated	Unannotated	Unannotated	Unannotated
ASV24043	351.117	0.145934	1.22812	0.111162	Proteobacteria	Gammaproteobacteria	Alteromonadales	Alteromonadaceae	Haliea	Unannotated
ASV19883	351.012	0.145951	0.267886	-0.702618	Proteobacteria	Alphaproteobacteria	Unannotated	Unannotated	Unannotated	Unannotated
ASV17898	351.243	0.146108	0.263896	1.32456	Verrucomicrobia	Opitutae	Unannotated	Unannotated	Unannotated	Unannotated
ASV18420	351.472	0.146264	-0.430908	0.755429	Bacteroidetes	Flavobacteriia	Flavobacteriales	Flavobacteriaceae	Aquimarina	Unannotated
ASV23127	352.758	0.14686	0.987812	0.224017	Proteobacteria	Alphaproteobacteria	Rhodobacterales	Rhodobacteraceae	Unannotated	Unannotated
ASV18334	353.412	0.147194	0.655731	-0.193623	Bacteroidetes	Flavobacteriia	Flavobacteriales	Flavobacteriaceae	Kordia	Unannotated
ASV30265	353.595	0.147331	1.27179	0.563772	Bacteroidetes	Cytophagia	Cytophagales	Unannotated	Unannotated	Unannotated
ASV09335	353.705	0.147439	0.994636	0.105268	Verrucomicrobia	Unannotated	Unannotated	Unannotated	Unannotated	Unannotated
ASV33729	353.828	0.147551	-0.243945	0.578103	Bacteroidetes	Cytophagia	Cytophagales	Flammeovirgaceae	Unannotated	Unannotated
ASV11416	353.746	0.147579	0.747961	-0.198386	Proteobacteria	Alphaproteobacteria	Unannotated	Unannotated	Unannotated	Unannotated
ASV23549	353.892	0.147701	-0.520354	0.320597	Bacteroidetes	Unannotated	Unannotated	Unannotated	Unannotated	Unannotated
ASV11201	354.064	0.147835	-0.646442	0.179738	Proteobacteria	Alphaproteobacteria	SAR11	Candidatus_Pelagibacter	Unannotated	Unannotated
ASV18689	354.395	0.148035	-0.728004	0.281905	Bacteroidetes	Flavobacteriia	Flavobacteriales	Flavobacteriaceae	Unannotated	Unannotated
ASV18534	354.262	0.148041	1.14386	0.693972	Bacteroidetes	Flavobacteriia	Flavobacteriales	Flavobacteriaceae	Algibacter	mikhailovii
ASV26141	354.245	0.148096	0.754008	-0.531287	Proteobacteria	Gammaproteobacteria	Unannotated	Unannotated	Unannotated	Unannotated
ASV21916	355.106	0.148518	-0.478968	0.0293224	Proteobacteria	Alphaproteobacteria	Unannotated	Unannotated	Unannotated	Unannotated
ASV00986	355.479	0.148736	-0.274268	0.726762	Chloroflexi	Anaerolineae	Anaerolineales	Anaerolineaceae	Unannotated	Unannotated
ASV14338	355.791	0.148929	0.172601	-0.583502	Proteobacteria	Alphaproteobacteria	Caulobacterales	Hyphomonadaceae	Hyphomonas	Unannotated
ASV18615	356.495	0.149286	0.830801	-0.182187	Bacteroidetes	Flavobacteriia	Flavobacteriales	Flavobacteriaceae	Unannotated	Unannotated
ASV28594	356.781	0.149468	0.155295	-0.509504	Bacteroidetes	Sphingobacteriia	Sphingobacteriales	Saprospiraceae	Unannotated	Unannotated
ASV22004	356.796	0.149537	0.323658	-0.516153	Proteobacteria	Alphaproteobacteria	Rhodobacterales	Rhodobacteraceae	Unannotated	Unannotated
ASV23636	358.159	0.150172	-0.323689	0.803707	Bacteroidetes	Unannotated	Unannotated	Unannotated	Unannotated	Unannotated
ASV25421	358.344	0.150312	-0.302666	1.04662	Proteobacteria	Gammaproteobacteria	Unannotated	Unannotated	Unannotated	Unannotated
ASV25241	359.775	0.150976	-0.455784	-1.30147	Proteobacteria	Gammaproteobacteria	Alteromonadales	Alteromonadaceae	Unannotated	Unannotated
ASV23250	359.833	0.151063	0.951577	-0.148506	Proteobacteria	Gammaproteobacteria	Unannotated	Unannotated	Unannotated	Unannotated
ASV02403	359.766	0.151099	-0.17342	1.15274	Actinobacteria	Actinobacteria	Acidimicrobiales	Iamiaceae	Unannotated	Unannotated
ASV23793	360.17	0.151332	-0.130035	-1.52378	Bacteroidetes	Unannotated	Unannotated	Unannotated	Unannotated	Unannotated
ASV30717	360.219	0.151416	-0.101423	1.18832	Bacteroidetes	Cytophagia	Cytophagales	Flammeovirgaceae	Unannotated	Unannotated
ASV32369	360.269	0.151501	0.979207	-0.0838095	Proteobacteria	Gammaproteobacteria	Alteromonadales	Alteromonadaceae	Aestuariibacter	Unannotated
ASV19118	361.887	0.152245	0.515719	-0.398236	Bacteroidetes	Flavobacteriia	Flavobacteriales	Flavobacteriaceae	Unannotated	Unannotated
ASV38506	362.19	0.152437	-0.246593	0.958139	Proteobacteria	Betaproteobacteria	Unannotated	Unannotated	Unannotated	Unannotated
ASV12670	362.172	0.152494	-0.137341	1.07461	Proteobacteria	Unannotated	Unannotated	Unannotated	Unannotated	Unannotated
ASV40267	362.635	0.152753	-0.055692	1.0321	Proteobacteria	Gammaproteobacteria	Unannotated	Unannotated	Unannotated	Unannotated
ASV14665	362.699	0.152844	1.66384	0.655657	Verrucomicrobia	Verrucomicrobiae	Verrucomicrobiales	Verrucomicrobiaceae	Unannotated	Unannotated
ASV35217	362.75	0.15293	0.382634	-0.443522	Cyanobacteria/Chloroplast	Cyanobacteria	Family_II	GpIIa	Unannotated	Unannotated
ASV15718	363.011	0.153105	0.900273	0.0408999	Proteobacteria	Unannotated	Unannotated	Unannotated	Unannotated	Unannotated
ASV20919	362.868	0.153109	0.552521	1.27628	Proteobacteria	Alphaproteobacteria	Rhodospirillales	Rhodospirillaceae	Pelagibius	Unannotated
ASV02317	362.87	0.153174	-0.242316	0.966875	Actinobacteria	Actinobacteria	Unannotated	Unannotated	Unannotated	Unannotated
ASV28629	362.885	0.153245	0.564347	-0.291776	Bacteroidetes	Sphingobacteriia	Sphingobacteriales	Saprospiraceae	Unannotated	Unannotated
ASV31980	362.948	0.153337	-0.163488	0.852451	Proteobacteria	Unannotated	Unannotated	Unannotated	Unannotated	Unannotated
ASV28642	362.9	0.153381	-0.641335	0.677845	Bacteroidetes	Sphingobacteriia	Sphingobacteriales	Saprospiraceae	Unannotated	Unannotated
ASV15736	363.069	0.153518	0.78202	-0.348954	Proteobacteria	Unannotated	Unannotated	Unannotated	Unannotated	Unannotated
ASV30072	363.025	0.153564	-0.859138	-0.252279	Bacteroidetes	Sphingobacteriia	Sphingobacteriales	Chitinophagaceae	Unannotated	Unannotated
ASV28514	363.679	0.153906	-0.443756	0.4211	Bacteroidetes	Sphingobacteriia	Sphingobacteriales	Unannotated	Unannotated	Unannotated
ASV21032	364.088	0.154144	-0.292179	0.611019	Proteobacteria	Alphaproteobacteria	Rhodospirillales	Rhodospirillaceae	Unannotated	Unannotated
ASV24261	365.149	0.154658	0.979627	-0.216196	Bacteroidetes	Flavobacteriia	Flavobacteriales	Flavobacteriaceae	Maribacter	Unannotated
ASV25442	365.02	0.15467	-0.264942	0.835783	Proteobacteria	Gammaproteobacteria	Unannotated	Unannotated	Unannotated	Unannotated
ASV35818	364.878	0.154675	0.532636	1.56552	Proteobacteria	Gammaproteobacteria	Unannotated	Unannotated	Unannotated	Unannotated
ASV19165	364.769	0.154694	0.835069	-0.248264	Bacteroidetes	Flavobacteriia	Flavobacteriales	Flavobacteriaceae	Unannotated	Unannotated
ASV32959	364.681	0.154722	-0.449343	0.319118	Proteobacteria	Gammaproteobacteria	Oceanospirillales	Unannotated	Unannotated	Unannotated
ASV09134	365.331	0.155064	-0.23389	0.45432	Deinococcus-Thermus	Deinococci	Deinococcales	Trueperaceae	Truepera	Unannotated
ASV28374	365.382	0.155152	0.342311	1.75226	Bacteroidetes	Flavobacteriia	Flavobacteriales	Flavobacteriaceae	Lutibacter	Unannotated
ASV25035	365.426	0.155236	0.972955	-0.103774	Proteobacteria	Gammaproteobacteria	Unannotated	Unannotated	Unannotated	Unannotated
ASV28464	367.562	0.15621	-0.2291	0.620638	Bacteroidetes	Unannotated	Unannotated	Unannotated	Unannotated	Unannotated
ASV25515	367.44	0.156225	-0.291644	0.602508	Proteobacteria	Gammaproteobacteria	Unannotated	Unannotated	Unannotated	Unannotated
ASV05422	367.353	0.156254	-0.106626	0.87298	Bacteroidetes	Unannotated	Unannotated	Unannotated	Unannotated	Unannotated
ASV03963	367.576	0.156415	0.0198382	0.599832	Planctomycetes	Planctomycetia	Planctomycetales	Planctomycetaceae	Unannotated	Unannotated
ASV25650	368.009	0.156666	0.220201	1.28394	Proteobacteria	Gammaproteobacteria	Unannotated	Unannotated	Unannotated	Unannotated
ASV26964	369.236	0.157256	-0.192593	0.835154	Proteobacteria	Gammaproteobacteria	Unannotated	Unannotated	Unannotated	Unannotated
ASV28151	369.884	0.157599	0.198119	-0.648799	Bacteroidetes	Sphingobacteriia	Sphingobacteriales	Unannotated	Unannotated	Unannotated
ASV13053	370.123	0.157768	-0.310655	1.63104	Proteobacteria	Alphaproteobacteria	Unannotated	Unannotated	Unannotated	Unannotated
ASV32864	369.998	0.157782	-0.577598	0.0366553	Proteobacteria	Gammaproteobacteria	Unannotated	Unannotated	Unannotated	Unannotated
ASV14049	369.935	0.157822	0.929185	0.26734	Proteobacteria	Deltaproteobacteria	Bdellovibrionales	Bacteriovoracaceae	Halobacteriovorax	Unannotated
ASV14612	370.013	0.157923	0.742383	-0.337346	Verrucomicrobia	Verrucomicrobiae	Verrucomicrobiales	Verrucomicrobiaceae	Luteolibacter	Unannotated
ASV29892	371.046	0.158431	-0.569705	0.546328	Proteobacteria	Unannotated	Unannotated	Unannotated	Unannotated	Unannotated
ASV05431	371.42	0.158659	-0.0527605	1.0737	Bacteroidetes	Unannotated	Unannotated	Unannotated	Unannotated	Unannotated
ASV22899	372.62	0.159239	1.22012	0.229578	Proteobacteria	Alphaproteobacteria	Rhodobacterales	Rhodobacteraceae	Jannaschia	Unannotated
ASV21897	372.743	0.15936	1.13148	-0.0193632	Proteobacteria	Alphaproteobacteria	Unannotated	Unannotated	Unannotated	Unannotated
ASV19983	373.284	0.15966	1.1399	0.54345	Proteobacteria	Alphaproteobacteria	Sphingomonadales	Sphingomonadaceae	Unannotated	Unannotated
ASV12600	373.931	0.160005	-1.00432	-0.0561922	Proteobacteria	Alphaproteobacteria	Unannotated	Unannotated	Unannotated	Unannotated
ASV21929	373.822	0.160026	0.784335	-0.374242	Proteobacteria	Alphaproteobacteria	Unannotated	Unannotated	Unannotated	Unannotated
ASV25372	373.807	0.160089	0.745712	-0.445672	Proteobacteria	Gammaproteobacteria	Unannotated	Unannotated	Unannotated	Unannotated
ASV20395	375.173	0.160743	0.0902988	-0.418786	Proteobacteria	Alphaproteobacteria	Rhodobacterales	Rhodobacteraceae	Unannotated	Unannotated
ASV22924	376.394	0.161335	0.448554	-0.509471	Proteobacteria	Alphaproteobacteria	Rhodobacterales	Rhodobacteraceae	Unannotated	Unannotated
ASV20978	377.459	0.161861	0.027329	0.79095	Proteobacteria	Alphaproteobacteria	Rhodospirillales	Rhodospirillaceae	Unannotated	Unannotated
ASV26628	377.383	0.161897	0.970491	-0.0879931	Proteobacteria	Gammaproteobacteria	Arenicellales	Arenicellaceae	Arenicella	Unannotated
ASV18433	377.996	0.16223	-0.97964	-0.324006	Bacteroidetes	Flavobacteriia	Flavobacteriales	Flavobacteriaceae	Unannotated	Unannotated
ASV22723	377.866	0.162244	-0.370617	0.639174	Proteobacteria	Alphaproteobacteria	Rhodobacterales	Rhodobacteraceae	Unannotated	Unannotated
ASV33605	377.855	0.162309	-0.49362	1.99826	Proteobacteria	Gammaproteobacteria	Cardiobacteriales	Cardiobacteriaceae	Suttonella	Unannotated
ASV14934	377.697	0.162311	1.3227	-0.030445	Verrucomicrobia	Verrucomicrobiae	Verrucomicrobiales	Verrucomicrobiaceae	Luteolibacter	Unannotated
ASV20340	378.076	0.162543	0.061851	1.05485	Proteobacteria	Alphaproteobacteria	Sneathiellales	Sneathiellaceae	Sneathiella	Unannotated
ASV13549	377.973	0.162569	0.801521	0.0392064	Proteobacteria	Deltaproteobacteria	Bdellovibrionales	Bacteriovoracaceae	Halobacteriovorax	Unannotated
ASV25785	378.241	0.162754	-0.0955856	1.10185	Proteobacteria	Gammaproteobacteria	Unannotated	Unannotated	Unannotated	Unannotated
ASV20996	378.373	0.162881	-0.142804	1.01097	Proteobacteria	Alphaproteobacteria	Rhodospirillales	Unannotated	Unannotated	Unannotated
ASV04038	378.394	0.16296	0.22082	1.05068	Planctomycetes	Planctomycetia	Planctomycetales	Planctomycetaceae	Blastopirellula	Unannotated
ASV11250	378.4	0.163033	1.25248	0.0390773	Proteobacteria	Unannotated	Unannotated	Unannotated	Unannotated	Unannotated
ASV32438	378.891	0.163315	0.355789	-0.608919	Proteobacteria	Gammaproteobacteria	Alteromonadales	Alteromonadaceae	Alteromonas	Unannotated
ASV32970	379.422	0.163615	0.257442	1.1407	Proteobacteria	Gammaproteobacteria	Unannotated	Unannotated	Unannotated	Unannotated
ASV14468	380.135	0.163993	0.0394789	-0.658971	Verrucomicrobia	Verrucomicrobiae	Verrucomicrobiales	Verrucomicrobiaceae	Unannotated	Unannotated
ASV31983	380.354	0.164158	1.52596	0.484002	Proteobacteria	Unannotated	Unannotated	Unannotated	Unannotated	Unannotated
ASV07758	380.245	0.164182	-0.244971	0.42255	Proteobacteria	Deltaproteobacteria	Myxococcales	Unannotated	Unannotated	Unannotated
ASV22291	380.101	0.164191	0.913397	-0.141539	Proteobacteria	Alphaproteobacteria	Caulobacterales	Hyphomonadaceae	Unannotated	Unannotated
ASV17500	380.514	0.16444	0.95436	0.0240158	Proteobacteria	Unannotated	Unannotated	Unannotated	Unannotated	Unannotated
ASV12449	380.913	0.164684	0.712149	0.0712055	Proteobacteria	Alphaproteobacteria	Unannotated	Unannotated	Unannotated	Unannotated
ASV25988	380.753	0.164685	-0.30984	1.00911	Proteobacteria	Gammaproteobacteria	Unannotated	Unannotated	Unannotated	Unannotated
ASV31293	380.653	0.164714	1.00813	-0.161375	Proteobacteria	Deltaproteobacteria	Bdellovibrionales	Pseudobacteriovoracaceae	Pseudobacteriovorax	Unannotated
ASV25621	383.278	0.165921	-0.395309	0.461407	Proteobacteria	Gammaproteobacteria	Pseudomonadales	Pseudomonadales_incertae_sedis	Dasania	Unannotated
ASV18551	383.29	0.165998	1.03325	0.515937	Bacteroidetes	Flavobacteriia	Flavobacteriales	Flavobacteriaceae	Winogradskyella	echinorum
ASV21740	383.149	0.166009	-0.487359	0.825344	Proteobacteria	Alphaproteobacteria	Rhizobiales	Unannotated	Unannotated	Unannotated
ASV20036	383.623	0.166286	-0.157224	1.10546	Proteobacteria	Alphaproteobacteria	Sphingomonadales	Unannotated	Unannotated	Unannotated
ASV11198	383.945	0.166498	-0.820439	-0.191483	Proteobacteria	Alphaproteobacteria	SAR11	Candidatus_Pelagibacter	Unannotated	Unannotated
ASV30762	383.909	0.166555	0.892889	-0.109225	Bacteroidetes	Cytophagia	Cytophagales	Flammeovirgaceae	Unannotated	Unannotated
ASV37205	383.808	0.166583	-0.0731477	0.731622	Planctomycetes	Planctomycetia	Planctomycetales	Planctomycetaceae	Unannotated	Unannotated
ASV36400	383.989	0.166734	-0.153937	0.976396	Proteobacteria	Deltaproteobacteria	Desulfobacterales	Desulfobacteraceae	Unannotated	Unannotated
ASV21883	383.973	0.1668	0.712609	-0.234455	Proteobacteria	Alphaproteobacteria	Rhodobacterales	Rhodobacteraceae	Unannotated	Unannotated
ASV28208	384.423	0.167068	1.20923	-0.195615	Bacteroidetes	Sphingobacteriia	Sphingobacteriales	Saprospiraceae	Unannotated	Unannotated
ASV28297	384.592	0.167214	1.01507	0.0323249	Bacteroidetes	Flavobacteriia	Flavobacteriales	Flavobacteriaceae	Unannotated	Unannotated
ASV23936	384.802	0.167378	0.612118	-0.414466	Bacteroidetes	Unannotated	Unannotated	Unannotated	Unannotated	Unannotated
ASV24120	385.88	0.16792	0.171184	1.46183	Bacteroidetes	Flavobacteriia	Flavobacteriales	Flavobacteriaceae	Unannotated	Unannotated
ASV30908	385.718	0.167922	-0.333601	0.501062	Bacteroidetes	Cytophagia	Cytophagales	Flammeovirgaceae	Unannotated	Unannotated
ASV28551	385.688	0.167983	0.501206	-0.373602	Bacteroidetes	Sphingobacteriia	Sphingobacteriales	Saprospiraceae	Unannotated	Unannotated
ASV21725	385.822	0.168114	-0.233729	0.658504	Proteobacteria	Alphaproteobacteria	Rhizobiales	Rhodobiaceae	Methyloligella	Unannotated
ASV20102	385.947	0.168242	-0.104518	0.719673	Proteobacteria	Gammaproteobacteria	Unannotated	Unannotated	Unannotated	Unannotated
ASV32821	385.944	0.168314	0.161861	1.03392	Proteobacteria	Gammaproteobacteria	Unannotated	Unannotated	Unannotated	Unannotated
ASV25800	386.036	0.168428	-0.0121306	1.06909	Proteobacteria	Gammaproteobacteria	Unannotated	Unannotated	Unannotated	Unannotated
ASV13318	386.421	0.168669	0.31107	0.889091	Proteobacteria	Alphaproteobacteria	Unannotated	Unannotated	Unannotated	Unannotated
ASV21748	386.333	0.168704	-0.600224	-0.21004	Proteobacteria	Alphaproteobacteria	Unannotated	Unannotated	Unannotated	Unannotated
ASV33740	386.79	0.168978	0.372908	-0.33278	Bacteroidetes	Cytophagia	Cytophagales	Flammeovirgaceae	Unannotated	Unannotated
ASV17416	387.395	0.169316	1.49403	0.726167	Proteobacteria	Alphaproteobacteria	Rhodospirillales	Rhodospirillaceae	Unannotated	Unannotated
ASV40287	387.418	0.1694	0.123508	1.13424	Verrucomicrobia	Unannotated	Unannotated	Unannotated	Unannotated	Unannotated
ASV29133	387.654	0.169577	0.140167	1.29029	Bacteroidetes	Unannotated	Unannotated	Unannotated	Unannotated	Unannotated
ASV25862	387.601	0.169628	0.511658	-0.651371	Proteobacteria	Gammaproteobacteria	Gammaproteobacteria_incertae_sedis	Umboniibacter	Unannotated	Unannotated
ASV32759	387.47	0.169646	0.566361	1.32025	Proteobacteria	Gammaproteobacteria	Unannotated	Unannotated	Unannotated	Unannotated
ASV30786	387.456	0.169714	0.680476	-0.232946	Bacteroidetes	Cytophagia	Cytophagales	Unannotated	Unannotated	Unannotated
ASV14944	388.75	0.170355	1.16457	0.249659	Verrucomicrobia	Verrucomicrobiae	Verrucomicrobiales	Verrucomicrobiaceae	Haloferula	Unannotated
ASV30912	388.851	0.170474	-0.505273	0.425885	Bacteroidetes	Cytophagia	Cytophagales	Flammeovirgaceae	Fulvivirga	Unannotated
ASV03501	390.286	0.171178	1.64651	0.7259	Proteobacteria	Deltaproteobacteria	Myxococcales	Unannotated	Unannotated	Unannotated
ASV25605	390.154	0.171195	-0.209031	0.816588	Proteobacteria	Gammaproteobacteria	Unannotated	Unannotated	Unannotated	Unannotated
ASV19204	390.225	0.171302	0.801725	-0.150324	Cyanobacteria/Chloroplast	Cyanobacteria	Unannotated	Unannotated	Unannotated	Unannotated
ASV31319	390.274	0.171399	0.277334	1.1918	Proteobacteria	Deltaproteobacteria	Unannotated	Unannotated	Unannotated	Unannotated
ASV27594	390.266	0.17147	-0.124234	-0.413426	Bacteroidetes	Sphingobacteriia	Sphingobacteriales	Saprospiraceae	Unannotated	Unannotated
ASV28685	390.326	0.171572	1.02741	1.50446	Bacteroidetes	Flavobacteriia	Flavobacteriales	Cryomorphaceae	Unannotated	Unannotated
ASV26663	390.295	0.171634	-0.21537	0.58332	Proteobacteria	Gammaproteobacteria	Unannotated	Unannotated	Unannotated	Unannotated
ASV13295	390.42	0.171764	0.978951	-0.0207239	Proteobacteria	Alphaproteobacteria	Unannotated	Unannotated	Unannotated	Unannotated
ASV23125	390.427	0.171843	-0.330074	0.900808	Proteobacteria	Alphaproteobacteria	Rhodobacterales	Rhodobacteraceae	Unannotated	Unannotated
ASV25787	391.312	0.172308	0.483631	-0.574954	Proteobacteria	Gammaproteobacteria	Chromatiales	Unannotated	Unannotated	Unannotated
ASV26195	391.229	0.172347	-0.0424522	0.913725	Proteobacteria	Gammaproteobacteria	Unannotated	Unannotated	Unannotated	Unannotated
ASV05705	391.402	0.1725	0.792962	-0.168579	Proteobacteria	Alphaproteobacteria	Unannotated	Unannotated	Unannotated	Unannotated
ASV15333	391.36	0.172557	0.431172	-0.574395	Proteobacteria	Unannotated	Unannotated	Unannotated	Unannotated	Unannotated
ASV19208	391.452	0.172674	0.0602366	-0.457648	Cyanobacteria/Chloroplast	Cyanobacteria	Unannotated	Unannotated	Unannotated	Unannotated
ASV28188	391.362	0.17271	0.293958	-0.534152	Bacteroidetes	Sphingobacteriia	Sphingobacteriales	Saprospiraceae	Lewinella	Unannotated
ASV37408	391.211	0.17272	-0.230629	0.734246	Acidobacteria	Acidobacteria_Gp3	Gp3	Unannotated	Unannotated	Unannotated
ASV28393	391.319	0.172844	-0.374069	0.518745	Bacteroidetes	Flavobacteriia	Flavobacteriales	Flavobacteriaceae	Unannotated	Unannotated
ASV02349	392.102	0.173266	-0.561883	0.167314	Actinobacteria	Actinobacteria	Unannotated	Unannotated	Unannotated	Unannotated
ASV18436	392.333	0.173445	0.0894122	-0.581188	Bacteroidetes	Flavobacteriia	Flavobacteriales	Flavobacteriaceae	Unannotated	Unannotated
ASV23199	393.069	0.173847	0.0434391	-0.631266	Proteobacteria	Alphaproteobacteria	Rhodobacterales	Rhodobacteraceae	Unannotated	Unannotated
ASV23201	393.08	0.173929	0.432228	-0.736821	Proteobacteria	Alphaproteobacteria	Rhodobacterales	Rhodobacteraceae	Unannotated	Unannotated
ASV12885	393.182	0.174051	-0.146225	0.960085	Proteobacteria	Alphaproteobacteria	Rhizobiales	Unannotated	Unannotated	Unannotated
ASV20941	393.119	0.174101	-0.246851	0.58759	Proteobacteria	Alphaproteobacteria	Unannotated	Unannotated	Unannotated	Unannotated
ASV28929	393.1	0.174169	0.0781269	-0.508221	Bacteroidetes	Unannotated	Unannotated	Unannotated	Unannotated	Unannotated
ASV34054	392.925	0.174169	0.0904372	-0.495911	Proteobacteria	Unannotated	Unannotated	Unannotated	Unannotated	Unannotated
ASV32280	394.488	0.174939	2.19804	0.489162	Proteobacteria	Deltaproteobacteria	Desulfovibrionales	Desulfovibrionaceae	Desulfovibrio	Unannotated
ASV40251	394.645	0.175087	0.821383	1.70815	Proteobacteria	Gammaproteobacteria	Chromatiales	Unannotated	Unannotated	Unannotated
ASV26303	394.604	0.175146	0.0692402	1.43479	Proteobacteria	Gammaproteobacteria	Alteromonadales	Alteromonadaceae	Unannotated	Unannotated
ASV33687	394.597	0.175221	0.933142	0.12039	Bacteroidetes	Unannotated	Unannotated	Unannotated	Unannotated	Unannotated
ASV23054	394.557	0.175281	-0.438189	0.463851	Proteobacteria	Alphaproteobacteria	Rhodobacterales	Rhodobacteraceae	Unannotated	Unannotated
ASV22087	394.658	0.175404	1.26718	0.218635	Proteobacteria	Alphaproteobacteria	Rhodobacterales	Rhodobacteraceae	Unannotated	Unannotated
ASV02010	395.352	0.17579	-0.127643	1.04742	Proteobacteria	Deltaproteobacteria	Desulfobacterales	Desulfobacteraceae	Unannotated	Unannotated
ASV18365	395.222	0.175811	0.712225	0.0855782	Bacteroidetes	Flavobacteriia	Flavobacteriales	Flavobacteriaceae	Unannotated	Unannotated
ASV22372	395.311	0.175928	-0.713982	-0.0150552	Proteobacteria	Alphaproteobacteria	Caulobacterales	Hyphomonadaceae	Unannotated	Unannotated
[truncated: 2,246 more rows]
